# Supplementary material for: Counting cells can accurately predict small-molecule bioactivity benchmarks
Source: Nat Commun. 2026 Feb 6;17:2436. doi: 10.1038/s41467-026-68725-5 (PMC12988037; doi:10.1038/s41467-026-68725-5)
Supplement: Supplementary file 3 — Supplementary Data 1 [file 41467_2026_68725_MOESM3_ESM.xlsx]

## Sheet: Table S1
Supplementary Data 1. Annotated assays from the Hofmarcher dataset with associated metadata including assay type, target type, organism, and a assay category.
Assay	Assay_Type	Assay_Description	Target_Type	Target_Name	Organism	Assay_Category
1	F	NOVARTIS: Inhibition of Plasmodium falciparum 3D7 (drug-susceptible) proliferation in erythrocyte-based infection assay	ORGANISM	Plasmodium falciparum	Plasmodium falciparum	Other
2	F	PUBCHEM_BIOASSAY: qHTS Assay for Modulators of Lamin A Splicing. (Class of assay: confirmatory)	SINGLE PROTEIN	Prelamin-A/C	Homo sapiens	Other
3	F	PUBCHEM_BIOASSAY: qHTS Assay for Inhibitors of Human Jumonji Domain Containing 2E (JMJD2E). (Class of assay: confirmatory)	SINGLE PROTEIN	Lysine-specific demethylase 4D-like	Homo sapiens	Other
4	F	PUBCHEM_BIOASSAY: qHTS Assay for Modulators of miRNAs and/or Activators of miR-21. (Class of assay: confirmatory)	NUCLEIC-ACID	microRNA 21	Homo sapiens	Other
5	F	PUBCHEM_BIOASSAY: qHTS Assay for Rab9 Promoter Activators. (Class of assay: confirmatory)	SINGLE PROTEIN	Ras-related protein Rab-9A	Homo sapiens	Other
6	F	PUBCHEM_BIOASSAY: qHTS Assay for Enhancers of SMN2 Splice Variant Expression. (Class of assay: confirmatory)	SINGLE PROTEIN	Survival motor neuron protein	Homo sapiens	Other
7	F	PUBCHEM_BIOASSAY: qHTS Assay for Agonists of the Thyroid Stimulating Hormone Receptor. (Class of assay: confirmatory)	SINGLE PROTEIN	Thyroid stimulating hormone receptor	Homo sapiens	Other
8	B	PUBCHEM_BIOASSAY: qHTS Assay for Inhibitors of Tyrosyl-DNA Phosphodiesterase (TDP1). (Class of assay: confirmatory)	SINGLE PROTEIN	Tyrosyl-DNA phosphodiesterase 1	Homo sapiens	Other
9	B	PUBCHEM_BIOASSAY: qHTS for Inhibitors of Tau Fibril Formation, Thioflavin T Binding. (Class of assay: confirmatory) [Related pubchem assays: 596 ]	SINGLE PROTEIN	Microtubule-associated protein tau	Homo sapiens	Protein Target
10	F	PUBCHEM_BIOASSAY: VP16 counterscreen qHTS for inhibitors of ROR gamma transcriptional activity. (Class of assay: confirmatory)	SINGLE PROTEIN	Nuclear receptor ROR-gamma	Mus musculus	Other
11	F	PUBCHEM_BIOASSAY: qHTS Assay for Inhibitors of Aldehyde Dehydrogenase 1 (ALDH1A1). (Class of assay: confirmatory) [Related pubchem assays: 1030 (qHTS Validation Assay for Inhibitors of aldehyde dehydrogenase 1 (ALDH1A1))]	SINGLE PROTEIN	Aldehyde dehydrogenase 1A1	Homo sapiens	Other
12	F	PUBCHEM_BIOASSAY: qHTS Assay for Lipid Storage Modulators in Drosophila S3 Cells. (Class of assay: confirmatory)	UNCHECKED	Unchecked		Other
13	F	PUBCHEM_BIOASSAY: qHTS Assay for Inhibitors of Bacillus subtilis Sfp phosphopantetheinyl transferase (PPTase). (Class of assay: confirmatory)	SINGLE PROTEIN	4'-phosphopantetheinyl transferase ffp	Bacillus subtilis	Other
14	F	PUBCHEM_BIOASSAY: qHTS Assay for Identifying the Cell-Membrane Permeable IMPase Inhibitors: Potentiation with Lithium. (Class of assay: confirmatory) [Related pubchem assays: 901 ]	SINGLE PROTEIN	Inositol monophosphatase 1	Rattus norvegicus	Other
15	F	PUBCHEM_BIOASSAY: qHTS Assay for Inhibitors of Influenza NS1 Protein Function. (Class of assay: confirmatory)	SINGLE PROTEIN	Nonstructural protein 1	Influenza A virus	Other
16	F	PUBCHEM_BIOASSAY: qHTS for Inhibitors of Tau Fibril Formation, Fluorescence Polarization. (Class of assay: confirmatory) [Related pubchem assays: 596 ]	SINGLE PROTEIN	Microtubule-associated protein tau	Homo sapiens	Other
17	F	PUBCHEM_BIOASSAY: qHTS Assay for Inhibitors Targeting the Menin-MLL Interaction in MLL Related Leukemias: Competition With Texas Red Labeled MLL-derived Mutant Peptide. (Class of assay: confirmatory)	PROTEIN-PROTEIN INTERACTION	Menin/Histone-lysine N-methyltransferase MLL	Homo sapiens	Protein Target
18	F	PUBCHEM_BIOASSAY: qHTS Inhibitors of AmpC Beta-Lactamase (assay with detergent). (Class of assay: confirmatory) [Related pubchem assays: 1002 (Confirmation Concentration-Response Assay for Inhibitors of AmpC Beta-Lactamase (assay with detergent)), 585 (Promiscuous and Specific Inhibitors of AmpC Beta-Lactamase (assay without detergent) - a screen old NIH MLSMR collection), 584 (Promiscuous and Sp…	SINGLE PROTEIN	Beta-lactamase AmpC	Escherichia coli K-12	Other
19	F	PUBCHEM_BIOASSAY: qHTS Assay for NPC1 Promoter Activators. (Class of assay: confirmatory)	SINGLE PROTEIN	Niemann-Pick C1 protein	Homo sapiens	Other
20	F	PUBCHEM_BIOASSAY: qHTS for inhibitors of ROR gamma transcriptional activity. (Class of assay: confirmatory)	SINGLE PROTEIN	Nuclear receptor ROR-gamma	Mus musculus	Other
21	F	PUBCHEM_BIOASSAY: qHTS Assay for Modulators of miRNAs and/or Inhibitors of miR-21. (Class of assay: confirmatory)	NUCLEIC-ACID	microRNA 21	Homo sapiens	Other
22	F	PUBCHEM_BIOASSAY: qHTS Assay for Inhibitors of DNA Polymerase Beta. (Class of assay: confirmatory)	SINGLE PROTEIN	DNA polymerase beta	Homo sapiens	Other
23	F	NOVARTIS: Inhibition of Plasmodium falciparum 3D7 (drug-susceptible) proliferation in erythrocyte-based infection assay	ORGANISM	Plasmodium falciparum	Plasmodium falciparum	Other
24	F	NOVARTIS: Inhibition of Plasmodium falciparum W2 (drug-resistant) proliferation in erythrocyte-based infection assay	ORGANISM	Plasmodium falciparum	Plasmodium falciparum	Other
25	F	PUBCHEM_BIOASSAY: qHTS Assay for Modulators of Lamin A Splicing. (Class of assay: confirmatory)	SINGLE PROTEIN	Prelamin-A/C	Homo sapiens	Other
26	F	PUBCHEM_BIOASSAY: qHTS Assay for Enhancers of SMN2 Splice Variant Expression. (Class of assay: confirmatory)	SINGLE PROTEIN	Survival motor neuron protein	Homo sapiens	Other
27	F	PUBCHEM_BIOASSAY: qHTS Assay for Lipid Storage Modulators in Drosophila S3 Cells. (Class of assay: confirmatory)	UNCHECKED	Unchecked		Other
28	F	PUBCHEM_BIOASSAY: qHTS for inhibitors of ROR gamma transcriptional activity. (Class of assay: confirmatory)	SINGLE PROTEIN	Nuclear receptor ROR-gamma	Mus musculus	Other
29	F	PUBCHEM_BIOASSAY: qHTS Assay for Modulators of Lamin A Splicing. (Class of assay: confirmatory)	SINGLE PROTEIN	Prelamin-A/C	Homo sapiens	Other
30	F	PUBCHEM_BIOASSAY: qHTS Assay for Enhancers of SMN2 Splice Variant Expression. (Class of assay: confirmatory)	SINGLE PROTEIN	Survival motor neuron protein	Homo sapiens	Other
31	F	PUBCHEM_BIOASSAY: Cytochrome panel assay with activity outcomes. (Class of assay: other) Panel member name: p450-cyp2d6 Compounds with AC50 equal or less than 10 uM are considered active	SINGLE PROTEIN	Cytochrome P450 2D6	Homo sapiens	Other
32	F	PUBCHEM_BIOASSAY: Cytochrome panel assay with activity outcomes. (Class of assay: other) Panel member name: p450-cyp2c9 Compounds with AC50 equal or less than 10 uM are considered active	SINGLE PROTEIN	Cytochrome P450 2C9	Homo sapiens	Other
33	F	PUBCHEM_BIOASSAY: Cytochrome panel assay with activity outcomes. (Class of assay: other) Panel member name: p450-cyp1a2 Compounds with AC50 equal or less than 10 uM are considered active	SINGLE PROTEIN	Cytochrome P450 1A2	Homo sapiens	Other
34	F	PUBCHEM_BIOASSAY: Cytochrome panel assay with activity outcomes. (Class of assay: other) Panel member name: p450-cyp2c19 Compounds with AC50 equal or less than 10 uM are considered active	SINGLE PROTEIN	Cytochrome P450 2C19	Homo sapiens	Other
35	F	PUBCHEM_BIOASSAY: Cytochrome panel assay with activity outcomes. (Class of assay: other) Panel member name: p450-cyp3a4 Compounds with AC50 equal or less than 10 uM are considered active	SINGLE PROTEIN	Cytochrome P450 3A4	Homo sapiens	Other
36	F	PUBCHEM_BIOASSAY: Fluorescence Cell-Free Homogeneous Secondary Screen to Identify Inhibitors of DnaB-Intein Splicing Activity. (Class of assay: confirmatory) [Related pubchem assays (depositor defined):AID2223, AID489010, AID492950]	SINGLE PROTEIN	Replicative DNA helicase	Mycobacterium tuberculosis	Other
37	F	PUBCHEM_BIOASSAY: Fluorescence Cell-Free Homogeneous Secondary Screen to Identify Non-Covalent Inhibitors of RecA-Intein Splicing Activity. (Class of assay: confirmatory) [Related pubchem assays (depositor defined):AID2223, AID489010, AID492950]	SINGLE PROTEIN	Replicative DNA helicase	Mycobacterium tuberculosis	Other
38	F	PUBCHEM_BIOASSAY: Shn3: Cytotox assay Measured in Cell-Based System Using Plate Reader - 2134-03_Inhibitor_Dose_CherryPick_Activity. (Class of assay: confirmatory)	UNCHECKED	Unchecked		Other
39	F	PubChem BioAssay. A549 Cytotoxicity Assay Measured in Cell-Based System Using Plate Reader - 7071-06_Antagonist_Dose_CherryPick_Activity. (Class of assay: confirmatory)	NON-MOLECULAR	NON-PROTEIN TARGET		Other
40	F	PubChem BioAssay. SA13 PAX8: cytotoxicity OVCAR8 Measured in Cell-Based System Using Plate Reader - 7054-15_Inhibitor_Dose_DryPowder_Activity. (Class of assay: confirmatory)	UNCHECKED	Unchecked		Other
41	F	PubChem BioAssay. qHTS Assay for Identifying Compounds that block Entry of Ebola Virus, Screen 1 ratio channel. (Class of assay: confirmatory)	UNCHECKED	Unchecked		Other
42	F	PubChem BioAssay. qHTS Assay for Identifying Compounds that block Entry of Ebola Virus, Screen 1 blue channel. (Class of assay: confirmatory)	UNCHECKED	Unchecked		Other
43	F	PubChem BioAssay. qHTS Assay for Identifying Compounds that block Entry of Ebola Virus, Screen 2 blue channel. (Class of assay: confirmatory)	UNCHECKED	Unchecked		Other
44	F	PubChem BioAssay. qHTS Assay for Identifying Compounds that block Entry of Ebola Virus, Screen 2 ratio channel. (Class of assay: confirmatory)	UNCHECKED	Unchecked		Other
45	F	PUBCHEM_BIOASSAY: Dose response counterscreen for uHTS small molecule activators of the adaptive arm of the Unfolded Protein Response via a luminescent-based reporter assay. (Class of assay: confirmatory) [Related pubchem assays (depositor defined):AID463104, AID463126]	UNCHECKED	Unchecked		Other
46	F	PUBCHEM_BIOASSAY: Dose response confirmation of small molecule activators of the apoptotic arm of the Unfolded Protein response via a luminescent-based reporter assay. (Class of assay: confirmatory) [Related pubchem assays (depositor defined):AID449763, AID449771]	UNCHECKED	Unchecked		Other
47	F	PUBCHEM_BIOASSAY: Luminescence Cell-Based Dose Retest to Identify Potentiators of Heat Shock Factor 1 (HSF1). (Class of assay: confirmatory) [Related pubchem assays (depositor defined):AID493224]	SINGLE PROTEIN	Heat shock factor protein 1	Mus musculus	Other
48	F	PUBCHEM_BIOASSAY: uHTS luminescence assay for the identification of compounds that inhibit NOD1. uHTS luminescence assay for the identification of compounds that inhibit NOD1, utilizing an NF-kB-mediated luciferase reporter gene activity as a measure of NOD1 modulation (Class of assay: confirmatory) [Related pubchem assays (depositor defined):AID1566, AID1575, AID1849, AID1852, AID2250, AID2255, …	CELL-LINE	HEK293	Homo sapiens	Other
49	F	PUBCHEM_BIOASSAY: Fluorescence Cell-Based Secondary Assay to Identify Inhibitors of Resistant C. albicans Growth in the Presence of Fluconazole. (Class of assay: confirmatory) [Related pubchem assays (depositor defined):AID1979, AID2007]	SINGLE PROTEIN	ATP-dependent molecular chaperone HSP82	Candida albicans (strain WO-1) (Yeast)	Other
50	F	PUBCHEM_BIOASSAY: Fluorescence Cell-Based Secondary Assay for toxicity in mammalian fibroblasts. (Class of assay: confirmatory) [Related pubchem assays (depositor defined):AID1979, AID2007]	UNCHECKED	Unchecked		Other
51	F	PUBCHEM_BIOASSAY: Dose Response confirmation of uHTS hits for small molecule agonists of the CRF-binding protein and CRF-R2 receptor complex. (Class of assay: confirmatory)	PROTEIN COMPLEX	Corticotropin-releasing factor receptor 2/Corticotropin-releasing factor-binding protein	Homo sapiens	Protein Target
52	F	PUBCHEM_BIOASSAY: NCI human tumor cell line growth inhibition assay. Data for the MDA-N Breast cell line. (Class of assay: confirmatory)	CELL-LINE	MDA-N	Homo sapiens	Other
53	F	PUBCHEM_BIOASSAY: NCI human tumor cell line growth inhibition assay. Data for the SN12C Renal cell line. (Class of assay: confirmatory)	CELL-LINE	SN12C	Homo sapiens	Other
54	F	PUBCHEM_BIOASSAY: NCI human tumor cell line growth inhibition assay. Data for the NCI-H23 Non-Small Cell Lung cell line. (Class of assay: confirmatory)	CELL-LINE	NCI-H23	Homo sapiens	Other
55	F	PUBCHEM_BIOASSAY: NCI human tumor cell line growth inhibition assay. Data for the ACHN Renal cell line. (Class of assay: confirmatory)	CELL-LINE	ACHN	Homo sapiens	Other
56	F	PUBCHEM_BIOASSAY: NCI human tumor cell line growth inhibition assay. Data for the UO-31 Renal cell line. (Class of assay: confirmatory)	CELL-LINE	UO-31	Homo sapiens	Other
57	F	PUBCHEM_BIOASSAY: NCI human tumor cell line growth inhibition assay. Data for the HOP-92 Non-Small Cell Lung cell line. (Class of assay: confirmatory)	CELL-LINE	HOP-92	Homo sapiens	Other
58	F	PUBCHEM_BIOASSAY: NCI human tumor cell line growth inhibition assay. Data for the HL-60(TB) Leukemia cell line. (Class of assay: confirmatory)	CELL-LINE	HL-60	Homo sapiens	Other
59	F	PUBCHEM_BIOASSAY: NCI human tumor cell line growth inhibition assay. Data for the DU-145 Prostate cell line. (Class of assay: confirmatory)	CELL-LINE	DU-145	Homo sapiens	Other
60	F	PUBCHEM_BIOASSAY: NCI human tumor cell line growth inhibition assay. Data for the SF-539 Central Nervous System cell line. (Class of assay: confirmatory)	CELL-LINE	SF-539	Homo sapiens	Other
61	F	PUBCHEM_BIOASSAY: NCI human tumor cell line growth inhibition assay. Data for the SK-MEL-5 Melanoma cell line. (Class of assay: confirmatory)	CELL-LINE	SK-MEL-5	Homo sapiens	Other
62	F	PUBCHEM_BIOASSAY: NCI human tumor cell line growth inhibition assay. Data for the MALME-3M Melanoma cell line. (Class of assay: confirmatory)	CELL-LINE	Malme-3M	Homo sapiens	Other
63	F	PUBCHEM_BIOASSAY: NCI human tumor cell line growth inhibition assay. Data for the K-562 Leukemia cell line. (Class of assay: confirmatory)	CELL-LINE	K562	Homo sapiens	Other
64	F	PUBCHEM_BIOASSAY: NCI human tumor cell line growth inhibition assay. Data for the A498 Renal cell line. (Class of assay: confirmatory)	CELL-LINE	A498	Homo sapiens	Other
65	F	PUBCHEM_BIOASSAY: NCI human tumor cell line growth inhibition assay. Data for the OVCAR-3 Ovarian cell line. (Class of assay: confirmatory)	CELL-LINE	OVCAR-3	Homo sapiens	Other
66	F	PUBCHEM_BIOASSAY: NCI human tumor cell line growth inhibition assay. Data for the MOLT-4 Leukemia cell line. (Class of assay: confirmatory)	CELL-LINE	MOLT-4	Homo sapiens	Other
67	F	PUBCHEM_BIOASSAY: NCI human tumor cell line growth inhibition assay. Data for the HOP-62 Non-Small Cell Lung cell line. (Class of assay: confirmatory)	CELL-LINE	HOP-62	Homo sapiens	Other
68	F	PUBCHEM_BIOASSAY: NCI human tumor cell line growth inhibition assay. Data for the NCI/ADR-RES Breast cell line. (Class of assay: confirmatory)	CELL-LINE	NCI/ADR-RES	Homo sapiens	Other
69	F	PUBCHEM_BIOASSAY: NCI human tumor cell line growth inhibition assay. Data for the U251 Central Nervous System cell line. (Class of assay: confirmatory)	CELL-LINE	U-251	Homo sapiens	Other
70	F	PUBCHEM_BIOASSAY: NCI human tumor cell line growth inhibition assay. Data for the OVCAR-8 Ovarian cell line. (Class of assay: confirmatory)	CELL-LINE	OVCAR-8	Homo sapiens	Other
71	F	PUBCHEM_BIOASSAY: NCI human tumor cell line growth inhibition assay. Data for the SNB-19 Central Nervous System cell line. (Class of assay: confirmatory)	CELL-LINE	SNB-19	Homo sapiens	Other
72	F	PUBCHEM_BIOASSAY: NCI human tumor cell line growth inhibition assay. Data for the DMS 273 Small Cell Lung cell line. (Class of assay: confirmatory)	CELL-LINE	DMS-273	Homo sapiens	Other
73	F	PUBCHEM_BIOASSAY: NCI human tumor cell line growth inhibition assay. Data for the MDA-MB-231/ATCC Breast cell line. (Class of assay: confirmatory)	CELL-LINE	MDA-MB-231	Homo sapiens	Other
74	F	PUBCHEM_BIOASSAY: NCI human tumor cell line growth inhibition assay. Data for the SR Leukemia cell line. (Class of assay: confirmatory)	CELL-LINE	SR	Homo sapiens	Other
75	F	PUBCHEM_BIOASSAY: NCI human tumor cell line growth inhibition assay. Data for the TK-10 Renal cell line. (Class of assay: confirmatory)	CELL-LINE	TK-10	Homo sapiens	Other
76	F	PUBCHEM_BIOASSAY: NCI human tumor cell line growth inhibition assay. Data for the SW-620 Colon cell line. (Class of assay: confirmatory)	CELL-LINE	SW-620	Homo sapiens	Other
77	F	PUBCHEM_BIOASSAY: NCI human tumor cell line growth inhibition assay. Data for the NCI-H522 Non-Small Cell Lung cell line. (Class of assay: confirmatory)	CELL-LINE	NCI-H522	Homo sapiens	Other
78	F	PUBCHEM_BIOASSAY: NCI human tumor cell line growth inhibition assay. Data for the KM12 Colon cell line. (Class of assay: confirmatory)	CELL-LINE	KM12	Homo sapiens	Other
79	F	PUBCHEM_BIOASSAY: NCI human tumor cell line growth inhibition assay. Data for the M14 Melanoma cell line. (Class of assay: confirmatory)	CELL-LINE	M14	Homo sapiens	Other
80	F	PUBCHEM_BIOASSAY: NCI human tumor cell line growth inhibition assay. Data for the XF 498 Central Nervous System cell line. (Class of assay: confirmatory)	CELL-LINE	XF498	Homo sapiens	Other
81	F	PUBCHEM_BIOASSAY: NCI human tumor cell line growth inhibition assay. Data for the NCI-H322M Non-Small Cell Lung cell line. (Class of assay: confirmatory)	CELL-LINE	NCI-H322M	Homo sapiens	Other
82	F	PUBCHEM_BIOASSAY: NCI human tumor cell line growth inhibition assay. Data for the RPMI-8226 Leukemia cell line. (Class of assay: confirmatory)	CELL-LINE	RPMI-8226	Homo sapiens	Other
83	F	PUBCHEM_BIOASSAY: NCI human tumor cell line growth inhibition assay. Data for the OVCAR-4 Ovarian cell line. (Class of assay: confirmatory)	CELL-LINE	OVCAR-4	Homo sapiens	Other
84	F	PUBCHEM_BIOASSAY: NCI human tumor cell line growth inhibition assay. Data for the LOX IMVI Melanoma cell line. (Class of assay: confirmatory)	CELL-LINE	LOX IMVI	Homo sapiens	Other
85	F	PUBCHEM_BIOASSAY: NCI human tumor cell line growth inhibition assay. Data for the BT-549 Breast cell line. (Class of assay: confirmatory)	CELL-LINE	BT-549	Homo sapiens	Other
86	F	PUBCHEM_BIOASSAY: NCI human tumor cell line growth inhibition assay. Data for the SK-MEL-2 Melanoma cell line. (Class of assay: confirmatory)	CELL-LINE	SK-MEL-2	Homo sapiens	Other
87	F	PUBCHEM_BIOASSAY: NCI human tumor cell line growth inhibition assay. Data for the A549/ATCC Non-Small Cell Lung cell line. (Class of assay: confirmatory)	CELL-LINE	A549	Homo sapiens	Other
88	F	PUBCHEM_BIOASSAY: NCI human tumor cell line growth inhibition assay. Data for the HCC-2998 Colon cell line. (Class of assay: confirmatory)	CELL-LINE	HCC 2998	Homo sapiens	Other
89	F	PUBCHEM_BIOASSAY: NCI human tumor cell line growth inhibition assay. Data for the SNB-75 Central Nervous System cell line. (Class of assay: confirmatory)	CELL-LINE	SNB-75	Homo sapiens	Other
90	F	PUBCHEM_BIOASSAY: NCI human tumor cell line growth inhibition assay. Data for the HCT-15 Colon cell line. (Class of assay: confirmatory)	CELL-LINE	HCT-15	Homo sapiens	Other
91	F	PUBCHEM_BIOASSAY: NCI human tumor cell line growth inhibition assay. Data for the HCT-116 Colon cell line. (Class of assay: confirmatory)	CELL-LINE	HCT-116	Homo sapiens	Other
92	F	PUBCHEM_BIOASSAY: NCI human tumor cell line growth inhibition assay. Data for the SF-268 Central Nervous System cell line. (Class of assay: confirmatory)	CELL-LINE	SF-268	Homo sapiens	Other
93	F	PUBCHEM_BIOASSAY: NCI human tumor cell line growth inhibition assay. Data for the EKVX Non-Small Cell Lung cell line. (Class of assay: confirmatory)	CELL-LINE	EKVX	Homo sapiens	Other
94	F	PUBCHEM_BIOASSAY: NCI human tumor cell line growth inhibition assay. Data for the MCF7 Breast cell line. (Class of assay: confirmatory)	CELL-LINE	MCF7	Homo sapiens	Other
95	F	PUBCHEM_BIOASSAY: NCI human tumor cell line growth inhibition assay. Data for the PC-3 Prostate cell line. (Class of assay: confirmatory)	CELL-LINE	PC-3	Homo sapiens	Other
96	F	PUBCHEM_BIOASSAY: NCI human tumor cell line growth inhibition assay. Data for the DMS 114 Small Cell Lung cell line. (Class of assay: confirmatory)	CELL-LINE	DMS-114	Homo sapiens	Other
97	F	PUBCHEM_BIOASSAY: NCI human tumor cell line growth inhibition assay. Data for the LXFL 529 Non-Small Cell Lung cell line. (Class of assay: confirmatory)	CELL-LINE	LXFL 529	Homo sapiens	Other
98	F	PUBCHEM_BIOASSAY: NCI human tumor cell line growth inhibition assay. Data for the SK-OV-3 Ovarian cell line. (Class of assay: confirmatory)	CELL-LINE	SK-OV-3	Homo sapiens	Other
99	F	PUBCHEM_BIOASSAY: NCI human tumor cell line growth inhibition assay. Data for the T-47D Breast cell line. (Class of assay: confirmatory)	CELL-LINE	T47D	Homo sapiens	Other
100	F	PUBCHEM_BIOASSAY: NCI human tumor cell line growth inhibition assay. Data for the NCI-H460 Non-Small Cell Lung cell line. (Class of assay: confirmatory)	CELL-LINE	NCI-H460	Homo sapiens	Other
101	F	PUBCHEM_BIOASSAY: NCI human tumor cell line growth inhibition assay. Data for the UACC-62 Melanoma cell line. (Class of assay: confirmatory)	CELL-LINE	UACC-62	Homo sapiens	Other
102	F	PUBCHEM_BIOASSAY: NCI human tumor cell line growth inhibition assay. Data for the CAKI-1 Renal cell line. (Class of assay: confirmatory)	CELL-LINE	CAKI-1	Homo sapiens	Other
103	F	PUBCHEM_BIOASSAY: NCI human tumor cell line growth inhibition assay. Data for the MDA-MB-435 Breast cell line. (Class of assay: confirmatory)	CELL-LINE	MDA-MB-435	Homo sapiens	Other
104	F	PUBCHEM_BIOASSAY: NCI human tumor cell line growth inhibition assay. Data for the SF-295 Central Nervous System cell line. (Class of assay: confirmatory)	CELL-LINE	SF-295	Homo sapiens	Other
105	F	PUBCHEM_BIOASSAY: NCI human tumor cell line growth inhibition assay. Data for the IGROV1 Ovarian cell line. (Class of assay: confirmatory)	CELL-LINE	IGROV-1	Homo sapiens	Other
106	F	PUBCHEM_BIOASSAY: NCI human tumor cell line growth inhibition assay. Data for the HS 578T Breast cell line. (Class of assay: confirmatory)	CELL-LINE	Hs-578T	Homo sapiens	Other
107	F	PUBCHEM_BIOASSAY: NCI human tumor cell line growth inhibition assay. Data for the 786-0 Renal cell line. (Class of assay: confirmatory)	CELL-LINE	786-0	Homo sapiens	Other
108	F	PUBCHEM_BIOASSAY: NCI human tumor cell line growth inhibition assay. Data for the UACC-257 Melanoma cell line. (Class of assay: confirmatory)	CELL-LINE	UACC-257	Homo sapiens	Other
109	F	PUBCHEM_BIOASSAY: NCI human tumor cell line growth inhibition assay. Data for the CCRF-CEM Leukemia cell line. (Class of assay: confirmatory)	CELL-LINE	CCRF-CEM	Homo sapiens	Other
110	F	PUBCHEM_BIOASSAY: NCI human tumor cell line growth inhibition assay. Data for the DLD-1 Colon cell line. (Class of assay: confirmatory)	CELL-LINE	DLD-1	Homo sapiens	Other
111	F	PUBCHEM_BIOASSAY: NCI human tumor cell line growth inhibition assay. Data for the NCI-H226 Non-Small Cell Lung cell line. (Class of assay: confirmatory)	CELL-LINE	NCI-H226	Homo sapiens	Other
112	F	PUBCHEM_BIOASSAY: NCI human tumor cell line growth inhibition assay. Data for the HT29 Colon cell line. (Class of assay: confirmatory)	CELL-LINE	HT-29	Homo sapiens	Other
113	F	PUBCHEM_BIOASSAY: NCI human tumor cell line growth inhibition assay. Data for the SK-MEL-28 Melanoma cell line. (Class of assay: confirmatory)	CELL-LINE	SK-MEL-28	Homo sapiens	Other
114	F	PUBCHEM_BIOASSAY: NCI human tumor cell line growth inhibition assay. Data for the RXF 393 Renal cell line. (Class of assay: confirmatory)	CELL-LINE	RXF 393	Homo sapiens	Other
115	F	PUBCHEM_BIOASSAY: NCI human tumor cell line growth inhibition assay. Data for the COLO 205 Colon cell line. (Class of assay: confirmatory)	CELL-LINE	COLO 205	Homo sapiens	Other
116	F	PUBCHEM_BIOASSAY: Dose response confirmation of uHTS of chemical inhibitors of B-cell specific antigen receptor-induced NF-kB activation in a 697B cell line using a luminescence assay. (Class of assay: confirmatory) [Related pubchem assays (depositor defined):AID435022, AID435025, AID465]	UNCHECKED	Unchecked		Other
117	F	PUBCHEM_BIOASSAY: Dose Response confirmation of uHTS for the identification of UBC13 Polyubiquitin Inhibitors via a TR-FRET Assay. (Class of assay: confirmatory) [Related pubchem assays (depositor defined):AID485273, AID485343, AID493182]	SINGLE PROTEIN	Ubiquitin-conjugating enzyme E2 N	Homo sapiens	Other
118	F	PUBCHEM_BIOASSAY: Dose Response confirmation of uHTS for inhibitors of Sentrin-specific protease 8 (SENP8) using a Luminescent assay. (Class of assay: confirmatory) [Related pubchem assays (depositor defined):AID2540, AID2575, AID2582, AID434986]	SINGLE PROTEIN	Sentrin-specific protease 8	Homo sapiens	Other
119	F	PUBCHEM_BIOASSAY: XBP1 DR counterscreen for CHOP. (Class of assay: confirmatory) [Related pubchem assays (depositor defined):AID2732, AID493217]	SINGLE PROTEIN	X-box-binding protein 1	Homo sapiens	Other
120	F	PUBCHEM_BIOASSAY: Dose Response selectivity of uHTS chemical inhibitors of B-cell specific antigen receptor-induced NF-kB activation in Jurkat cells using a luminescence assay. (Class of assay: confirmatory) [Related pubchem assays (depositor defined):AID435022, AID435025, AID465]	UNCHECKED	Unchecked		Other
121	F	PUBCHEM_BIOASSAY: uHTS Fluorescence assay for the identification of cytotoxic compounds among compounds active in NOD1 cell inhibition assay. Cytotoxicity counterscreen. (Class of assay: confirmatory) [Related pubchem assays (depositor defined):AID1566, AID1575, AID1578, AID1852, AID2001, AID2260, AID2264, AID2334, AID2335, AID2466, AID2469, AID2475, AID2503, AID2793, AID2798, AID2799, AID2800]	CELL-LINE	HEK293	Homo sapiens	Other
122	F	PUBCHEM_BIOASSAY: uHTS luminescence assay for the identification of compounds that inhibit NOD2 in MDP treated cells. (Class of assay: confirmatory) [Related pubchem assays (depositor defined):AID1566, AID1579, AID1849, AID2260, AID2335, AID2469, AID2503, AID2800]	CELL-LINE	HEK293	Homo sapiens	Other
123	F	PUBCHEM_BIOASSAY: Luminescent assay for HTS discovery of chemical inhibitors of placental alkaline phosphatase confirmation. (Class of assay: confirmatory) [Related pubchem assays (depositor defined):AID1577, AID518, AID690]	SINGLE PROTEIN	Alkaline phosphatase placental-like	Homo sapiens	Other
124	F	PUBCHEM_BIOASSAY: CHOP dose-response primary assay. (Class of assay: confirmatory) [Related pubchem assays (depositor defined):AID2732, AID493217]	SINGLE PROTEIN	DNA damage-inducible transcript 3 protein	Mus musculus	Other
125	F	PUBCHEM_BIOASSAY: Dose response confirmation of uHTS chemical inhibitors of T-cell specific antigen receptor-induced NF-kB activation in a Jurkat cell line using a luminescence assay. (Class of assay: confirmatory) [Related pubchem assays (depositor defined):AID435003, AID435012, AID465]	UNCHECKED	Unchecked		Other
126	F	PUBCHEM_BIOASSAY: Dose Response selectivity of uHTS chemical inhibitors of T-cell specific antigen receptor-induced NF-kB activation in a 697B cell line using a luminescence assay. (Class of assay: confirmatory) [Related pubchem assays (depositor defined):AID435003, AID435012, AID465]	UNCHECKED	Unchecked		Other
127	F	PUBCHEM_BIOASSAY: Elucidation of physiology of non-replicating, drug-tolerant Mycobacterium tuberculosis. (Class of assay: confirmatory) [Related pubchem assays (depositor defined):AID488929, AID489018, AID489025, AID492952, AID492998]	UNCHECKED	Unchecked		Other
128	F	PUBCHEM_BIOASSAY: Dose Response orthogonal kinetic assay utilizing the direct detection of NADPH for uHTS small molecule inhibitors of Plasmodium falciparum Glucose-6-phosphate dehydrogenase. (Class of assay: confirmatory) [Related pubchem assays (depositor defined):AID504690, AID504696]	SINGLE PROTEIN	Glucose-6-phosphate dehydrogenase-6-phosphogluconolactonase	Plasmodium berghei	Other
129	F	PUBCHEM_BIOASSAY: Dose response confirmation of uHTS hits for small molecule modulators of myocardial damage using 2-dexoy-glucose. (Class of assay: confirmatory)	UNCHECKED	Unchecked		Other
130	F	PUBCHEM_BIOASSAY: Dose response confirmation of uHTS hits for small molecule modulators of myocardial damage. (Class of assay: confirmatory)	CELL-LINE	H9c2	Rattus norvegicus	Other
131	F	PUBCHEM_BIOASSAY: Dose Response confirmation of uHTS hits for small molecule antagonists of the CRF-binding protein and CRF-R2 receptor complex. (Class of assay: confirmatory)	PROTEIN COMPLEX	Corticotropin-releasing factor receptor 2/Corticotropin-releasing factor-binding protein	Homo sapiens	Protein Target
132	F	PubChem BioAssay. Dose response confirmation of uHTS inhibitor hits of the mitochondrial permeability transition pore via a fluorescent based counterscreen assay. (Class of assay: confirmatory)	UNCHECKED	Unchecked		Other
133	F	PubChem BioAssay. Dose response confirmation of uHTS inhibitor hits of the mitochondrial permeability transition pore via an absorbance assay. (Class of assay: confirmatory)	UNCHECKED	Unchecked		Other
134	F	PubChem BioAssay. Increased HeLa cells with 4N DNA content-IC50. (Class of assay: confirmatory)	UNCHECKED	Unchecked		Other
135	F	PubChem BioAssay. alkaline phosphatase stimulation in WNT3A conditioned C2C12 cells-IC50. (Class of assay: confirmatory)	UNCHECKED	Unchecked		Other
136	F	PubChem BioAssay. HT-29 viability from Cell TiterGlo-IC50. (Class of assay: confirmatory)	UNCHECKED	Unchecked		Viability
137	F	PubChem BioAssay. DLD-1 viability from Cell TiterGlo-IC50. (Class of assay: confirmatory)	UNCHECKED	Unchecked		Viability
138	F	PubChem BioAssay. Decreased HeLa cell count-IC50. (Class of assay: confirmatory)	UNCHECKED	Unchecked		Other
139	F	PubChem BioAssay. HCT116 viability from Cell TiterGlo-IC50. (Class of assay: confirmatory)	UNCHECKED	Unchecked		Viability
140	F	PubChem BioAssay. SW480 viability from Cell TiterGlo-IC50. (Class of assay: confirmatory)	UNCHECKED	Unchecked		Viability
141	F	PubChem BioAssay. SNU-C1 viability from Cell TiterGlo-IC50. (Class of assay: confirmatory)	UNCHECKED	Unchecked		Viability
142	F	PubChem BioAssay. VEGF stimulated ADSC/ECFC co-culture CD31-stained tube area decrease-IC50. (Class of assay: confirmatory)	UNCHECKED	Unchecked		Other
143	F	PubChem BioAssay. RKO viability from Cell TiterGlo-IC50. (Class of assay: confirmatory)	UNCHECKED	Unchecked		Viability
144	F	PubChem BioAssay. Colo320 viability from Cell TiterGlo-IC50. (Class of assay: confirmatory)	UNCHECKED	Unchecked		Viability
145	F	PubChem BioAssay. Increased HeLa cells with 2N DNA content-IC50. (Class of assay: confirmatory)	UNCHECKED	Unchecked		Other
146	F	PubChem BioAssay. Increased chromatin condensation in HeLa cells-IC50. (Class of assay: confirmatory)	UNCHECKED	Unchecked		Other
147	F	PUBCHEM_BIOASSAY: qHTS Assay for Inhibitors of JMJD2A-Tudor Domain. (Class of assay: confirmatory) [Related pubchem assays (depositor defined):AID504402]	SINGLE PROTEIN	Lysine-specific demethylase 4A	Homo sapiens	Other
148	F	PUBCHEM_BIOASSAY: Validation screen for small molecules that induce genotoxicity in human embryonic kidney (HEK293T) cells expressing luciferase-tagged ELG1. (Class of assay: confirmatory) [Related pubchem assays (depositor defined):AID493143, AID504466]	SINGLE PROTEIN	ATPase family AAA domain-containing protein 5	Homo sapiens	Other
149	F	PUBCHEM_BIOASSAY: Nrf2 qHTS screen for inhibitors: Validation. (Class of assay: confirmatory) [Related pubchem assays (depositor defined):AID493163, AID504444, AID504648]	SINGLE PROTEIN	Nuclear factor erythroid 2-related factor 2	Homo sapiens	Other
150	F	PUBCHEM_BIOASSAY: qHTS Assay for Inhibitors of GCN5L2. (Class of assay: confirmatory) [Related pubchem assays (depositor defined):AID504398]	SINGLE PROTEIN	Histone acetyltransferase GCN5	Homo sapiens	Other
151	F	PUBCHEM_BIOASSAY: qHTS assay for re-activators of p53 using a Luc reporter. (Class of assay: confirmatory) [Related pubchem assays (depositor defined):AID504709]	SINGLE PROTEIN	Cellular tumor antigen p53	Homo sapiens	Other
152	F	PUBCHEM_BIOASSAY: qHTS Validation Assay for Inhibitors for MPP8 Chromodomain Interactions with Methylated Histone Tails. (Class of assay: confirmatory)	SINGLE PROTEIN	M-phase phosphoprotein 8	Homo sapiens	Other
153	F	PUBCHEM_BIOASSAY: qHTS Assay for Inhibitors of Mammalian Selenoprotein Thioredoxin Reductase 1 (TrxR1). (Class of assay: confirmatory) [Related pubchem assays (depositor defined):AID488771, AID488772]	SINGLE PROTEIN	Thioredoxin reductase 1, cytoplasmic	Rattus norvegicus	Other
154	F	PUBCHEM_BIOASSAY: qHTS screen for small molecules that induce genotoxicity in human embryonic kidney (HEK293T) cells expressing luciferase-tagged ELG1. (Class of assay: confirmatory) [Related pubchem assays (depositor defined):AID493106, AID493143]	SINGLE PROTEIN	ATPase family AAA domain-containing protein 5	Homo sapiens	Other
155	F	PUBCHEM_BIOASSAY: qHTS Assay for Inhibitors of Histone Lysine Methyltransferase G9a. (Class of assay: confirmatory) [Related pubchem assays (depositor defined):AID504404]	SINGLE PROTEIN	Histone-lysine N-methyltransferase, H3 lysine-9 specific 3	Homo sapiens	Other
156	F	PUBCHEM_BIOASSAY: qHTS Validation Assay for Inhibitors of HP1-beta Chromodomain Interactions with Methylated Histone Tails. (Class of assay: confirmatory) [Related pubchem assays (depositor defined):AID488962]	SINGLE PROTEIN	Chromobox protein homolog 1	Homo sapiens	Other
157	F	PUBCHEM_BIOASSAY: qHTS Assay for Inhibitors of BAZ2B. (Class of assay: confirmatory) [Related pubchem assays (depositor defined):AID504391]	SINGLE PROTEIN	Bromodomain adjacent to zinc finger domain protein 2B	Homo sapiens	Other
158	F	PUBCHEM_BIOASSAY: qHTS Assay for Inhibitors of 15-hLO-2 (15-human lipoxygenase 2). (Class of assay: confirmatory) [Related pubchem assays (depositor defined):AID2312, AID2537, AID2702]	SINGLE PROTEIN	Arachidonate 15-lipoxygenase, type II	Homo sapiens	Other
159	F	PUBCHEM_BIOASSAY: Inhibitors of the vitamin D receptor (VDR): qHTS. (Class of assay: confirmatory) [Related pubchem assays (depositor defined):AID504855]	SINGLE PROTEIN	Vitamin D receptor	Homo sapiens	Other
160	F	PUBCHEM_BIOASSAY: qHTS for Inhibitors of ATXN expression: Validation. (Class of assay: confirmatory) [Related pubchem assays (depositor defined):AID588349, AID588380]	SINGLE PROTEIN	Ataxin-2	Homo sapiens	Other
161	F	PUBCHEM_BIOASSAY: Primary qHTS for delayed death inhibitors of the malarial parasite plastid, 96 hour incubation. (Class of assay: confirmatory) [Related pubchem assays (depositor defined):AID488745, AID488752, AID488774, AID504848, AID504850]	ORGANISM	Plasmodium falciparum	Plasmodium falciparum	Other
162	F	PUBCHEM_BIOASSAY: HTS for Inhibitors of HP1-beta Chromodomain Interactions with Methylated Histone Tails. (Class of assay: confirmatory) [Related pubchem assays (depositor defined):AID488962]	SINGLE PROTEIN	Chromobox protein homolog 1	Homo sapiens	Other
163	F	PUBCHEM_BIOASSAY: qHTS for Inhibitors of Polymerase Iota. (Class of assay: confirmatory) [Related pubchem assays (depositor defined):AID588623]	SINGLE PROTEIN	DNA polymerase iota	Homo sapiens	Other
164	F	PUBCHEM_BIOASSAY: qHTS Assay for Inhibitors of RanGTP induced Rango (Ran-regulated importin-beta cargo) - Importin beta complex dissociation. (Class of assay: confirmatory) [Related pubchem assays (depositor defined):AID540262]	PROTEIN COMPLEX	GTP-binding nuclear protein Ran/Importin subunit beta-1/Snurportin-1	Homo sapiens	Other
165	F	PUBCHEM_BIOASSAY: qHTS Assay for Inhibitors of Mammalian Selenoprotein Thioredoxin Reductase 1 (TrxR1): qHTS. (Class of assay: confirmatory) [Related pubchem assays (depositor defined):AID488771]	SINGLE PROTEIN	Thioredoxin reductase 1, cytoplasmic	Rattus norvegicus	Other
166	F	PUBCHEM_BIOASSAY: qHTS Assay for the Inhibitors of Human Flap endonuclease 1 (FEN1). (Class of assay: confirmatory) [Related pubchem assays (depositor defined):AID488813]	SINGLE PROTEIN	Flap endonuclease 1	Homo sapiens	Other
167	F	PUBCHEM_BIOASSAY: Inhibitors of Regulator of G Protein Signaling (RGS) 4: qHTS. (Class of assay: confirmatory) [Related pubchem assays (depositor defined):AID504856]	SINGLE PROTEIN	Regulator of G-protein signaling 4	Homo sapiens	Other
168	F	PUBCHEM_BIOASSAY: qHTS for Inhibitors of TGF-b: Cytotox Counterscreen. (Class of assay: confirmatory) [Related pubchem assays (depositor defined):AID588855, AID588860]	CELL-LINE	HepG2	Homo sapiens	Other
169	F	PUBCHEM_BIOASSAY: qHTS for Inhibitors of Polymerase Kappa. (Class of assay: confirmatory) [Related pubchem assays (depositor defined):AID588638]	SINGLE PROTEIN	DNA polymerase kappa	Homo sapiens	Other
170	F	PUBCHEM_BIOASSAY: qHTS for Inhibitors of Cell Surface uPA Generation. (Class of assay: confirmatory) [Related pubchem assays (depositor defined):AID493178]	UNCHECKED	Unchecked		Other
171	F	PUBCHEM_BIOASSAY: Primary qHTS for delayed death inhibitors of the malarial parasite plastid, 48 hour incubation. (Class of assay: confirmatory) [Related pubchem assays (depositor defined):AID488752, AID488774, AID504848, AID504850]	ORGANISM	Plasmodium falciparum	Plasmodium falciparum	Other
172	F	PUBCHEM_BIOASSAY: qHTS for Inhibitors of TGF-b. (Class of assay: confirmatory) [Related pubchem assays (depositor defined):AID588856, AID588860]	SINGLE PROTEIN	Mothers against decapentaplegic homolog 3	Homo sapiens	Other
173	F	PUBCHEM_BIOASSAY: Inhibitors of USP1/UAF1: Pilot qHTS. (Class of assay: confirmatory) [Related pubchem assays (depositor defined):AID504878]	SINGLE PROTEIN	Ubiquitin carboxyl-terminal hydrolase 1	Homo sapiens	Other
174	F	PUBCHEM_BIOASSAY: S16 Schwann cell PMP22 intronic element firefly luciferase assay. (Class of assay: confirmatory)	SINGLE PROTEIN	Peripheral myelin protein 22	Rattus norvegicus	Other
175	F	PUBCHEM_BIOASSAY: qHTS for Inhibitors of mutant isocitrate dehydrogenase 1 (IDH1): qHTS. (Class of assay: confirmatory)	SINGLE PROTEIN	Isocitrate dehydrogenase [NADP] cytoplasmic	Homo sapiens	Other
176	F	PubChem BioAssay. A quantitative high throughput screen for small molecules that induce DNA re-replication in MCF 10a normal breast cells. (Class of assay: confirmatory)	SINGLE PROTEIN	Geminin	Homo sapiens	Other
177	F	PubChem BioAssay. qHTS of GLP-1 Receptor Inverse Agonists: Cytotox Screen. (Class of assay: confirmatory)	UNCHECKED	Unchecked		Other
178	F	PubChem BioAssay. qHTS Assay for Activators of ClpP. (Class of assay: confirmatory)	SINGLE PROTEIN	ATP-dependent Clp protease proteolytic subunit	Bacillus subtilis (strain 168)	Other
179	F	PubChem BioAssay. qHTS for Inhibitors of Glutaminase (GLS). (Class of assay: confirmatory)	SINGLE PROTEIN	Glutaminase kidney isoform, mitochondrial	Homo sapiens	Other
180	F	PubChem BioAssay. qHTS Assay for Inhibitors of Hepatitis C Virus (HCV). (Class of assay: confirmatory)	UNCHECKED	Unchecked		Other
181	F	PubChem BioAssay. HTS Assay for Allosteric Antagonists of the Human D2 Dopamine Receptor: Hit Validation in HTRF. (Class of assay: confirmatory)	SINGLE PROTEIN	Dopamine D1 receptor	Homo sapiens	Other
182	F	PubChem BioAssay. A quantitative high throughput screen for small molecules that induce DNA re-replication in SW480 colon adenocarcinoma cells. (Class of assay: confirmatory)	SINGLE PROTEIN	Geminin	Homo sapiens	Other
183	F	PubChem BioAssay. qHTS for Inhibitors of ATXN expression. (Class of assay: confirmatory)	SINGLE PROTEIN	Ataxin-2	Homo sapiens	Other
184	F	PubChem BioAssay. qHTS of GLP-1 Receptor Inverse Agonists (Inhibition Mode). (Class of assay: confirmatory)	SINGLE PROTEIN	Glucagon-like peptide 1 receptor	Homo sapiens	Other
185	F	PubChem BioAssay. qHTS for Inhibitors of WRN Helicase. (Class of assay: confirmatory)	SINGLE PROTEIN	Werner syndrome ATP-dependent helicase	Homo sapiens	Other
186	F	PubChem BioAssay. qHTS Assay to Identify Small Molecule Activators of BRCA1 Expression. (Class of assay: confirmatory)	SINGLE PROTEIN	Breast cancer type 1 susceptibility protein	Homo sapiens	Other
187	F	PubChem BioAssay. qHTS for Agonist of gsp, the Etiologic Mutation Responsible for Fibrous Dysplasia/McCune-Albright Syndrome: qHTS. (Class of assay: confirmatory)	SINGLE PROTEIN	Guanine nucleotide-binding protein G(s), subunit alpha	Homo sapiens	Other
188	F	PubChem BioAssay. qHTS assay for small molecule activators of the rat pregnane X receptor (rPXR) signaling pathway. (Class of assay: confirmatory)	SINGLE PROTEIN	Nuclear receptor subfamily 1 group I member 2	Rattus norvegicus	Other
189	F	PubChem BioAssay. qHTS Assay for Inhibitors of the HIV-1 protein Vpr. (Class of assay: confirmatory)	SINGLE PROTEIN	Aberrant vpr protein	Human immunodeficiency virus 1	Other
190	F	PubChem BioAssay. qHTS assay for small molecule antagonists of the retinoid-related orphan receptor gamma (ROR-gamma) signaling pathway. (Class of assay: confirmatory)	SINGLE PROTEIN	Nuclear receptor ROR-gamma	Homo sapiens	Other
191	F	PubChem BioAssay. qHTS for Inhibitors of human tyrosyl-DNA phosphodiesterase 1 (TDP1): qHTS in cells in absence of CPT. (Class of assay: confirmatory)	SINGLE PROTEIN	Tyrosyl-DNA phosphodiesterase 1	Homo sapiens	Other
192	F	PubChem BioAssay. qHTS for Inhibitors of human tyrosyl-DNA phosphodiesterase 1 (TDP1): qHTS in cells in presence of CPT. (Class of assay: confirmatory)	SINGLE PROTEIN	Tyrosyl-DNA phosphodiesterase 1	Homo sapiens	Other
193	F	PubChem BioAssay. qHTS of TDP-43 Inhibitors. (Class of assay: confirmatory)	SINGLE PROTEIN	TAR DNA-binding protein 43	Homo sapiens	Other
194	F	PubChem BioAssay. qHTS of alpha-syn Inhibitors. (Class of assay: confirmatory)	SINGLE PROTEIN	Alpha-synuclein	Homo sapiens	Other
195	F	PubChem BioAssay. Inhibitors of USP1/UAF1: Primary Screen. (Class of assay: confirmatory)	SINGLE PROTEIN	Ubiquitin carboxyl-terminal hydrolase 1	Homo sapiens	Other
196	F	PubChem BioAssay. qHTS for Stage-Specific Inhibitors of Vaccinia Orthopoxvirus: mCherry Reporter Primary qHTS. (Class of assay: confirmatory)	UNCHECKED	Unchecked		Other
197	F	PubChem BioAssay. qHTS for Antagonist of cAMP-regulated guanine nucleotide exchange factor 2 (EPAC2): primary screen. (Class of assay: confirmatory)	SINGLE PROTEIN	Rap guanine nucleotide exchange factor 4	Homo sapiens	Other
198	F	PubChem BioAssay. qHTS for Inhibitors of AMA1-RON; Towards Development of Antimalarial Drug Lead: Primary Screen. (Class of assay: confirmatory)	UNCHECKED	Unchecked		Other
199	B	PubChem BioAssay. qHTS for Inhibitors of binding or entry into cells for Lassa Virus. (Class of assay: confirmatory)	UNCHECKED	Unchecked		Protein Target
200	F	PubChem BioAssay. Cell Proliferation Assay Versus the ED40515 IL2 Independent ATL cell lines. (Class of assay: confirmatory)	UNCHECKED	Unchecked		Other
201	F	PubChem BioAssay. qHTS for Inhibitors of PLK1-PDB (polo-like kinase 1 - polo-box domain): Primary Screen. (Class of assay: confirmatory)	SINGLE PROTEIN	Serine/threonine-protein kinase PLK1	Homo sapiens	Other
202	F	PubChem BioAssay. qHTS for Stage-Specific Inhibitors of Vaccinia Orthopoxvirus: Venus Reporter Primary qHTS. (Class of assay: confirmatory)	UNCHECKED	Unchecked		Other
203	F	PubChem BioAssay. qHTS Assay for Inhibitors of the Human Apurinic/apyrimidinic Endonuclease 1 (APE1). (Class of assay: confirmatory)	SINGLE PROTEIN	DNA-(apurinic or apyrimidinic site) lyase	Homo sapiens	Other
204	F	PubChem BioAssay. qHTS for Antagonists of gsp, the Etiologic Mutation Responsible for Fibrous Dysplasia/McCune-Albright Syndrome: qHTS. (Class of assay: confirmatory)	SINGLE PROTEIN	Guanine nucleotide-binding protein G(s), subunit alpha	Homo sapiens	Other
205	B	PubChem BioAssay. qHTS for Inhibitors of binding or entry into cells for Marburg Virus. (Class of assay: confirmatory)	UNCHECKED	Unchecked		Protein Target
206	F	PubChem BioAssay. qHTS for Antagonist of cAMP-regulated guanine nucleotide exchange factor 3 (EPAC1): primary screen. (Class of assay: confirmatory)	SINGLE PROTEIN	Rap guanine nucleotide exchange factor 3	Homo sapiens	Other
207	F	PubChem BioAssay. qHTS for Agonist of cAMP-regulated guanine nucleotide exchange factor 4 (EPAC2): primary screen. (Class of assay: confirmatory)	SINGLE PROTEIN	Rap guanine nucleotide exchange factor 4	Homo sapiens	Other
208	F	PubChem BioAssay. qHTS Assay for Identifying Gametocytocidal Compounds. (Class of assay: confirmatory)	UNCHECKED	Unchecked		Other
209	F	PubChem BioAssay. High Throughput Screening for Foot and Mouth Disease Virus Antivirals. (Class of assay: confirmatory)	UNCHECKED	Unchecked		Other
