# Supplementary material for: Counting cells can accurately predict small-molecule bioactivity benchmarks
Source: Nat Commun. 2026 Feb 6;17:2436. doi: 10.1038/s41467-026-68725-5 (PMC12988037; doi:10.1038/s41467-026-68725-5)
Supplement: Supplementary file 4 — Supplementary Data 2 [file 41467_2026_68725_MOESM4_ESM.xlsx]

## Sheet: mat_kGO_cytotox
Supplementary Data 3. GO terms and description, Gene Ontology enrichment analysis of the selected compounds.
ONTOLOGY	ID	Description	GeneRatio	BgRatio	pvalue	p.adjust	qvalue	geneID	Count	supinf	sig_id
BP	GO:0097193	intrinsic apoptotic signaling pathway	10/50	298/18903	4.79941433855093e-09	7.41989456739973e-06	5.77950526663396e-06	MYC/NCK1/NFE2L2/XBP1/ARHGEF2/HERPUD1/MELK/DDIT4/TRIB3/CHAC1	10	Sup	ACPOUJIDANTYHO-UHFFFAOYSA-N_BRD-K01567962_U2OS_25 uM_6 h
BP	GO:0006986	response to unfolded protein	7/50	141/18903	8.45266422947626e-08	0.000130678188987703	5.08939362027413e-05	NCK1/NFE2L2/XBP1/MBTPS1/EDEM1/HERPUD1/CHAC1	7	Sup	ACPOUJIDANTYHO-UHFFFAOYSA-N_BRD-K01567962_U2OS_25 uM_6 h
BP	GO:0035966	response to topologically incorrect protein	7/50	163/18903	2.2786563668488e-07	0.000352280274314824	9.14660660938605e-05	NCK1/NFE2L2/XBP1/MBTPS1/EDEM1/HERPUD1/CHAC1	7	Sup	ACPOUJIDANTYHO-UHFFFAOYSA-N_BRD-K01567962_U2OS_25 uM_6 h
BP	GO:0034976	response to endoplasmic reticulum stress	8/50	261/18903	3.85867317881425e-07	0.000596550873444683	0.000116166371488513	NCK1/NFE2L2/XBP1/MBTPS1/EDEM1/HERPUD1/TRIB3/CHAC1	8	Sup	ACPOUJIDANTYHO-UHFFFAOYSA-N_BRD-K01567962_U2OS_25 uM_6 h
BP	GO:0070059	intrinsic apoptotic signaling pathway in response to endoplasmic reticulum stress	5/50	63/18903	6.60248073196658e-07	0.00102074352116203	0.000159015535944627	NCK1/XBP1/HERPUD1/TRIB3/CHAC1	5	Sup	ACPOUJIDANTYHO-UHFFFAOYSA-N_BRD-K01567962_U2OS_25 uM_6 h
BP	GO:0030968	endoplasmic reticulum unfolded protein response	5/50	77/18903	1.80507276609415e-06	0.00279064249638156	0.000362281270949423	NCK1/NFE2L2/XBP1/MBTPS1/HERPUD1	5	Sup	ACPOUJIDANTYHO-UHFFFAOYSA-N_BRD-K01567962_U2OS_25 uM_6 h
BP	GO:1905898	positive regulation of response to endoplasmic reticulum stress	4/50	35/18903	2.13448801185889e-06	0.00329991846633384	0.000367196133167905	NCK1/NFE2L2/XBP1/HERPUD1	4	Sup	ACPOUJIDANTYHO-UHFFFAOYSA-N_BRD-K01567962_U2OS_25 uM_6 h
BP	GO:1901653	cellular response to peptide	8/50	373/18903	5.55103193272878e-06	0.00858189536799869	0.000777624321039999	EPRS1/GRB10/NCK1/NFE2L2/PCK2/XBP1/ARHGEF2/TRIB3	8	Sup	ACPOUJIDANTYHO-UHFFFAOYSA-N_BRD-K01567962_U2OS_25 uM_6 h
BP	GO:2001242	regulation of intrinsic apoptotic signaling pathway	6/50	172/18903	5.93093299361431e-06	0.00916922240812772	0.000777624321039999	MYC/NCK1/NFE2L2/XBP1/ARHGEF2/HERPUD1	6	Sup	ACPOUJIDANTYHO-UHFFFAOYSA-N_BRD-K01567962_U2OS_25 uM_6 h
BP	GO:0034620	cellular response to unfolded protein	5/50	100/18903	6.57141838811417e-06	0.0101594128280245	0.000777624321039999	NCK1/NFE2L2/XBP1/MBTPS1/HERPUD1	5	Sup	ACPOUJIDANTYHO-UHFFFAOYSA-N_BRD-K01567962_U2OS_25 uM_6 h
BP	GO:0006984	ER-nucleus signaling pathway	4/50	47/18903	7.10329908642307e-06	0.0109817003876101	0.000777624321039999	NCK1/NFE2L2/XBP1/MBTPS1	4	Sup	ACPOUJIDANTYHO-UHFFFAOYSA-N_BRD-K01567962_U2OS_25 uM_6 h
BP	GO:0043434	response to peptide hormone	8/50	421/18903	1.34017564703062e-05	0.0207191155030934	0.00134487801772196	CDKN1B/EPRS1/GRB10/NCK1/NFE2L2/PCK2/XBP1/TRIB3	8	Sup	ACPOUJIDANTYHO-UHFFFAOYSA-N_BRD-K01567962_U2OS_25 uM_6 h
BP	GO:0071375	cellular response to peptide hormone stimulus	7/50	306/18903	1.49604296834708e-05	0.0231288242906459	0.00137516314606481	EPRS1/GRB10/NCK1/NFE2L2/PCK2/XBP1/TRIB3	7	Sup	ACPOUJIDANTYHO-UHFFFAOYSA-N_BRD-K01567962_U2OS_25 uM_6 h
BP	GO:0035967	cellular response to topologically incorrect protein	5/50	120/18903	1.59874736386905e-05	0.0247166342454156	0.00137516314606481	NCK1/NFE2L2/XBP1/MBTPS1/HERPUD1	5	Sup	ACPOUJIDANTYHO-UHFFFAOYSA-N_BRD-K01567962_U2OS_25 uM_6 h
BP	GO:0032869	cellular response to insulin stimulus	6/50	208/18903	1.75294687357982e-05	0.027100558665544	0.00140727805149145	EPRS1/GRB10/NCK1/PCK2/XBP1/TRIB3	6	Sup	ACPOUJIDANTYHO-UHFFFAOYSA-N_BRD-K01567962_U2OS_25 uM_6 h
MF	GO:0004860	protein kinase inhibitor activity	4/50	70/18432	3.84992720212743e-05	0.00935532310116964	0.00479296115995584	CDKN1B/NCK1/CHP1/TRIB3	4	Sup	ACPOUJIDANTYHO-UHFFFAOYSA-N_BRD-K01567962_U2OS_25 uM_6 h
MF	GO:0019210	kinase inhibitor activity	4/50	74/18432	4.79296115995584e-05	0.0116468956186927	0.00479296115995584	CDKN1B/NCK1/CHP1/TRIB3	4	Sup	ACPOUJIDANTYHO-UHFFFAOYSA-N_BRD-K01567962_U2OS_25 uM_6 h
BP	GO:1901215	negative regulation of neuron death	7/55	218/18903	3.1254937501081e-06	0.00539772770643669	0.00191361560963391	JUN/CCL2/SNCA/TGFB3/WFS1/FZD1/STAMBP	7	Inf	ACPOUJIDANTYHO-UHFFFAOYSA-N_BRD-K01567962_U2OS_25 uM_6 h
BP	GO:0090084	negative regulation of inclusion body assembly	3/55	11/18903	3.78284617898597e-06	0.00653297535110877	0.00191361560963391	DNAJB2/HSPA1A/DNAJB1	3	Inf	ACPOUJIDANTYHO-UHFFFAOYSA-N_BRD-K01567962_U2OS_25 uM_6 h
BP	GO:1901214	regulation of neuron death	8/55	325/18903	4.22299928160768e-06	0.00729311975933646	0.00191361560963391	EGR1/JUN/CCL2/SNCA/TGFB3/WFS1/FZD1/STAMBP	8	Inf	ACPOUJIDANTYHO-UHFFFAOYSA-N_BRD-K01567962_U2OS_25 uM_6 h
BP	GO:0043524	negative regulation of neuron apoptotic process	6/55	154/18903	5.52983978449343e-06	0.00955003330782016	0.00191361560963391	JUN/CCL2/SNCA/TGFB3/WFS1/STAMBP	6	Inf	ACPOUJIDANTYHO-UHFFFAOYSA-N_BRD-K01567962_U2OS_25 uM_6 h
BP	GO:0070997	neuron death	8/55	368/18903	1.04758682015722e-05	0.0180918243841152	0.00290016140738262	EGR1/JUN/CCL2/SNCA/TGFB3/WFS1/FZD1/STAMBP	8	Inf	ACPOUJIDANTYHO-UHFFFAOYSA-N_BRD-K01567962_U2OS_25 uM_6 h
BP	GO:0090083	regulation of inclusion body assembly	3/55	17/18903	1.53980790969495e-05	0.0265924826004318	0.0035523638618401	DNAJB2/HSPA1A/DNAJB1	3	Inf	ACPOUJIDANTYHO-UHFFFAOYSA-N_BRD-K01567962_U2OS_25 uM_6 h
MF	GO:0031072	heat shock protein binding	5/54	124/18432	3.08698221430897e-05	0.00716179873719682	0.00578402983312629	DNAJB2/HSPA1A/HSPA8/DNAJB1/SNCA	5	Inf	ACPOUJIDANTYHO-UHFFFAOYSA-N_BRD-K01567962_U2OS_25 uM_6 h
BP	GO:0006986	response to unfolded protein	12/105	141/18903	1.99347658839752e-11	5.10928049606283e-08	4.41712444060713e-08	NCK1/NFE2L2/XBP1/MBTPS1/EDEM1/HERPUD1/CHAC1/DNAJB2/HSPA1A/HSPA8/DNAJB1/WFS1	12	All	ACPOUJIDANTYHO-UHFFFAOYSA-N_BRD-K01567962_U2OS_25 uM_6 h
BP	GO:0035966	response to topologically incorrect protein	12/105	163/18903	1.09774944610058e-10	2.8135318303558e-07	1.21619083370617e-07	NCK1/NFE2L2/XBP1/MBTPS1/EDEM1/HERPUD1/CHAC1/DNAJB2/HSPA1A/HSPA8/DNAJB1/WFS1	12	All	ACPOUJIDANTYHO-UHFFFAOYSA-N_BRD-K01567962_U2OS_25 uM_6 h
BP	GO:0097193	intrinsic apoptotic signaling pathway	14/105	298/18903	1.09532370798143e-09	2.8073146635564e-06	8.09002247474003e-07	MYC/NCK1/NFE2L2/XBP1/ARHGEF2/HERPUD1/MELK/DDIT4/TRIB3/CHAC1/SFN/HSPA1A/WFS1/CHEK2	14	All	ACPOUJIDANTYHO-UHFFFAOYSA-N_BRD-K01567962_U2OS_25 uM_6 h
BP	GO:0034976	response to endoplasmic reticulum stress	13/105	261/18903	2.2210123506783e-09	5.69245465478848e-06	1.2303239468889e-06	NCK1/NFE2L2/XBP1/MBTPS1/EDEM1/HERPUD1/TRIB3/CHAC1/DNAJB2/HSPA1A/JUN/WFS1/TMCO1	13	All	ACPOUJIDANTYHO-UHFFFAOYSA-N_BRD-K01567962_U2OS_25 uM_6 h
BP	GO:0070059	intrinsic apoptotic signaling pathway in response to endoplasmic reticulum stress	7/105	63/18903	5.71196235295945e-08	0.000146397595106351	2.53130121115361e-05	NCK1/XBP1/HERPUD1/TRIB3/CHAC1/HSPA1A/WFS1	7	All	ACPOUJIDANTYHO-UHFFFAOYSA-N_BRD-K01567962_U2OS_25 uM_6 h
BP	GO:0034620	cellular response to unfolded protein	8/105	100/18903	8.43938763405955e-08	0.000216301505060946	3.11665104731498e-05	NCK1/NFE2L2/XBP1/MBTPS1/HERPUD1/HSPA1A/HSPA8/WFS1	8	All	ACPOUJIDANTYHO-UHFFFAOYSA-N_BRD-K01567962_U2OS_25 uM_6 h
BP	GO:0006984	ER-nucleus signaling pathway	6/105	47/18903	2.26980253187597e-07	0.00058175038891981	7.05130317050305e-05	NCK1/NFE2L2/XBP1/MBTPS1/WFS1/TMCO1	6	All	ACPOUJIDANTYHO-UHFFFAOYSA-N_BRD-K01567962_U2OS_25 uM_6 h
BP	GO:1901214	regulation of neuron death	12/105	325/18903	2.5458386743859e-07	0.000652498452245106	7.05130317050305e-05	AARS1/ERBB3/CHP1/DDIT4/EGR1/JUN/CCL2/SNCA/TGFB3/WFS1/FZD1/STAMBP	12	All	ACPOUJIDANTYHO-UHFFFAOYSA-N_BRD-K01567962_U2OS_25 uM_6 h
BP	GO:0035967	cellular response to topologically incorrect protein	8/105	120/18903	3.47801356482967e-07	0.000891414876665844	8.56282871808942e-05	NCK1/NFE2L2/XBP1/MBTPS1/HERPUD1/HSPA1A/HSPA8/WFS1	8	All	ACPOUJIDANTYHO-UHFFFAOYSA-N_BRD-K01567962_U2OS_25 uM_6 h
BP	GO:1902235	regulation of endoplasmic reticulum stress-induced intrinsic apoptotic signaling pathway	5/105	32/18903	8.58616641505108e-07	0.00220063445217759	0.000190251371617711	NCK1/XBP1/HERPUD1/HSPA1A/WFS1	5	All	ACPOUJIDANTYHO-UHFFFAOYSA-N_BRD-K01567962_U2OS_25 uM_6 h
BP	GO:0070997	neuron death	12/105	368/18903	9.51389889552478e-07	0.002438412286923	0.000191643609330906	AARS1/ERBB3/CHP1/DDIT4/EGR1/JUN/CCL2/SNCA/TGFB3/WFS1/FZD1/STAMBP	12	All	ACPOUJIDANTYHO-UHFFFAOYSA-N_BRD-K01567962_U2OS_25 uM_6 h
BP	GO:0043524	negative regulation of neuron apoptotic process	8/105	154/18903	2.3113473844005e-06	0.00592398334621848	0.000426788267031846	AARS1/ERBB3/JUN/CCL2/SNCA/TGFB3/WFS1/STAMBP	8	All	ACPOUJIDANTYHO-UHFFFAOYSA-N_BRD-K01567962_U2OS_25 uM_6 h
BP	GO:1901215	negative regulation of neuron death	9/105	218/18903	3.52672259584882e-06	0.00903899001316052	0.000601113446498928	AARS1/ERBB3/JUN/CCL2/SNCA/TGFB3/WFS1/FZD1/STAMBP	9	All	ACPOUJIDANTYHO-UHFFFAOYSA-N_BRD-K01567962_U2OS_25 uM_6 h
BP	GO:1902236	negative regulation of endoplasmic reticulum stress-induced intrinsic apoptotic signaling pathway	4/105	20/18903	4.06656016204317e-06	0.0104225936953166	0.000608224538190581	XBP1/HERPUD1/HSPA1A/WFS1	4	All	ACPOUJIDANTYHO-UHFFFAOYSA-N_BRD-K01567962_U2OS_25 uM_6 h
BP	GO:0030968	endoplasmic reticulum unfolded protein response	6/105	77/18903	4.38055255682745e-06	0.0112273562031488	0.000608224538190581	NCK1/NFE2L2/XBP1/MBTPS1/HERPUD1/WFS1	6	All	ACPOUJIDANTYHO-UHFFFAOYSA-N_BRD-K01567962_U2OS_25 uM_6 h
BP	GO:1903573	negative regulation of response to endoplasmic reticulum stress	5/105	44/18903	4.39193015700562e-06	0.0112565169924054	0.000608224538190581	NCK1/XBP1/HERPUD1/HSPA1A/WFS1	5	All	ACPOUJIDANTYHO-UHFFFAOYSA-N_BRD-K01567962_U2OS_25 uM_6 h
BP	GO:2001242	regulation of intrinsic apoptotic signaling pathway	8/105	172/18903	5.2574758076606e-06	0.0134749104950341	0.000685262326633162	MYC/NCK1/NFE2L2/XBP1/ARHGEF2/HERPUD1/HSPA1A/WFS1	8	All	ACPOUJIDANTYHO-UHFFFAOYSA-N_BRD-K01567962_U2OS_25 uM_6 h
BP	GO:1905897	regulation of response to endoplasmic reticulum stress	6/105	82/18903	6.32617526973019e-06	0.0162139872163185	0.000778748476186085	NCK1/NFE2L2/XBP1/HERPUD1/HSPA1A/WFS1	6	All	ACPOUJIDANTYHO-UHFFFAOYSA-N_BRD-K01567962_U2OS_25 uM_6 h
BP	GO:0042326	negative regulation of phosphorylation	11/105	381/18903	8.83768251898489e-06	0.0226509802961583	0.00103065494196472	CDKN1B/GRB10/IGFBP3/NCK1/CHP1/DDIT4/TRIB3/SFN/JUN/RGS2/SNCA	11	All	ACPOUJIDANTYHO-UHFFFAOYSA-N_BRD-K01567962_U2OS_25 uM_6 h
BP	GO:0001933	negative regulation of protein phosphorylation	10/105	338/18903	1.87620138689056e-05	0.0480870415460051	0.00207863364179191	CDKN1B/IGFBP3/NCK1/CHP1/DDIT4/TRIB3/SFN/JUN/RGS2/SNCA	10	All	ACPOUJIDANTYHO-UHFFFAOYSA-N_BRD-K01567962_U2OS_25 uM_6 h
MF	GO:0004860	protein kinase inhibitor activity	6/104	70/18432	2.73024875827831e-06	0.00108936925455304	0.000699760394221939	CDKN1B/NCK1/CHP1/TRIB3/SFN/SNCA	6	All	ACPOUJIDANTYHO-UHFFFAOYSA-N_BRD-K01567962_U2OS_25 uM_6 h
MF	GO:0019210	kinase inhibitor activity	6/104	74/18432	3.78787677783956e-06	0.00151136283435798	0.000699760394221939	CDKN1B/NCK1/CHP1/TRIB3/SFN/SNCA	6	All	ACPOUJIDANTYHO-UHFFFAOYSA-N_BRD-K01567962_U2OS_25 uM_6 h
MF	GO:0031072	heat shock protein binding	6/104	124/18432	7.2739543930238e-05	0.0290230780281649	0.00895844909456615	CDKN1B/DNAJB2/HSPA1A/HSPA8/DNAJB1/SNCA	6	All	ACPOUJIDANTYHO-UHFFFAOYSA-N_BRD-K01567962_U2OS_25 uM_6 h
MF	GO:0045296	cadherin binding	9/104	333/18432	0.000112198539643322	0.0447672173176856	0.00961184257802442	KTN1/NCK1/TJP1/SFN/HSPA1A/HSPA8/DNAJB1/PDLIM1/EPN2	9	All	ACPOUJIDANTYHO-UHFFFAOYSA-N_BRD-K01567962_U2OS_25 uM_6 h
BP	GO:0048660	regulation of smooth muscle cell proliferation	9/74	175/18903	2.6802497239036e-08	6.84803804457371e-05	2.80673769815587e-05	BMP4/CDKN1A/EDN1/FGFR2/GPER1/MEF2C/MMP2/PIK3CA/TLR4	9	Sup	ADSOEWOILXZRRA-UHFFFAOYSA-N_BRD-K32010074_MCF7_10 uM_24 h
BP	GO:0048659	smooth muscle cell proliferation	9/74	179/18903	3.2596586959023e-08	8.32842796803037e-05	2.80673769815587e-05	BMP4/CDKN1A/EDN1/FGFR2/GPER1/MEF2C/MMP2/PIK3CA/TLR4	9	Sup	ADSOEWOILXZRRA-UHFFFAOYSA-N_BRD-K32010074_MCF7_10 uM_24 h
BP	GO:0042100	B cell proliferation	7/74	104/18903	1.65467410093209e-07	0.00042276923278815	9.49840992675404e-05	CD40/CDKN1A/MEF2C/PTPRC/SHB/TLR4/TNFRSF21	7	Sup	ADSOEWOILXZRRA-UHFFFAOYSA-N_BRD-K32010074_MCF7_10 uM_24 h
BP	GO:0030888	regulation of B cell proliferation	6/74	67/18903	2.41865467089422e-07	0.000617966268413474	0.000104129448462709	CD40/CDKN1A/MEF2C/PTPRC/TLR4/TNFRSF21	6	Sup	ADSOEWOILXZRRA-UHFFFAOYSA-N_BRD-K32010074_MCF7_10 uM_24 h
BP	GO:0033002	muscle cell proliferation	9/74	247/18903	5.06565872287664e-07	0.00129427580369498	0.000172891989854806	BMP4/CDKN1A/EDN1/FGFR2/GPER1/MEF2C/MMP2/PIK3CA/TLR4	9	Sup	ADSOEWOILXZRRA-UHFFFAOYSA-N_BRD-K32010074_MCF7_10 uM_24 h
BP	GO:0071214	cellular response to abiotic stimulus	10/74	335/18903	7.02770007661649e-07	0.00179557736957551	0.000172891989854806	FAS/CASP2/CD40/CDKN1A/GADD45A/MMP2/MYLK/PIK3CA/RELB/TLR4	10	Sup	ADSOEWOILXZRRA-UHFFFAOYSA-N_BRD-K32010074_MCF7_10 uM_24 h
BP	GO:0104004	cellular response to environmental stimulus	10/74	335/18903	7.02770007661649e-07	0.00179557736957551	0.000172891989854806	FAS/CASP2/CD40/CDKN1A/GADD45A/MMP2/MYLK/PIK3CA/RELB/TLR4	10	Sup	ADSOEWOILXZRRA-UHFFFAOYSA-N_BRD-K32010074_MCF7_10 uM_24 h
BP	GO:0030890	positive regulation of B cell proliferation	5/74	45/18903	8.66787205945084e-07	0.00221464131118969	0.000186587351174495	CD40/CDKN1A/MEF2C/PTPRC/TLR4	5	Sup	ADSOEWOILXZRRA-UHFFFAOYSA-N_BRD-K32010074_MCF7_10 uM_24 h
BP	GO:0002696	positive regulation of leukocyte activation	11/74	450/18903	1.33480047704603e-06	0.00341041521885261	0.000255407436309627	CD40/CDKN1A/HLA-DRA/MEF2C/PIK3CA/PLA2G4A/PTPRC/SHB/TLR4/DNAJA3/FCHO1	11	Sup	ADSOEWOILXZRRA-UHFFFAOYSA-N_BRD-K32010074_MCF7_10 uM_24 h
BP	GO:0009612	response to mechanical stimulus	8/74	211/18903	1.69097133077708e-06	0.00432043175013544	0.00028906150330557	FAS/CASP2/CD40/GADD45A/EDN1/MMP2/PIK3CA/TLR4	8	Sup	ADSOEWOILXZRRA-UHFFFAOYSA-N_BRD-K32010074_MCF7_10 uM_24 h
BP	GO:0050867	positive regulation of cell activation	11/74	467/18903	1.91280678604768e-06	0.00488722133835181	0.00028906150330557	CD40/CDKN1A/HLA-DRA/MEF2C/PIK3CA/PLA2G4A/PTPRC/SHB/TLR4/DNAJA3/FCHO1	11	Sup	ADSOEWOILXZRRA-UHFFFAOYSA-N_BRD-K32010074_MCF7_10 uM_24 h
BP	GO:0006469	negative regulation of protein kinase activity	8/74	216/18903	2.01424274919529e-06	0.00514639022419398	0.00028906150330557	BMP4/CDKN1A/GADD45A/PTPRC/SHB/TESK1/MVP/TRIB3	8	Sup	ADSOEWOILXZRRA-UHFFFAOYSA-N_BRD-K32010074_MCF7_10 uM_24 h
BP	GO:0048661	positive regulation of smooth muscle cell proliferation	6/74	98/18903	2.31849837702129e-06	0.00592376335328938	0.00030713063520703	BMP4/EDN1/FGFR2/MMP2/PIK3CA/TLR4	6	Sup	ADSOEWOILXZRRA-UHFFFAOYSA-N_BRD-K32010074_MCF7_10 uM_24 h
BP	GO:0046651	lymphocyte proliferation	9/74	305/18903	2.90367849392901e-06	0.00741889855198862	0.000334298140979896	BMP4/CD40/CDKN1A/MEF2C/PTPRC/SHB/TLR4/DNAJA3/TNFRSF21	9	Sup	ADSOEWOILXZRRA-UHFFFAOYSA-N_BRD-K32010074_MCF7_10 uM_24 h
BP	GO:0071900	regulation of protein serine/threonine kinase activity	10/74	395/18903	3.09322128801348e-06	0.00790318039087445	0.000334298140979896	BMP4/CD40/CDKN1A/GADD45A/EDN1/MEF2C/PTPRC/TESK1/TLR4/TRIB3	10	Sup	ADSOEWOILXZRRA-UHFFFAOYSA-N_BRD-K32010074_MCF7_10 uM_24 h
BP	GO:0043410	positive regulation of MAPK cascade	11/74	496/18903	3.41594014782413e-06	0.00872772707769066	0.000334298140979896	BMP4/CD40/CD44/GADD45A/EDN1/FGFR2/GPER1/MEF2C/PTPRC/SHC1/TLR4	11	Sup	ADSOEWOILXZRRA-UHFFFAOYSA-N_BRD-K32010074_MCF7_10 uM_24 h
BP	GO:0051251	positive regulation of lymphocyte activation	10/74	400/18903	3.45875141776294e-06	0.00883710987238431	0.000334298140979896	CD40/CDKN1A/HLA-DRA/MEF2C/PIK3CA/PTPRC/SHB/TLR4/DNAJA3/FCHO1	10	Sup	ADSOEWOILXZRRA-UHFFFAOYSA-N_BRD-K32010074_MCF7_10 uM_24 h
BP	GO:0032943	mononuclear cell proliferation	9/74	312/18903	3.49419206036444e-06	0.00892766071423113	0.000334298140979896	BMP4/CD40/CDKN1A/MEF2C/PTPRC/SHB/TLR4/DNAJA3/TNFRSF21	9	Sup	ADSOEWOILXZRRA-UHFFFAOYSA-N_BRD-K32010074_MCF7_10 uM_24 h
BP	GO:0050670	regulation of lymphocyte proliferation	8/74	239/18903	4.26681203904706e-06	0.0109017047597652	0.000377444981231901	BMP4/CD40/CDKN1A/MEF2C/PTPRC/TLR4/DNAJA3/TNFRSF21	8	Sup	ADSOEWOILXZRRA-UHFFFAOYSA-N_BRD-K32010074_MCF7_10 uM_24 h
BP	GO:0033673	negative regulation of kinase activity	8/74	240/18903	4.40022091788573e-06	0.011242564445198	0.000377444981231901	BMP4/CDKN1A/GADD45A/PTPRC/SHB/TESK1/MVP/TRIB3	8	Sup	ADSOEWOILXZRRA-UHFFFAOYSA-N_BRD-K32010074_MCF7_10 uM_24 h
BP	GO:0007159	leukocyte cell-cell adhesion	10/74	414/18903	4.6892224064187e-06	0.0119809632483998	0.000377444981231901	BMP4/CD44/EXT1/HLA-DRA/PIK3CA/PTPRC/SHB/DNAJA3/FCHO1/TNFRSF21	10	Sup	ADSOEWOILXZRRA-UHFFFAOYSA-N_BRD-K32010074_MCF7_10 uM_24 h
BP	GO:0032944	regulation of mononuclear cell proliferation	8/74	243/18903	4.82188270644666e-06	0.0123199103149712	0.000377444981231901	BMP4/CD40/CDKN1A/MEF2C/PTPRC/TLR4/DNAJA3/TNFRSF21	8	Sup	ADSOEWOILXZRRA-UHFFFAOYSA-N_BRD-K32010074_MCF7_10 uM_24 h
BP	GO:0060562	epithelial tube morphogenesis	9/74	335/18903	6.21945931557218e-06	0.0158907185512869	0.000465676679188837	BMP4/COL4A1/EDN1/EXT1/FGFR2/NR3C1/MEF2C/FZD1/HS2ST1	9	Sup	ADSOEWOILXZRRA-UHFFFAOYSA-N_BRD-K32010074_MCF7_10 uM_24 h
BP	GO:0070371	ERK1 and ERK2 cascade	9/74	340/18903	7.00800050782733e-06	0.0179054412974988	0.000502854773280943	BMP4/CD44/EDN1/FGFR2/GPER1/GRB10/PTPRC/SHC1/TLR4	9	Sup	ADSOEWOILXZRRA-UHFFFAOYSA-N_BRD-K32010074_MCF7_10 uM_24 h
BP	GO:0062197	cellular response to chemical stress	9/74	345/18903	7.88078530216792e-06	0.020135406447039	0.000519578507879799	FAS/EDN1/MMP2/MYLK/PIK3CA/PXN/RELB/TLR4/FZD1	9	Sup	ADSOEWOILXZRRA-UHFFFAOYSA-N_BRD-K32010074_MCF7_10 uM_24 h
BP	GO:0043405	regulation of MAP kinase activity	7/74	186/18903	8.23097083530534e-06	0.0210301304842051	0.000519578507879799	BMP4/CD40/EDN1/MEF2C/PTPRC/TLR4/TRIB3	7	Sup	ADSOEWOILXZRRA-UHFFFAOYSA-N_BRD-K32010074_MCF7_10 uM_24 h
BP	GO:0042060	wound healing	10/74	442/18903	8.32802401161692e-06	0.0212781013496812	0.000519578507879799	CD40/CD44/CDKN1A/EDN1/EXT1/FGFR2/MYLK/PIK3CA/PLA2G4A/TLR4	10	Sup	ADSOEWOILXZRRA-UHFFFAOYSA-N_BRD-K32010074_MCF7_10 uM_24 h
BP	GO:0070661	leukocyte proliferation	9/74	348/18903	8.44791461467155e-06	0.0215844218404858	0.000519578507879799	BMP4/CD40/CDKN1A/MEF2C/PTPRC/SHB/TLR4/DNAJA3/TNFRSF21	9	Sup	ADSOEWOILXZRRA-UHFFFAOYSA-N_BRD-K32010074_MCF7_10 uM_24 h
BP	GO:0071260	cellular response to mechanical stimulus	5/74	73/18903	9.78673125461897e-06	0.0250050983555515	0.000581164875954869	FAS/CASP2/CD40/GADD45A/TLR4	5	Sup	ADSOEWOILXZRRA-UHFFFAOYSA-N_BRD-K32010074_MCF7_10 uM_24 h
BP	GO:0070663	regulation of leukocyte proliferation	8/74	269/18903	1.01427954226578e-05	0.0259148423048908	0.000582232046016428	BMP4/CD40/CDKN1A/MEF2C/PTPRC/TLR4/DNAJA3/TNFRSF21	8	Sup	ADSOEWOILXZRRA-UHFFFAOYSA-N_BRD-K32010074_MCF7_10 uM_24 h
BP	GO:0001655	urogenital system development	9/74	360/18903	1.10801505416056e-05	0.0283097846338023	0.0006155221149768	BMP4/COL4A1/EXT1/FGFR2/FKBP4/MEF2C/MMP2/HS2ST1/ARID5B	9	Sup	ADSOEWOILXZRRA-UHFFFAOYSA-N_BRD-K32010074_MCF7_10 uM_24 h
BP	GO:0051348	negative regulation of transferase activity	8/74	276/18903	1.22211898680689e-05	0.031225140112916	0.00064463026938639	BMP4/CDKN1A/GADD45A/PTPRC/SHB/TESK1/MVP/TRIB3	8	Sup	ADSOEWOILXZRRA-UHFFFAOYSA-N_BRD-K32010074_MCF7_10 uM_24 h
BP	GO:0031953	negative regulation of protein autophosphorylation	3/74	12/18903	1.2352786641359e-05	0.0315613698686722	0.00064463026938639	PTPRC/TESK1/MVP	3	Sup	ADSOEWOILXZRRA-UHFFFAOYSA-N_BRD-K32010074_MCF7_10 uM_24 h
BP	GO:0010092	specification of animal organ identity	4/74	37/18903	1.2957634939904e-05	0.0331067572714547	0.00065630621553198	BMP4/EXT1/FGFR2/MEF2C	4	Sup	ADSOEWOILXZRRA-UHFFFAOYSA-N_BRD-K32010074_MCF7_10 uM_24 h
BP	GO:0003151	outflow tract morphogenesis	5/74	80/18903	1.53340932632461e-05	0.0391786082875938	0.000754483506125432	BMP4/EDN1/FGFR2/MEF2C/FZD1	5	Sup	ADSOEWOILXZRRA-UHFFFAOYSA-N_BRD-K32010074_MCF7_10 uM_24 h
BP	GO:1903037	regulation of leukocyte cell-cell adhesion	9/74	377/18903	1.59912143222532e-05	0.0408575525933571	0.000764959843017729	BMP4/CD44/HLA-DRA/PIK3CA/PTPRC/SHB/DNAJA3/FCHO1/TNFRSF21	9	Sup	ADSOEWOILXZRRA-UHFFFAOYSA-N_BRD-K32010074_MCF7_10 uM_24 h
BP	GO:0042326	negative regulation of phosphorylation	9/74	381/18903	1.73845372281406e-05	0.0444174926178992	0.00080913521778771	BMP4/CDKN1A/GADD45A/GRB10/PTPRC/SHB/TESK1/MVP/TRIB3	9	Sup	ADSOEWOILXZRRA-UHFFFAOYSA-N_BRD-K32010074_MCF7_10 uM_24 h
BP	GO:0000280	nuclear division	16/68	481/18903	1.05022838759205e-11	2.24013715073385e-08	1.70247549146501e-08	BIRC5/CDC20/CDC25B/CDC42/PLK1/AURKA/TOP2A/CCNE2/KIF14/SMC4/UBE2C/CHEK2/FOXJ3/PDS5A/NUSAP1/PSRC1	16	Inf	ADSOEWOILXZRRA-UHFFFAOYSA-N_BRD-K32010074_MCF7_10 uM_24 h
BP	GO:0044772	mitotic cell cycle phase transition	15/68	473/18903	9.96185567599026e-11	2.12486381568872e-07	8.07434617948684e-08	BIRC5/BCL2/CCNA2/CCNF/CDK1/CDC20/CDC25B/EZH2/MYC/PLK1/AURKA/CCNE2/KIF14/UBE2C/CHEK2	15	Inf	ADSOEWOILXZRRA-UHFFFAOYSA-N_BRD-K32010074_MCF7_10 uM_24 h
BP	GO:0098813	nuclear chromosome segregation	12/68	321/18903	1.45726786425244e-09	3.10835235445046e-06	4.52943174265676e-07	BIRC5/CDC20/CDC42/PLK1/TOP2A/CCNE2/KIF14/SMC4/UBE2C/PDS5A/NUSAP1/PSRC1	12	Inf	ADSOEWOILXZRRA-UHFFFAOYSA-N_BRD-K32010074_MCF7_10 uM_24 h
BP	GO:0006695	cholesterol biosynthetic process	7/68	58/18903	1.47625670835682e-09	3.14885555892509e-06	4.52943174265676e-07	ACLY/FDFT1/HMGCR/HMGCS1/INSIG1/EBP/NSDHL	7	Inf	ADSOEWOILXZRRA-UHFFFAOYSA-N_BRD-K32010074_MCF7_10 uM_24 h
BP	GO:1902653	secondary alcohol biosynthetic process	7/68	58/18903	1.47625670835682e-09	3.14885555892509e-06	4.52943174265676e-07	ACLY/FDFT1/HMGCR/HMGCS1/INSIG1/EBP/NSDHL	7	Inf	ADSOEWOILXZRRA-UHFFFAOYSA-N_BRD-K32010074_MCF7_10 uM_24 h
BP	GO:0140014	mitotic nuclear division	12/68	325/18903	1.67647798267166e-09	3.57592753703865e-06	4.52943174265676e-07	BIRC5/CDC20/CDC42/PLK1/AURKA/KIF14/SMC4/UBE2C/CHEK2/PDS5A/NUSAP1/PSRC1	12	Inf	ADSOEWOILXZRRA-UHFFFAOYSA-N_BRD-K32010074_MCF7_10 uM_24 h
BP	GO:0090068	positive regulation of cell cycle process	11/68	260/18903	2.07009490773661e-09	4.4155124382022e-06	4.79390399686374e-07	BIRC5/CDK1/CDC25B/CDC42/EZH2/AURKA/KIF14/SMC4/UBE2C/CHEK2/NUSAP1	11	Inf	ADSOEWOILXZRRA-UHFFFAOYSA-N_BRD-K32010074_MCF7_10 uM_24 h
BP	GO:0016126	sterol biosynthetic process	7/68	65/18903	3.35115169198663e-09	7.14800655900748e-06	6.79049158639396e-07	ACLY/FDFT1/HMGCR/HMGCS1/INSIG1/EBP/NSDHL	7	Inf	ADSOEWOILXZRRA-UHFFFAOYSA-N_BRD-K32010074_MCF7_10 uM_24 h
BP	GO:0045787	positive regulation of cell cycle	12/68	362/18903	5.63672094917586e-09	1.20231257845921e-05	1.01526903645975e-06	BIRC5/CDK1/CDC25B/CDC42/EZH2/AURKA/KIF14/SMC4/UBE2C/CHEK2/NUSAP1/PSRC1	12	Inf	ADSOEWOILXZRRA-UHFFFAOYSA-N_BRD-K32010074_MCF7_10 uM_24 h
BP	GO:0007059	chromosome segregation	12/68	382/18903	1.02670299090319e-08	2.18995747959649e-05	1.66433958525358e-06	BIRC5/CDC20/CDC42/PLK1/TOP2A/CCNE2/KIF14/SMC4/UBE2C/PDS5A/NUSAP1/PSRC1	12	Inf	ADSOEWOILXZRRA-UHFFFAOYSA-N_BRD-K32010074_MCF7_10 uM_24 h
BP	GO:0000819	sister chromatid segregation	10/68	239/18903	1.32322569513559e-08	2.82244040772422e-05	1.95001681388403e-06	BIRC5/CDC20/PLK1/TOP2A/KIF14/SMC4/UBE2C/PDS5A/NUSAP1/PSRC1	10	Inf	ADSOEWOILXZRRA-UHFFFAOYSA-N_BRD-K32010074_MCF7_10 uM_24 h
BP	GO:0051302	regulation of cell division	9/68	190/18903	2.56069735071851e-08	5.46196744908259e-05	3.45918764921624e-06	BIRC5/CDC25B/CDC42/MYC/PLK1/AURKA/ITGB1BP1/KIF14/KIF20A	9	Inf	ADSOEWOILXZRRA-UHFFFAOYSA-N_BRD-K32010074_MCF7_10 uM_24 h
BP	GO:0008203	cholesterol metabolic process	8/68	139/18903	3.55832821802789e-08	7.5899140890535e-05	4.43710563219672e-06	ACLY/FDFT1/HMGCR/HMGCS1/INSIG1/NPC1/EBP/NSDHL	8	Inf	ADSOEWOILXZRRA-UHFFFAOYSA-N_BRD-K32010074_MCF7_10 uM_24 h
BP	GO:0046165	alcohol biosynthetic process	8/68	143/18903	4.44054237012752e-08	9.47167687548199e-05	4.79335452095877e-06	ACLY/FDFT1/HMGCR/HMGCS1/INSIG1/SPR/EBP/NSDHL	8	Inf	ADSOEWOILXZRRA-UHFFFAOYSA-N_BRD-K32010074_MCF7_10 uM_24 h
BP	GO:0000070	mitotic sister chromatid segregation	9/68	204/18903	4.73034118050095e-08	0.000100898177380085	4.79335452095877e-06	BIRC5/CDC20/PLK1/KIF14/SMC4/UBE2C/PDS5A/NUSAP1/PSRC1	9	Inf	ADSOEWOILXZRRA-UHFFFAOYSA-N_BRD-K32010074_MCF7_10 uM_24 h
BP	GO:0032465	regulation of cytokinesis	7/68	95/18903	4.88623825334802e-08	0.000104223461943913	4.79335452095877e-06	BIRC5/CDC25B/CDC42/PLK1/AURKA/KIF14/KIF20A	7	Inf	ADSOEWOILXZRRA-UHFFFAOYSA-N_BRD-K32010074_MCF7_10 uM_24 h
BP	GO:1901990	regulation of mitotic cell cycle phase transition	11/68	354/18903	5.0267971112652e-08	0.000107221582383287	4.79335452095877e-06	BIRC5/BCL2/CDK1/CDC20/CDC25B/EZH2/PLK1/AURKA/KIF14/UBE2C/CHEK2	11	Inf	ADSOEWOILXZRRA-UHFFFAOYSA-N_BRD-K32010074_MCF7_10 uM_24 h
BP	GO:1902652	secondary alcohol metabolic process	8/68	149/18903	6.1151591892409e-08	0.000130436345506508	5.50721938680175e-06	ACLY/FDFT1/HMGCR/HMGCS1/INSIG1/NPC1/EBP/NSDHL	8	Inf	ADSOEWOILXZRRA-UHFFFAOYSA-N_BRD-K32010074_MCF7_10 uM_24 h
BP	GO:1901987	regulation of cell cycle phase transition	12/68	453/18903	6.7030403185597e-08	0.000142975849994878	5.71893744630578e-06	BIRC5/BCL2/CDK1/CDC20/CDC25B/EZH2/PLK1/AURKA/TIMELESS/KIF14/UBE2C/CHEK2	12	Inf	ADSOEWOILXZRRA-UHFFFAOYSA-N_BRD-K32010074_MCF7_10 uM_24 h
BP	GO:0016125	sterol metabolic process	8/68	154/18903	7.90090177218218e-08	0.000168526234800646	6.40388880482134e-06	ACLY/FDFT1/HMGCR/HMGCS1/INSIG1/NPC1/EBP/NSDHL	8	Inf	ADSOEWOILXZRRA-UHFFFAOYSA-N_BRD-K32010074_MCF7_10 uM_24 h
BP	GO:1901617	organic hydroxy compound biosynthetic process	9/68	245/18903	2.25720364330435e-07	0.000481461537116818	1.74240281237529e-05	ACLY/FDFT1/GATA3/HMGCR/HMGCS1/INSIG1/SPR/EBP/NSDHL	9	Inf	ADSOEWOILXZRRA-UHFFFAOYSA-N_BRD-K32010074_MCF7_10 uM_24 h
BP	GO:0000910	cytokinesis	8/68	187/18903	3.51581435339322e-07	0.000749923201578773	2.59060004986869e-05	BIRC5/CDC25B/CDC42/PLK1/AURKA/KIF14/KIF20A/NUSAP1	8	Inf	ADSOEWOILXZRRA-UHFFFAOYSA-N_BRD-K32010074_MCF7_10 uM_24 h
BP	GO:0140013	meiotic nuclear division	8/68	194/18903	4.65058531376829e-07	0.000991969847426777	3.27775807011587e-05	CDC20/CDC25B/PLK1/AURKA/TOP2A/CCNE2/SMC4/FOXJ3	8	Inf	ADSOEWOILXZRRA-UHFFFAOYSA-N_BRD-K32010074_MCF7_10 uM_24 h
BP	GO:0006066	alcohol metabolic process	10/68	367/18903	7.19529297012188e-07	0.001534755990527	4.85997858508232e-05	ACLY/ADH5/FDFT1/HMGCR/HMGCS1/INSIG1/NPC1/SPR/EBP/NSDHL	10	Inf	ADSOEWOILXZRRA-UHFFFAOYSA-N_BRD-K32010074_MCF7_10 uM_24 h
BP	GO:0000086	G2/M transition of mitotic cell cycle	7/68	142/18903	7.69531532006925e-07	0.00164141075777077	4.98980446017122e-05	CCNA2/CDK1/CDC25B/PLK1/AURKA/KIF14/CHEK2	7	Inf	ADSOEWOILXZRRA-UHFFFAOYSA-N_BRD-K32010074_MCF7_10 uM_24 h
BP	GO:0030261	chromosome condensation	5/68	49/18903	8.74986977360173e-07	0.00186634722270925	5.45538439325776e-05	CDK1/PLK1/TOP2A/SMC4/NUSAP1	5	Inf	ADSOEWOILXZRRA-UHFFFAOYSA-N_BRD-K32010074_MCF7_10 uM_24 h
BP	GO:1903046	meiotic cell cycle process	8/68	212/18903	9.10118053291073e-07	0.00194128180766986	5.46425653827778e-05	CDC20/CDC25B/PLK1/AURKA/TOP2A/CCNE2/SMC4/FOXJ3	8	Inf	ADSOEWOILXZRRA-UHFFFAOYSA-N_BRD-K32010074_MCF7_10 uM_24 h
BP	GO:0044839	cell cycle G2/M phase transition	7/68	157/18903	1.51146885112033e-06	0.00322396305943966	8.75060913806506e-05	CCNA2/CDK1/CDC25B/PLK1/AURKA/KIF14/CHEK2	7	Inf	ADSOEWOILXZRRA-UHFFFAOYSA-N_BRD-K32010074_MCF7_10 uM_24 h
BP	GO:0045786	negative regulation of cell cycle	10/68	405/18903	1.75185403842697e-06	0.00373670466396472	9.7925779280491e-05	BIRC5/BCL2/CCNF/CDK1/CDC20/EZH2/GATA3/PLK1/TIMELESS/CHEK2	10	Inf	ADSOEWOILXZRRA-UHFFFAOYSA-N_BRD-K32010074_MCF7_10 uM_24 h
BP	GO:1902850	microtubule cytoskeleton organization involved in mitosis	7/68	163/18903	1.94196900108435e-06	0.00414221987931291	0.000103911152696615	BIRC5/CDC20/PLK1/AURKA/CHEK2/NUSAP1/PSRC1	7	Inf	ADSOEWOILXZRRA-UHFFFAOYSA-N_BRD-K32010074_MCF7_10 uM_24 h
BP	GO:0010948	negative regulation of cell cycle process	9/68	318/18903	1.98713210838657e-06	0.00423855278718856	0.000103911152696615	BIRC5/BCL2/CCNF/CDK1/CDC20/EZH2/PLK1/TIMELESS/CHEK2	9	Inf	ADSOEWOILXZRRA-UHFFFAOYSA-N_BRD-K32010074_MCF7_10 uM_24 h
BP	GO:0006694	steroid biosynthetic process	7/68	178/18903	3.48563366203922e-06	0.00743485660112965	0.000176574863142776	ACLY/FDFT1/HMGCR/HMGCS1/INSIG1/EBP/NSDHL	7	Inf	ADSOEWOILXZRRA-UHFFFAOYSA-N_BRD-K32010074_MCF7_10 uM_24 h
BP	GO:0007088	regulation of mitotic nuclear division	6/68	118/18903	4.15642691803748e-06	0.00886565861617395	0.00020417535737728	BIRC5/CDC20/CDC42/PLK1/AURKA/NUSAP1	6	Inf	ADSOEWOILXZRRA-UHFFFAOYSA-N_BRD-K32010074_MCF7_10 uM_24 h
BP	GO:0007143	female meiotic nuclear division	4/68	33/18903	5.79239793755533e-06	0.0123551848008055	0.000269026248394816	CDC25B/PLK1/AURKA/TOP2A	4	Inf	ADSOEWOILXZRRA-UHFFFAOYSA-N_BRD-K32010074_MCF7_10 uM_24 h
BP	GO:1901988	negative regulation of cell cycle phase transition	8/68	272/18903	5.8085212721608e-06	0.012389575873519	0.000269026248394816	BIRC5/BCL2/CDK1/CDC20/EZH2/PLK1/TIMELESS/CHEK2	8	Inf	ADSOEWOILXZRRA-UHFFFAOYSA-N_BRD-K32010074_MCF7_10 uM_24 h
BP	GO:1901991	negative regulation of mitotic cell cycle phase transition	7/68	194/18903	6.14649351339283e-06	0.0131104706640669	0.000276771930135233	BIRC5/BCL2/CDK1/CDC20/EZH2/PLK1/CHEK2	7	Inf	ADSOEWOILXZRRA-UHFFFAOYSA-N_BRD-K32010074_MCF7_10 uM_24 h
BP	GO:1904668	positive regulation of ubiquitin protein ligase activity	3/68	11/18903	7.19646487394542e-06	0.0153500595761256	0.000315293197891208	CDC20/PLK1/UBE2C	3	Inf	ADSOEWOILXZRRA-UHFFFAOYSA-N_BRD-K32010074_MCF7_10 uM_24 h
BP	GO:0007127	meiosis I	6/68	131/18903	7.60028767334144e-06	0.0162114136072373	0.000324222798253347	CDC25B/PLK1/AURKA/TOP2A/CCNE2/FOXJ3	6	Inf	ADSOEWOILXZRRA-UHFFFAOYSA-N_BRD-K32010074_MCF7_10 uM_24 h
BP	GO:0051321	meiotic cell cycle	8/68	285/18903	8.1724339121774e-06	0.0174318015346744	0.000331478382918736	CDC20/CDC25B/PLK1/AURKA/TOP2A/CCNE2/SMC4/FOXJ3	8	Inf	ADSOEWOILXZRRA-UHFFFAOYSA-N_BRD-K32010074_MCF7_10 uM_24 h
BP	GO:0007052	mitotic spindle organization	6/68	133/18903	8.29162892215396e-06	0.0176860444909544	0.000331478382918736	BIRC5/CDC20/PLK1/AURKA/CHEK2/PSRC1	6	Inf	ADSOEWOILXZRRA-UHFFFAOYSA-N_BRD-K32010074_MCF7_10 uM_24 h
BP	GO:0006260	DNA replication	8/68	286/18903	8.3838201394057e-06	0.0178826883573524	0.000331478382918736	CCNA2/CDK1/LIG1/MCM3/RPA3/TIMELESS/CCNE2/PDS5A	8	Inf	ADSOEWOILXZRRA-UHFFFAOYSA-N_BRD-K32010074_MCF7_10 uM_24 h
BP	GO:0051304	chromosome separation	6/68	135/18903	9.03311112802626e-06	0.01926762603608	0.000348646394415049	BIRC5/CDC20/PLK1/TOP2A/SMC4/UBE2C	6	Inf	ADSOEWOILXZRRA-UHFFFAOYSA-N_BRD-K32010074_MCF7_10 uM_24 h
BP	GO:0061982	meiosis I cell cycle process	6/68	137/18903	9.82745077373563e-06	0.0209619525003781	0.000370484068336668	CDC25B/PLK1/AURKA/TOP2A/CCNE2/FOXJ3	6	Inf	ADSOEWOILXZRRA-UHFFFAOYSA-N_BRD-K32010074_MCF7_10 uM_24 h
BP	GO:0051783	regulation of nuclear division	6/68	145/18903	1.35911110735282e-05	0.0289898399198357	0.000500725144814197	BIRC5/CDC20/CDC42/PLK1/AURKA/NUSAP1	6	Inf	ADSOEWOILXZRRA-UHFFFAOYSA-N_BRD-K32010074_MCF7_10 uM_24 h
BP	GO:0008202	steroid metabolic process	8/68	323/18903	2.02090284766809e-05	0.0431058577407604	0.000727997750972833	ACLY/FDFT1/HMGCR/HMGCS1/INSIG1/NPC1/EBP/NSDHL	8	Inf	ADSOEWOILXZRRA-UHFFFAOYSA-N_BRD-K32010074_MCF7_10 uM_24 h
BP	GO:0051781	positive regulation of cell division	5/68	93/18903	2.11060664361656e-05	0.0450192397083412	0.000743783576926659	BIRC5/CDC25B/CDC42/ITGB1BP1/KIF14	5	Inf	ADSOEWOILXZRRA-UHFFFAOYSA-N_BRD-K32010074_MCF7_10 uM_24 h
BP	GO:0032467	positive regulation of cytokinesis	4/68	46/18903	2.23010254800765e-05	0.0475680873490032	0.000769173107263557	BIRC5/CDC25B/CDC42/KIF14	4	Inf	ADSOEWOILXZRRA-UHFFFAOYSA-N_BRD-K32010074_MCF7_10 uM_24 h
CC	GO:0005819	spindle	12/69	426/19869	2.36346833847385e-08	3.45066377417182e-06	2.41322556665224e-06	BIRC5/CDK1/CDC20/CDC25B/CDC42/PLK1/AURKA/KIF14/KIF20A/NUSAP1/NGRN/PSRC1	12	Inf	ADSOEWOILXZRRA-UHFFFAOYSA-N_BRD-K32010074_MCF7_10 uM_24 h
CC	GO:0030496	midbody	8/69	203/19869	5.0706013920117e-07	7.40307803233708e-05	2.58867544750071e-05	BIRC5/CDK1/CDC42/PLK1/AURKA/KIF14/KIF20A/PSRC1	8	Inf	ADSOEWOILXZRRA-UHFFFAOYSA-N_BRD-K32010074_MCF7_10 uM_24 h
CC	GO:0000228	nuclear chromosome	8/69	249/19869	2.35117863729961e-06	0.000343272081045744	8.00225711642325e-05	BIRC5/MCM3/PLK1/RPA3/TOP2A/TIMELESS/SMC4/ARID4B	8	Inf	ADSOEWOILXZRRA-UHFFFAOYSA-N_BRD-K32010074_MCF7_10 uM_24 h
CC	GO:0051233	spindle midzone	4/69	36/19869	7.21386561223471e-06	0.00105322437938627	0.000154882011005557	CDC42/PLK1/AURKA/KIF14	4	Inf	ADSOEWOILXZRRA-UHFFFAOYSA-N_BRD-K32010074_MCF7_10 uM_24 h
CC	GO:0098687	chromosomal region	9/69	388/19869	7.58442837398347e-06	0.00110732654260159	0.000154882011005557	BIRC5/CDK1/EZH2/MCM3/PLK1/TOP2A/SMC4/CHEK2/PDS5A	9	Inf	ADSOEWOILXZRRA-UHFFFAOYSA-N_BRD-K32010074_MCF7_10 uM_24 h
CC	GO:0005876	spindle microtubule	5/69	87/19869	1.29191481326949e-05	0.00188619562737345	0.000207067103377753	BIRC5/CDK1/PLK1/AURKA/PSRC1	5	Inf	ADSOEWOILXZRRA-UHFFFAOYSA-N_BRD-K32010074_MCF7_10 uM_24 h
CC	GO:0045120	pronucleus	3/69	14/19869	1.41958374996088e-05	0.00207259227494289	0.000207067103377753	CCNA2/EZH2/AURKA	3	Inf	ADSOEWOILXZRRA-UHFFFAOYSA-N_BRD-K32010074_MCF7_10 uM_24 h
CC	GO:0000307	cyclin-dependent protein kinase holoenzyme complex	4/69	50/19869	2.71903996117941e-05	0.00396979834332194	0.00034703536346632	CCNA2/CCNF/CDK1/CCNE2	4	Inf	ADSOEWOILXZRRA-UHFFFAOYSA-N_BRD-K32010074_MCF7_10 uM_24 h
CC	GO:0072686	mitotic spindle	6/69	183/19869	4.16646913675657e-05	0.0060830449396646	0.000472687141830863	CDK1/CDC42/PLK1/AURKA/NUSAP1/NGRN	6	Inf	ADSOEWOILXZRRA-UHFFFAOYSA-N_BRD-K32010074_MCF7_10 uM_24 h
CC	GO:0043596	nuclear replication fork	3/69	33/19869	0.000202955332347891	0.0296314785227921	0.00191089759049828	MCM3/RPA3/TIMELESS	3	Inf	ADSOEWOILXZRRA-UHFFFAOYSA-N_BRD-K32010074_MCF7_10 uM_24 h
CC	GO:0005874	microtubule	8/69	466/19869	0.00020586474041966	0.0300562521012703	0.00191089759049828	BIRC5/CDK1/PLK1/AURKA/KIF14/KIF20A/NUSAP1/PSRC1	8	Inf	ADSOEWOILXZRRA-UHFFFAOYSA-N_BRD-K32010074_MCF7_10 uM_24 h
CC	GO:0000775	chromosome, centromeric region	6/69	250/19869	0.000230929976518743	0.0337157765717365	0.00196493050195773	BIRC5/EZH2/PLK1/TOP2A/SMC4/PDS5A	6	Inf	ADSOEWOILXZRRA-UHFFFAOYSA-N_BRD-K32010074_MCF7_10 uM_24 h
CC	GO:0000922	spindle pole	5/69	172/19869	0.000329475462069126	0.0481034174620924	0.00258778298143362	CDC20/CDC25B/PLK1/AURKA/PSRC1	5	Inf	ADSOEWOILXZRRA-UHFFFAOYSA-N_BRD-K32010074_MCF7_10 uM_24 h
MF	GO:0016616	oxidoreductase activity, acting on the CH-OH group of donors, NAD or NADP as acceptor	6/69	126/18432	7.63123719525662e-06	0.00186202187564262	0.00134619207986629	ADH5/HMGCR/SPR/UGDH/PHGDH/NSDHL	6	Inf	ADSOEWOILXZRRA-UHFFFAOYSA-N_BRD-K32010074_MCF7_10 uM_24 h
MF	GO:0016614	oxidoreductase activity, acting on CH-OH group of donors	6/69	138/18432	1.28530902097787e-05	0.00313615401118599	0.00134619207986629	ADH5/HMGCR/SPR/UGDH/PHGDH/NSDHL	6	Inf	ADSOEWOILXZRRA-UHFFFAOYSA-N_BRD-K32010074_MCF7_10 uM_24 h
BP	GO:0071900	regulation of protein serine/threonine kinase activity	17/142	395/18903	7.28344997222031e-09	2.52662879536323e-05	1.84846293505507e-05	BMP4/CD40/CDKN1A/GADD45A/EDN1/MEF2C/PTPRC/TESK1/TLR4/TRIB3/CCNA2/CCNF/EZH2/HMGCR/PLK1/CCNE2/PSRC1	17	All	ADSOEWOILXZRRA-UHFFFAOYSA-N_BRD-K32010074_MCF7_10 uM_24 h
BP	GO:0044772	mitotic cell cycle phase transition	18/142	473/18903	1.72125485056056e-08	5.97103307659458e-05	1.88244991205399e-05	CASP2/CDKN1A/ORC1/BIRC5/BCL2/CCNA2/CCNF/CDK1/CDC20/CDC25B/EZH2/MYC/PLK1/AURKA/CCNE2/KIF14/UBE2C/CHEK2	18	All	ADSOEWOILXZRRA-UHFFFAOYSA-N_BRD-K32010074_MCF7_10 uM_24 h
BP	GO:0000280	nuclear division	18/142	481/18903	2.22521038961173e-08	7.71925484156309e-05	1.88244991205399e-05	BMP4/EDN1/BIRC5/CDC20/CDC25B/CDC42/PLK1/AURKA/TOP2A/CCNE2/KIF14/SMC4/UBE2C/CHEK2/FOXJ3/PDS5A/NUSAP1/PSRC1	18	All	ADSOEWOILXZRRA-UHFFFAOYSA-N_BRD-K32010074_MCF7_10 uM_24 h
BP	GO:0045787	positive regulation of cell cycle	15/142	362/18903	9.67990196003555e-08	0.000335795798993633	6.14164305938045e-05	EDN1/FGFR2/SHB/BIRC5/CDK1/CDC25B/CDC42/EZH2/AURKA/KIF14/SMC4/UBE2C/CHEK2/NUSAP1/PSRC1	15	All	ADSOEWOILXZRRA-UHFFFAOYSA-N_BRD-K32010074_MCF7_10 uM_24 h
BP	GO:0010948	negative regulation of cell cycle process	14/142	318/18903	1.26639297622935e-07	0.000439311723453963	6.42794413829258e-05	BMP4/CASP2/CDKN1A/GPER1/ORC1/BIRC5/BCL2/CCNF/CDK1/CDC20/EZH2/PLK1/TIMELESS/CHEK2	14	All	ADSOEWOILXZRRA-UHFFFAOYSA-N_BRD-K32010074_MCF7_10 uM_24 h
BP	GO:0140014	mitotic nuclear division	14/142	325/18903	1.65317725543048e-07	0.000573487189908833	6.44795673813978e-05	BMP4/EDN1/BIRC5/CDC20/CDC42/PLK1/AURKA/KIF14/SMC4/UBE2C/CHEK2/PDS5A/NUSAP1/PSRC1	14	All	ADSOEWOILXZRRA-UHFFFAOYSA-N_BRD-K32010074_MCF7_10 uM_24 h
BP	GO:0051302	regulation of cell division	11/142	190/18903	2.01070264452042e-07	0.000697512747384132	6.44795673813978e-05	FGFR2/FSD1/BIRC5/CDC25B/CDC42/MYC/PLK1/AURKA/ITGB1BP1/KIF14/KIF20A	11	All	ADSOEWOILXZRRA-UHFFFAOYSA-N_BRD-K32010074_MCF7_10 uM_24 h
BP	GO:0010332	response to gamma radiation	7/142	57/18903	2.24805260598906e-07	0.000779849449017604	6.44795673813978e-05	CDKN1A/PTPRC/TRIM13/BCL2/GATA3/MYC/CHEK2	7	All	ADSOEWOILXZRRA-UHFFFAOYSA-N_BRD-K32010074_MCF7_10 uM_24 h
BP	GO:0006695	cholesterol biosynthetic process	7/142	58/18903	2.54067146463409e-07	0.000881358931081566	6.44795673813978e-05	ACLY/FDFT1/HMGCR/HMGCS1/INSIG1/EBP/NSDHL	7	All	ADSOEWOILXZRRA-UHFFFAOYSA-N_BRD-K32010074_MCF7_10 uM_24 h
BP	GO:1902653	secondary alcohol biosynthetic process	7/142	58/18903	2.54067146463409e-07	0.000881358931081566	6.44795673813978e-05	ACLY/FDFT1/HMGCR/HMGCS1/INSIG1/EBP/NSDHL	7	All	ADSOEWOILXZRRA-UHFFFAOYSA-N_BRD-K32010074_MCF7_10 uM_24 h
BP	GO:0045786	negative regulation of cell cycle	15/142	405/18903	4.09060141252372e-07	0.00141902963000448	9.43774163214804e-05	BMP4/CASP2/CDKN1A/GPER1/ORC1/BIRC5/BCL2/CCNF/CDK1/CDC20/EZH2/GATA3/PLK1/TIMELESS/CHEK2	15	All	ADSOEWOILXZRRA-UHFFFAOYSA-N_BRD-K32010074_MCF7_10 uM_24 h
BP	GO:1901990	regulation of mitotic cell cycle phase transition	14/142	354/18903	4.6545996663e-07	0.00161468062423947	9.84406999600817e-05	CASP2/CDKN1A/ORC1/BIRC5/BCL2/CDK1/CDC20/CDC25B/EZH2/PLK1/AURKA/KIF14/UBE2C/CHEK2	14	All	ADSOEWOILXZRRA-UHFFFAOYSA-N_BRD-K32010074_MCF7_10 uM_24 h
BP	GO:0016126	sterol biosynthetic process	7/142	65/18903	5.63086050202814e-07	0.00195334550815356	0.000102078316330621	ACLY/FDFT1/HMGCR/HMGCS1/INSIG1/EBP/NSDHL	7	All	ADSOEWOILXZRRA-UHFFFAOYSA-N_BRD-K32010074_MCF7_10 uM_24 h
BP	GO:0032465	regulation of cytokinesis	8/142	95/18903	5.83039721016482e-07	0.00202256479220618	0.000102078316330621	FSD1/BIRC5/CDC25B/CDC42/PLK1/AURKA/KIF14/KIF20A	8	All	ADSOEWOILXZRRA-UHFFFAOYSA-N_BRD-K32010074_MCF7_10 uM_24 h
BP	GO:0090068	positive regulation of cell cycle process	12/142	260/18903	6.36041613302841e-07	0.00220642835654755	0.000102078316330621	EDN1/BIRC5/CDK1/CDC25B/CDC42/EZH2/AURKA/KIF14/SMC4/UBE2C/CHEK2/NUSAP1	12	All	ADSOEWOILXZRRA-UHFFFAOYSA-N_BRD-K32010074_MCF7_10 uM_24 h
BP	GO:0030888	regulation of B cell proliferation	7/142	67/18903	6.94642701851647e-07	0.00240971553272336	0.000102078316330621	CD40/CDKN1A/MEF2C/PTPRC/TLR4/TNFRSF21/BCL2	7	All	ADSOEWOILXZRRA-UHFFFAOYSA-N_BRD-K32010074_MCF7_10 uM_24 h
BP	GO:0006066	alcohol metabolic process	14/142	367/18903	7.16456583243243e-07	0.00248538788727081	0.000102078316330621	GPER1/INPP1/PLA2G4A/PECR/ACLY/ADH5/FDFT1/HMGCR/HMGCS1/INSIG1/NPC1/SPR/EBP/NSDHL	14	All	ADSOEWOILXZRRA-UHFFFAOYSA-N_BRD-K32010074_MCF7_10 uM_24 h
BP	GO:0006469	negative regulation of protein kinase activity	11/142	216/18903	7.2398971764978e-07	0.00251152033052709	0.000102078316330621	BMP4/CDKN1A/GADD45A/PTPRC/SHB/TESK1/MVP/TRIB3/HMGCR/PLK1/ITGB1BP1	11	All	ADSOEWOILXZRRA-UHFFFAOYSA-N_BRD-K32010074_MCF7_10 uM_24 h
BP	GO:0048660	regulation of smooth muscle cell proliferation	10/142	175/18903	8.2866062452202e-07	0.00287462370646689	0.000110687023031723	BMP4/CDKN1A/EDN1/FGFR2/GPER1/MEF2C/MMP2/PIK3CA/TLR4/FRS2	10	All	ADSOEWOILXZRRA-UHFFFAOYSA-N_BRD-K32010074_MCF7_10 uM_24 h
BP	GO:0048659	smooth muscle cell proliferation	10/142	179/18903	1.01874230741924e-06	0.00353401706443733	0.00012500341598896	BMP4/CDKN1A/EDN1/FGFR2/GPER1/MEF2C/MMP2/PIK3CA/TLR4/FRS2	10	All	ADSOEWOILXZRRA-UHFFFAOYSA-N_BRD-K32010074_MCF7_10 uM_24 h
BP	GO:0030890	positive regulation of B cell proliferation	6/142	45/18903	1.03435012400653e-06	0.00358816058017866	0.00012500341598896	CD40/CDKN1A/MEF2C/PTPRC/TLR4/BCL2	6	All	ADSOEWOILXZRRA-UHFFFAOYSA-N_BRD-K32010074_MCF7_10 uM_24 h
BP	GO:0042100	B cell proliferation	8/142	104/18903	1.16737030158514e-06	0.00404960757619884	0.00012624311503221	CD40/CDKN1A/MEF2C/PTPRC/SHB/TLR4/TNFRSF21/BCL2	8	All	ADSOEWOILXZRRA-UHFFFAOYSA-N_BRD-K32010074_MCF7_10 uM_24 h
BP	GO:0048732	gland development	15/142	441/18903	1.1919444270244e-06	0.00413485521734764	0.00012624311503221	BMP4/EDN1/EXT1/FGFR2/FKBP4/NR3C1/MMP2/PIK3CA/ARID5B/BCL2/EZH2/GATA3/AURKA/XBP1/FRS2	15	All	ADSOEWOILXZRRA-UHFFFAOYSA-N_BRD-K32010074_MCF7_10 uM_24 h
BP	GO:0051348	negative regulation of transferase activity	12/142	276/18903	1.1938378360574e-06	0.00414142345328313	0.00012624311503221	BMP4/CDKN1A/GADD45A/PTPRC/SHB/TESK1/MVP/TRIB3/CDC20/HMGCR/PLK1/ITGB1BP1	12	All	ADSOEWOILXZRRA-UHFFFAOYSA-N_BRD-K32010074_MCF7_10 uM_24 h
BP	GO:0000086	G2/M transition of mitotic cell cycle	9/142	142/18903	1.26508398790086e-06	0.00438857635402809	0.000128425999782273	CDKN1A/ORC1/CCNA2/CDK1/CDC25B/PLK1/AURKA/KIF14/CHEK2	9	All	ADSOEWOILXZRRA-UHFFFAOYSA-N_BRD-K32010074_MCF7_10 uM_24 h
BP	GO:0046165	alcohol biosynthetic process	9/142	143/18903	1.34152367222798e-06	0.00465374561895885	0.000129538847162446	GPER1/ACLY/FDFT1/HMGCR/HMGCS1/INSIG1/SPR/EBP/NSDHL	9	All	ADSOEWOILXZRRA-UHFFFAOYSA-N_BRD-K32010074_MCF7_10 uM_24 h
BP	GO:0060562	epithelial tube morphogenesis	13/142	335/18903	1.50715814775527e-06	0.00522833161456302	0.000129538847162446	BMP4/COL4A1/EDN1/EXT1/FGFR2/NR3C1/MEF2C/FZD1/HS2ST1/BCL2/GATA3/MYC/TIMELESS	13	All	ADSOEWOILXZRRA-UHFFFAOYSA-N_BRD-K32010074_MCF7_10 uM_24 h
BP	GO:0071214	cellular response to abiotic stimulus	13/142	335/18903	1.50715814775527e-06	0.00522833161456302	0.000129538847162446	FAS/CASP2/CD40/CDKN1A/GADD45A/MMP2/MYLK/PIK3CA/RELB/TLR4/GATA3/MYC/CHEK2	13	All	ADSOEWOILXZRRA-UHFFFAOYSA-N_BRD-K32010074_MCF7_10 uM_24 h
BP	GO:0104004	cellular response to environmental stimulus	13/142	335/18903	1.50715814775527e-06	0.00522833161456302	0.000129538847162446	FAS/CASP2/CD40/CDKN1A/GADD45A/MMP2/MYLK/PIK3CA/RELB/TLR4/GATA3/MYC/CHEK2	13	All	ADSOEWOILXZRRA-UHFFFAOYSA-N_BRD-K32010074_MCF7_10 uM_24 h
BP	GO:0002696	positive regulation of leukocyte activation	15/142	450/18903	1.53125555542502e-06	0.00531192552176938	0.000129538847162446	CD40/CDKN1A/HLA-DRA/MEF2C/PIK3CA/PLA2G4A/PTPRC/SHB/TLR4/DNAJA3/FCHO1/BCL2/GATA3/NCK1/XBP1	15	All	ADSOEWOILXZRRA-UHFFFAOYSA-N_BRD-K32010074_MCF7_10 uM_24 h
BP	GO:1901987	regulation of cell cycle phase transition	15/142	453/18903	1.66229343334025e-06	0.00576649592025734	0.000136087927598756	CASP2/CDKN1A/ORC1/BIRC5/BCL2/CDK1/CDC20/CDC25B/EZH2/PLK1/AURKA/TIMELESS/KIF14/UBE2C/CHEK2	15	All	ADSOEWOILXZRRA-UHFFFAOYSA-N_BRD-K32010074_MCF7_10 uM_24 h
BP	GO:0030261	chromosome condensation	6/142	49/18903	1.73255625078147e-06	0.0060102376339609	0.000136590983565586	GPER1/CDK1/PLK1/TOP2A/SMC4/NUSAP1	6	All	ADSOEWOILXZRRA-UHFFFAOYSA-N_BRD-K32010074_MCF7_10 uM_24 h
BP	GO:0070371	ERK1 and ERK2 cascade	13/142	340/18903	1.77607935909627e-06	0.00616121929670496	0.000136590983565586	BMP4/CD44/EDN1/FGFR2/GPER1/GRB10/PTPRC/SHC1/TLR4/CDK1/MYC/ITGB1BP1/FRS2	13	All	ADSOEWOILXZRRA-UHFFFAOYSA-N_BRD-K32010074_MCF7_10 uM_24 h
BP	GO:0051251	positive regulation of lymphocyte activation	14/142	400/18903	1.97845187145651e-06	0.00686324954208263	0.00014734741229075	CD40/CDKN1A/HLA-DRA/MEF2C/PIK3CA/PTPRC/SHB/TLR4/DNAJA3/FCHO1/BCL2/GATA3/NCK1/XBP1	14	All	ADSOEWOILXZRRA-UHFFFAOYSA-N_BRD-K32010074_MCF7_10 uM_24 h
BP	GO:0033673	negative regulation of kinase activity	11/142	240/18903	2.03249532520735e-06	0.00705072628314429	0.00014734741229075	BMP4/CDKN1A/GADD45A/PTPRC/SHB/TESK1/MVP/TRIB3/HMGCR/PLK1/ITGB1BP1	11	All	ADSOEWOILXZRRA-UHFFFAOYSA-N_BRD-K32010074_MCF7_10 uM_24 h
BP	GO:1901991	negative regulation of mitotic cell cycle phase transition	10/142	194/18903	2.11279545048653e-06	0.00732928741773777	0.00014734741229075	CASP2/CDKN1A/ORC1/BIRC5/BCL2/CDK1/CDC20/EZH2/PLK1/CHEK2	10	All	ADSOEWOILXZRRA-UHFFFAOYSA-N_BRD-K32010074_MCF7_10 uM_24 h
BP	GO:0061333	renal tubule morphogenesis	7/142	79/18903	2.14817981834088e-06	0.00745203578982451	0.00014734741229075	BMP4/COL4A1/MEF2C/HS2ST1/BCL2/GATA3/MYC	7	All	ADSOEWOILXZRRA-UHFFFAOYSA-N_BRD-K32010074_MCF7_10 uM_24 h
BP	GO:0050867	positive regulation of cell activation	15/142	467/18903	2.41702279401498e-06	0.00838465207243796	0.000161424984941	CD40/CDKN1A/HLA-DRA/MEF2C/PIK3CA/PLA2G4A/PTPRC/SHB/TLR4/DNAJA3/FCHO1/BCL2/GATA3/NCK1/XBP1	15	All	ADSOEWOILXZRRA-UHFFFAOYSA-N_BRD-K32010074_MCF7_10 uM_24 h
BP	GO:0045930	negative regulation of mitotic cell cycle	11/142	246/18903	2.58155913419887e-06	0.00895542863653589	0.000167992957423846	BMP4/CASP2/CDKN1A/ORC1/BIRC5/BCL2/CDK1/CDC20/EZH2/PLK1/CHEK2	11	All	ADSOEWOILXZRRA-UHFFFAOYSA-N_BRD-K32010074_MCF7_10 uM_24 h
BP	GO:0033002	muscle cell proliferation	11/142	247/18903	2.68471887749706e-06	0.00931328978603731	0.000170338347727511	BMP4/CDKN1A/EDN1/FGFR2/GPER1/MEF2C/MMP2/PIK3CA/TLR4/CDK1/FRS2	11	All	ADSOEWOILXZRRA-UHFFFAOYSA-N_BRD-K32010074_MCF7_10 uM_24 h
BP	GO:0048863	stem cell differentiation	11/142	248/18903	2.79147641399531e-06	0.00968363168014972	0.000172792031685306	BMP4/EDN1/EXT1/FGFR2/MEF2C/PTPRC/FZD1/BCL2/CDC42/EZH2/KDM3A	11	All	ADSOEWOILXZRRA-UHFFFAOYSA-N_BRD-K32010074_MCF7_10 uM_24 h
BP	GO:0044839	cell cycle G2/M phase transition	9/142	157/18903	2.91260905742981e-06	0.010103840820224	0.000175997504698328	CDKN1A/ORC1/CCNA2/CDK1/CDC25B/PLK1/AURKA/KIF14/CHEK2	9	All	ADSOEWOILXZRRA-UHFFFAOYSA-N_BRD-K32010074_MCF7_10 uM_24 h
BP	GO:0007088	regulation of mitotic nuclear division	8/142	118/18903	3.03548176383268e-06	0.0105300862387356	0.000179156585865376	BMP4/EDN1/BIRC5/CDC20/CDC42/PLK1/AURKA/NUSAP1	8	All	ADSOEWOILXZRRA-UHFFFAOYSA-N_BRD-K32010074_MCF7_10 uM_24 h
BP	GO:0001655	urogenital system development	13/142	360/18903	3.32948725358951e-06	0.011549991282702	0.000191959632140588	BMP4/COL4A1/EXT1/FGFR2/FKBP4/MEF2C/MMP2/HS2ST1/ARID5B/BCL2/GATA3/MYC/FRS2	13	All	ADSOEWOILXZRRA-UHFFFAOYSA-N_BRD-K32010074_MCF7_10 uM_24 h
BP	GO:0051147	regulation of muscle cell differentiation	9/142	160/18903	3.4036807440938e-06	0.0118073685012614	0.000191959632140588	BMP4/EDN1/FGFR2/GPER1/MEF2C/BCL2/EZH2/XBP1/FRS2	9	All	ADSOEWOILXZRRA-UHFFFAOYSA-N_BRD-K32010074_MCF7_10 uM_24 h
BP	GO:0051443	positive regulation of ubiquitin-protein transferase activity	5/142	32/18903	3.81224085901005e-06	0.0132246635399059	0.000210327521992522	DCUN1D4/TRIB3/CDC20/PLK1/UBE2C	5	All	ADSOEWOILXZRRA-UHFFFAOYSA-N_BRD-K32010074_MCF7_10 uM_24 h
BP	GO:1901653	cellular response to peptide	13/142	373/18903	4.89736706225449e-06	0.0169889663389608	0.000264446853014458	EDN1/GPER1/GRB10/PIK3CA/PXN/SHC1/TLR4/TRIB3/CCNA2/INSIG1/NCK1/XBP1/TIMELESS	13	All	ADSOEWOILXZRRA-UHFFFAOYSA-N_BRD-K32010074_MCF7_10 uM_24 h
BP	GO:0098813	nuclear chromosome segregation	12/142	321/18903	5.67954087261327e-06	0.0197023272870954	0.000300293268505934	BIRC5/CDC20/CDC42/PLK1/TOP2A/CCNE2/KIF14/SMC4/UBE2C/PDS5A/NUSAP1/PSRC1	12	All	ADSOEWOILXZRRA-UHFFFAOYSA-N_BRD-K32010074_MCF7_10 uM_24 h
BP	GO:0042326	negative regulation of phosphorylation	13/142	381/18903	6.15935586032463e-06	0.0213668054794661	0.000319016261637866	BMP4/CDKN1A/GADD45A/GRB10/PTPRC/SHB/TESK1/MVP/TRIB3/HMGCR/NCK1/PLK1/ITGB1BP1	13	All	ADSOEWOILXZRRA-UHFFFAOYSA-N_BRD-K32010074_MCF7_10 uM_24 h
BP	GO:0007059	chromosome segregation	13/142	382/18903	6.33576157902687e-06	0.0219787569176442	0.000320652999715862	NR3C1/BIRC5/CDC20/CDC42/PLK1/TOP2A/CCNE2/KIF14/SMC4/UBE2C/PDS5A/NUSAP1/PSRC1	13	All	ADSOEWOILXZRRA-UHFFFAOYSA-N_BRD-K32010074_MCF7_10 uM_24 h
BP	GO:0072331	signal transduction by p53 class mediator	9/142	173/18903	6.44364904032912e-06	0.0223530185209017	0.000320652999715862	CASP2/CD44/CDKN1A/E2F2/USP7/BCL2/MYC/AURKA/CHEK2	9	All	ADSOEWOILXZRRA-UHFFFAOYSA-N_BRD-K32010074_MCF7_10 uM_24 h
BP	GO:1901988	negative regulation of cell cycle phase transition	11/142	272/18903	6.75194719184886e-06	0.0234225048085237	0.000329533293108251	CASP2/CDKN1A/ORC1/BIRC5/BCL2/CDK1/CDC20/EZH2/PLK1/TIMELESS/CHEK2	11	All	ADSOEWOILXZRRA-UHFFFAOYSA-N_BRD-K32010074_MCF7_10 uM_24 h
BP	GO:0002244	hematopoietic progenitor cell differentiation	8/142	133/18903	7.39741013240889e-06	0.0256616157493264	0.000354223551722698	BMP4/EXT1/PTPRC/HERC6/CIAO3/BCL2/GATA3/TOP2A	8	All	ADSOEWOILXZRRA-UHFFFAOYSA-N_BRD-K32010074_MCF7_10 uM_24 h
BP	GO:0051153	regulation of striated muscle cell differentiation	7/142	96/18903	7.94371634846568e-06	0.0275567520128274	0.000369453510379576	BMP4/EDN1/MEF2C/BCL2/EZH2/XBP1/FRS2	7	All	ADSOEWOILXZRRA-UHFFFAOYSA-N_BRD-K32010074_MCF7_10 uM_24 h
BP	GO:0010092	specification of animal organ identity	5/142	37/18903	8.00661381888547e-06	0.0277749433377137	0.000369453510379576	BMP4/EXT1/FGFR2/MEF2C/FRS2	5	All	ADSOEWOILXZRRA-UHFFFAOYSA-N_BRD-K32010074_MCF7_10 uM_24 h
BP	GO:0048661	positive regulation of smooth muscle cell proliferation	7/142	98/18903	9.10582930282949e-06	0.0315881218515155	0.000412672076111314	BMP4/EDN1/FGFR2/MMP2/PIK3CA/TLR4/FRS2	7	All	ADSOEWOILXZRRA-UHFFFAOYSA-N_BRD-K32010074_MCF7_10 uM_24 h
BP	GO:0001933	negative regulation of protein phosphorylation	12/142	338/18903	9.56608777758641e-06	0.0331847585004472	0.000418870395224117	BMP4/CDKN1A/GADD45A/PTPRC/SHB/TESK1/MVP/TRIB3/HMGCR/NCK1/PLK1/ITGB1BP1	12	All	ADSOEWOILXZRRA-UHFFFAOYSA-N_BRD-K32010074_MCF7_10 uM_24 h
BP	GO:0010389	regulation of G2/M transition of mitotic cell cycle	7/142	99/18903	9.73773772389538e-06	0.0337802121641931	0.000418870395224117	CDKN1A/ORC1/CDK1/CDC25B/PLK1/AURKA/KIF14	7	All	ADSOEWOILXZRRA-UHFFFAOYSA-N_BRD-K32010074_MCF7_10 uM_24 h
BP	GO:0061326	renal tubule development	7/142	99/18903	9.73773772389538e-06	0.0337802121641931	0.000418870395224117	BMP4/COL4A1/MEF2C/HS2ST1/BCL2/GATA3/MYC	7	All	ADSOEWOILXZRRA-UHFFFAOYSA-N_BRD-K32010074_MCF7_10 uM_24 h
BP	GO:0008203	cholesterol metabolic process	8/142	139/18903	1.02349349803914e-05	0.0355049894469777	0.000432919793644274	ACLY/FDFT1/HMGCR/HMGCS1/INSIG1/NPC1/EBP/NSDHL	8	All	ADSOEWOILXZRRA-UHFFFAOYSA-N_BRD-K32010074_MCF7_10 uM_24 h
BP	GO:0007093	mitotic cell cycle checkpoint signaling	8/142	141/18903	1.1364273548894e-05	0.0394226649411134	0.000465818189961504	CASP2/CDKN1A/ORC1/BIRC5/CDK1/CDC20/PLK1/CHEK2	8	All	ADSOEWOILXZRRA-UHFFFAOYSA-N_BRD-K32010074_MCF7_10 uM_24 h
BP	GO:0000075	cell cycle checkpoint signaling	9/142	186/18903	1.15642015025745e-05	0.040116215012431	0.000465818189961504	CASP2/CDKN1A/ORC1/BIRC5/CDK1/CDC20/PLK1/TIMELESS/CHEK2	9	All	ADSOEWOILXZRRA-UHFFFAOYSA-N_BRD-K32010074_MCF7_10 uM_24 h
BP	GO:0043405	regulation of MAP kinase activity	9/142	186/18903	1.15642015025745e-05	0.040116215012431	0.000465818189961504	BMP4/CD40/EDN1/MEF2C/PTPRC/TLR4/TRIB3/EZH2/HMGCR	9	All	ADSOEWOILXZRRA-UHFFFAOYSA-N_BRD-K32010074_MCF7_10 uM_24 h
BP	GO:0062197	cellular response to chemical stress	12/142	345/18903	1.17468875776273e-05	0.0407499530067891	0.000465818189961504	FAS/EDN1/MMP2/MYLK/PIK3CA/PXN/RELB/TLR4/FZD1/BCL2/CDK1/EZH2	12	All	ADSOEWOILXZRRA-UHFFFAOYSA-N_BRD-K32010074_MCF7_10 uM_24 h
BP	GO:0000910	cytokinesis	9/142	187/18903	1.20722583119868e-05	0.0418786640842822	0.000471355705104456	FSD1/BIRC5/CDC25B/CDC42/PLK1/AURKA/KIF14/KIF20A/NUSAP1	9	All	ADSOEWOILXZRRA-UHFFFAOYSA-N_BRD-K32010074_MCF7_10 uM_24 h
BP	GO:0010212	response to ionizing radiation	8/142	143/18903	1.25968805541767e-05	0.0436985786424389	0.000477247311712003	CDKN1A/GADD45A/PTPRC/TRIM13/BCL2/GATA3/MYC/CHEK2	8	All	ADSOEWOILXZRRA-UHFFFAOYSA-N_BRD-K32010074_MCF7_10 uM_24 h
BP	GO:0061138	morphogenesis of a branching epithelium	9/142	188/18903	1.25992498508789e-05	0.0437067977326988	0.000477247311712003	BMP4/COL4A1/EDN1/EXT1/FGFR2/BCL2/MYC/TIMELESS/FRS2	9	All	ADSOEWOILXZRRA-UHFFFAOYSA-N_BRD-K32010074_MCF7_10 uM_24 h
BP	GO:0000819	sister chromatid segregation	10/142	239/18903	1.3369928044816e-05	0.0463802803874667	0.000491760435027481	BIRC5/CDC20/PLK1/TOP2A/KIF14/SMC4/UBE2C/PDS5A/NUSAP1/PSRC1	10	All	ADSOEWOILXZRRA-UHFFFAOYSA-N_BRD-K32010074_MCF7_10 uM_24 h
BP	GO:0050670	regulation of lymphocyte proliferation	10/142	239/18903	1.3369928044816e-05	0.0463802803874667	0.000491760435027481	BMP4/CD40/CDKN1A/MEF2C/PTPRC/TLR4/DNAJA3/TNFRSF21/BCL2/NCK1	10	All	ADSOEWOILXZRRA-UHFFFAOYSA-N_BRD-K32010074_MCF7_10 uM_24 h
BP	GO:0051783	regulation of nuclear division	8/142	145/18903	1.39402336309632e-05	0.0483586704658113	0.00050541207946244	BMP4/EDN1/BIRC5/CDC20/CDC42/PLK1/AURKA/NUSAP1	8	All	ADSOEWOILXZRRA-UHFFFAOYSA-N_BRD-K32010074_MCF7_10 uM_24 h
CC	GO:0005819	spindle	13/143	426/19869	1.29430656970765e-05	0.00339108321263405	0.0019176569920971	NR3C1/BIRC5/CDK1/CDC20/CDC25B/CDC42/PLK1/AURKA/KIF14/KIF20A/NUSAP1/NGRN/PSRC1	13	All	ADSOEWOILXZRRA-UHFFFAOYSA-N_BRD-K32010074_MCF7_10 uM_24 h
CC	GO:0030496	midbody	9/143	203/19869	1.66372067807511e-05	0.00435894817655678	0.0019176569920971	SCCPDH/BIRC5/CDK1/CDC42/PLK1/AURKA/KIF14/KIF20A/PSRC1	9	All	ADSOEWOILXZRRA-UHFFFAOYSA-N_BRD-K32010074_MCF7_10 uM_24 h
CC	GO:0000307	cyclin-dependent protein kinase holoenzyme complex	5/143	50/19869	2.93935255164176e-05	0.00770110368530142	0.00225866038178788	CDKN1A/CCNA2/CCNF/CDK1/CCNE2	5	All	ADSOEWOILXZRRA-UHFFFAOYSA-N_BRD-K32010074_MCF7_10 uM_24 h
CC	GO:0000228	nuclear chromosome	9/143	249/19869	8.18387802038201e-05	0.0214417604134009	0.00471649812227279	ORC1/BIRC5/MCM3/PLK1/RPA3/TOP2A/TIMELESS/SMC4/ARID4B	9	All	ADSOEWOILXZRRA-UHFFFAOYSA-N_BRD-K32010074_MCF7_10 uM_24 h
CC	GO:0045120	pronucleus	3/143	14/19869	0.000125373521331821	0.0328478625889371	0.00486793044525413	CCNA2/EZH2/AURKA	3	All	ADSOEWOILXZRRA-UHFFFAOYSA-N_BRD-K32010074_MCF7_10 uM_24 h
CC	GO:0051233	spindle midzone	4/143	36/19869	0.000126699559534012	0.0331952845979111	0.00486793044525413	CDC42/PLK1/AURKA/KIF14	4	All	ADSOEWOILXZRRA-UHFFFAOYSA-N_BRD-K32010074_MCF7_10 uM_24 h
MF	GO:0046982	protein heterodimerization activity	11/143	341/18432	7.27098452144745e-05	0.0304654251448648	0.0182904006490979	GADD45A/EXT1/MEF2C/TLR4/H2BC21/ARNT2/H2BC12/BCL2/AURKA/TOP2A/XBP1	11	All	ADSOEWOILXZRRA-UHFFFAOYSA-N_BRD-K32010074_MCF7_10 uM_24 h
MF	GO:0140677	molecular function activator activity	5/143	59/18432	9.36705154536012e-05	0.0392479459750589	0.0182904006490979	CDKN1A/NR3C1/PLCB3/MYC/AURKA	5	All	ADSOEWOILXZRRA-UHFFFAOYSA-N_BRD-K32010074_MCF7_10 uM_24 h
BP	GO:1901653	cellular response to peptide	7/34	373/18903	3.74167889637257e-06	0.00558258491338787	0.00385589856794605	EPHB2/FOXO4/TLR4/XBP1/CFLAR/RAB31/WDTC1	7	Sup	AEHXNEHGWHBDEN-SWYRRKHMSA-N_BRD-K17157530_A549_4 uM_24 h
BP	GO:0042060	wound healing	7/34	442/18903	1.13511034600743e-05	0.0169358463624308	0.00584880541442775	EPHB2/GATA2/SMAD3/TBXA2R/TLR4/XBP1/CFLAR	7	Sup	AEHXNEHGWHBDEN-SWYRRKHMSA-N_BRD-K17157530_A549_4 uM_24 h
BP	GO:0032869	cellular response to insulin stimulus	5/34	208/18903	3.29916137012105e-05	0.049223487642206	0.00875905528483234	FOXO4/XBP1/CFLAR/RAB31/WDTC1	5	Sup	AEHXNEHGWHBDEN-SWYRRKHMSA-N_BRD-K17157530_A549_4 uM_24 h
BP	GO:0006986	response to unfolded protein	6/66	141/18903	9.73598799480219e-06	0.0211563019127051	0.012306437907984	HSPB1/HSPD1/NFE2L2/STUB1/ERO1A/CHAC1	6	Inf	AEHXNEHGWHBDEN-SWYRRKHMSA-N_BRD-K17157530_A549_4 uM_24 h
BP	GO:0033673	negative regulation of kinase activity	7/66	240/18903	2.00648843826124e-05	0.0436009937634168	0.012306437907984	CDKN2A/HSPB1/GADD45B/PLK1/PIP4K2B/SH3BP5/CHP1	7	Inf	AEHXNEHGWHBDEN-SWYRRKHMSA-N_BRD-K17157530_A549_4 uM_24 h
BP	GO:0035966	response to topologically incorrect protein	6/66	163/18903	2.2212380011244e-05	0.0482675017644333	0.012306437907984	HSPB1/HSPD1/NFE2L2/STUB1/ERO1A/CHAC1	6	Inf	AEHXNEHGWHBDEN-SWYRRKHMSA-N_BRD-K17157530_A549_4 uM_24 h
MF	GO:0004860	protein kinase inhibitor activity	4/67	70/18432	0.000122057259982094	0.0347863190948967	0.0178623321472044	CDKN2A/HSPB1/SH3BP5/CHP1	4	Inf	AEHXNEHGWHBDEN-SWYRRKHMSA-N_BRD-K17157530_A549_4 uM_24 h
MF	GO:0019210	kinase inhibitor activity	4/67	74/18432	0.000151510853034323	0.0431805931147821	0.0178623321472044	CDKN2A/HSPB1/SH3BP5/CHP1	4	Inf	AEHXNEHGWHBDEN-SWYRRKHMSA-N_BRD-K17157530_A549_4 uM_24 h
BP	GO:0042060	wound healing	14/100	442/18903	8.41500553125401e-08	0.000234862804377299	0.000181852698480679	EPHB2/GATA2/SMAD3/TBXA2R/TLR4/XBP1/CFLAR/CRK/EDN1/HSPB1/NFE2L2/TGFBR2/CASK/MACF1	14	All	AEHXNEHGWHBDEN-SWYRRKHMSA-N_BRD-K17157530_A549_4 uM_24 h
BP	GO:0061041	regulation of wound healing	8/100	137/18903	6.58555220491056e-07	0.00183802762039054	0.000711586246141126	EPHB2/SMAD3/TBXA2R/XBP1/CRK/EDN1/NFE2L2/CASK	8	All	AEHXNEHGWHBDEN-SWYRRKHMSA-N_BRD-K17157530_A549_4 uM_24 h
BP	GO:0033574	response to testosterone	5/100	43/18903	3.07428236662472e-06	0.0085803220852496	0.00161775873834182	HOXA10/TBXA2R/CFLAR/BAD/EDN1	5	All	AEHXNEHGWHBDEN-SWYRRKHMSA-N_BRD-K17157530_A549_4 uM_24 h
BP	GO:1903034	regulation of response to wounding	8/100	172/18903	3.64671476196212e-06	0.0101779809006363	0.00161775873834182	EPHB2/SMAD3/TBXA2R/XBP1/CRK/EDN1/NFE2L2/CASK	8	All	AEHXNEHGWHBDEN-SWYRRKHMSA-N_BRD-K17157530_A549_4 uM_24 h
BP	GO:0001666	response to hypoxia	10/100	296/18903	3.80547488282342e-06	0.0106210803979602	0.00161775873834182	SMAD3/CFLAR/PDLIM1/ATP1B1/BAD/EDN1/NFE2L2/TGFBR2/STUB1/ERO1A	10	All	AEHXNEHGWHBDEN-SWYRRKHMSA-N_BRD-K17157530_A549_4 uM_24 h
BP	GO:1901653	cellular response to peptide	11/100	373/18903	4.49158539140203e-06	0.0125360148274031	0.00161775873834182	EPHB2/FOXO4/TLR4/XBP1/CFLAR/RAB31/WDTC1/CRK/EDN1/NFE2L2/PIP4K2B	11	All	AEHXNEHGWHBDEN-SWYRRKHMSA-N_BRD-K17157530_A549_4 uM_24 h
BP	GO:0036293	response to decreased oxygen levels	10/100	309/18903	5.56357740611849e-06	0.0155279445404767	0.00171759765635508	SMAD3/CFLAR/PDLIM1/ATP1B1/BAD/EDN1/NFE2L2/TGFBR2/STUB1/ERO1A	10	All	AEHXNEHGWHBDEN-SWYRRKHMSA-N_BRD-K17157530_A549_4 uM_24 h
BP	GO:0006986	response to unfolded protein	7/100	141/18903	9.93527003648894e-06	0.0277293386718406	0.00268383018222524	XBP1/HSPB1/HSPD1/NFE2L2/STUB1/ERO1A/CHAC1	7	All	AEHXNEHGWHBDEN-SWYRRKHMSA-N_BRD-K17157530_A549_4 uM_24 h
BP	GO:0070482	response to oxygen levels	10/100	337/18903	1.18721143131728e-05	0.0331350710480653	0.00285069598654313	SMAD3/CFLAR/PDLIM1/ATP1B1/BAD/EDN1/NFE2L2/TGFBR2/STUB1/ERO1A	10	All	AEHXNEHGWHBDEN-SWYRRKHMSA-N_BRD-K17157530_A549_4 uM_24 h
MF	GO:0016894	endonuclease activity, active with either ribo- or deoxyribonucleic acids and producing 3'-phosphomonoesters	2/26	15/18432	0.000198645963745039	0.0228442858306794	0.00946280945562747	RAD51C/TSEN2	2	Sup	AEHXNEHGWHBDEN-SWYRRKHMSA-N_BRD-K17157530_VCAP_4 uM_6 h
MF	GO:0000400	four-way junction DNA binding	2/26	17/18432	0.000256847685224174	0.02953748380078	0.00946280945562747	MSH6/RAD51C	2	Sup	AEHXNEHGWHBDEN-SWYRRKHMSA-N_BRD-K17157530_VCAP_4 uM_6 h
MF	GO:0140664	ATP-dependent DNA damage sensor activity	2/26	21/18432	0.000395229138667257	0.0454513509467346	0.00954383985795244	MSH6/RAD51C	2	Sup	AEHXNEHGWHBDEN-SWYRRKHMSA-N_BRD-K17157530_VCAP_4 uM_6 h
CC	GO:0034992	microtubule organizing center attachment site	2/54	11/19869	0.000392537180588328	0.0482820732123643	0.0101233272888569	SYNE2/SPAG4	2	All	AEHXNEHGWHBDEN-SWYRRKHMSA-N_BRD-K17157530_VCAP_4 uM_6 h
CC	GO:0034993	meiotic nuclear membrane microtubule tethering complex	2/54	11/19869	0.000392537180588328	0.0482820732123643	0.0101233272888569	SYNE2/SPAG4	2	All	AEHXNEHGWHBDEN-SWYRRKHMSA-N_BRD-K17157530_VCAP_4 uM_6 h
CC	GO:0106083	nuclear membrane protein complex	2/54	11/19869	0.000392537180588328	0.0482820732123643	0.0101233272888569	SYNE2/SPAG4	2	All	AEHXNEHGWHBDEN-SWYRRKHMSA-N_BRD-K17157530_VCAP_4 uM_6 h
CC	GO:0106094	nuclear membrane microtubule tethering complex	2/54	11/19869	0.000392537180588328	0.0482820732123643	0.0101233272888569	SYNE2/SPAG4	2	All	AEHXNEHGWHBDEN-SWYRRKHMSA-N_BRD-K17157530_VCAP_4 uM_6 h
BP	GO:0046165	alcohol biosynthetic process	6/8	143/18903	4.66411827511394e-12	2.08486086897593e-09	1.05406272838686e-09	FDFT1/GPER1/HMGCR/HMGCS1/INSIG1/NSDHL	6	Sup	AHLJWBISIVXZIU-GGUMNFRJSA-N_BRD-K07489121_U2OS_10 uM_6 h
BP	GO:0006695	cholesterol biosynthetic process	5/8	58/18903	1.26754378730066e-11	5.66592072923393e-09	1.05406272838686e-09	FDFT1/HMGCR/HMGCS1/INSIG1/NSDHL	5	Sup	AHLJWBISIVXZIU-GGUMNFRJSA-N_BRD-K07489121_U2OS_10 uM_6 h
BP	GO:1902653	secondary alcohol biosynthetic process	5/8	58/18903	1.26754378730066e-11	5.66592072923393e-09	1.05406272838686e-09	FDFT1/HMGCR/HMGCS1/INSIG1/NSDHL	5	Sup	AHLJWBISIVXZIU-GGUMNFRJSA-N_BRD-K07489121_U2OS_10 uM_6 h
BP	GO:0016126	sterol biosynthetic process	5/8	65/18903	2.28280028358301e-11	1.02041172676161e-08	1.42374649265572e-09	FDFT1/HMGCR/HMGCS1/INSIG1/NSDHL	5	Sup	AHLJWBISIVXZIU-GGUMNFRJSA-N_BRD-K07489121_U2OS_10 uM_6 h
BP	GO:1901617	organic hydroxy compound biosynthetic process	6/8	245/18903	1.22196126787494e-10	5.46216686740099e-08	6.09694358918656e-09	FDFT1/GPER1/HMGCR/HMGCS1/INSIG1/NSDHL	6	Sup	AHLJWBISIVXZIU-GGUMNFRJSA-N_BRD-K07489121_U2OS_10 uM_6 h
BP	GO:0008203	cholesterol metabolic process	5/8	139/18903	1.10034976749326e-09	4.91856346069489e-07	4.57513850694568e-08	FDFT1/HMGCR/HMGCS1/INSIG1/NSDHL	5	Sup	AHLJWBISIVXZIU-GGUMNFRJSA-N_BRD-K07489121_U2OS_10 uM_6 h
BP	GO:0006066	alcohol metabolic process	6/8	367/18903	1.39359514222409e-09	6.22937028574169e-07	4.87401281629957e-08	FDFT1/GPER1/HMGCR/HMGCS1/INSIG1/NSDHL	6	Sup	AHLJWBISIVXZIU-GGUMNFRJSA-N_BRD-K07489121_U2OS_10 uM_6 h
BP	GO:1902652	secondary alcohol metabolic process	5/8	149/18903	1.56297457400324e-09	6.98649634579447e-07	4.87401281629957e-08	FDFT1/HMGCR/HMGCS1/INSIG1/NSDHL	5	Sup	AHLJWBISIVXZIU-GGUMNFRJSA-N_BRD-K07489121_U2OS_10 uM_6 h
BP	GO:0016125	sterol metabolic process	5/8	154/18903	1.84629310366486e-09	8.25293017338193e-07	5.11779491893067e-08	FDFT1/HMGCR/HMGCS1/INSIG1/NSDHL	5	Sup	AHLJWBISIVXZIU-GGUMNFRJSA-N_BRD-K07489121_U2OS_10 uM_6 h
BP	GO:0006694	steroid biosynthetic process	5/8	178/18903	3.8307316137114e-09	1.71233703132899e-06	9.55666728894317e-08	FDFT1/HMGCR/HMGCS1/INSIG1/NSDHL	5	Sup	AHLJWBISIVXZIU-GGUMNFRJSA-N_BRD-K07489121_U2OS_10 uM_6 h
BP	GO:0008202	steroid metabolic process	5/8	323/18903	7.58360540281736e-08	3.38987161505936e-05	1.719918163127e-06	FDFT1/HMGCR/HMGCS1/INSIG1/NSDHL	5	Sup	AHLJWBISIVXZIU-GGUMNFRJSA-N_BRD-K07489121_U2OS_10 uM_6 h
BP	GO:0006720	isoprenoid metabolic process	3/8	121/18903	1.39956152767471e-05	0.00625604002870597	0.000290961475490269	FDFT1/HMGCR/HMGCS1	3	Sup	AHLJWBISIVXZIU-GGUMNFRJSA-N_BRD-K07489121_U2OS_10 uM_6 h
BP	GO:0008299	isoprenoid biosynthetic process	2/8	30/18903	6.7774231095744e-05	0.0302950812997975	0.0013006067019993	HMGCR/HMGCS1	2	Sup	AHLJWBISIVXZIU-GGUMNFRJSA-N_BRD-K07489121_U2OS_10 uM_6 h
MF	GO:0005496	steroid binding	2/8	101/18432	0.000814740522414946	0.015480069925884	0.00318500849479429	GPER1/INSIG1	2	Sup	AHLJWBISIVXZIU-GGUMNFRJSA-N_BRD-K07489121_U2OS_10 uM_6 h
MF	GO:0016616	oxidoreductase activity, acting on the CH-OH group of donors, NAD or NADP as acceptor	2/8	126/18432	0.00126362522818646	0.0240088793355427	0.00318500849479429	HMGCR/NSDHL	2	Sup	AHLJWBISIVXZIU-GGUMNFRJSA-N_BRD-K07489121_U2OS_10 uM_6 h
MF	GO:0016614	oxidoreductase activity, acting on CH-OH group of donors	2/8	138/18432	0.00151287903502729	0.0287447016655185	0.00318500849479429	HMGCR/NSDHL	2	Sup	AHLJWBISIVXZIU-GGUMNFRJSA-N_BRD-K07489121_U2OS_10 uM_6 h
BP	GO:0046165	alcohol biosynthetic process	6/8	143/18903	4.66411827511394e-12	2.08486086897593e-09	1.05406272838686e-09	FDFT1/GPER1/HMGCR/HMGCS1/INSIG1/NSDHL	6	All	AHLJWBISIVXZIU-GGUMNFRJSA-N_BRD-K07489121_U2OS_10 uM_6 h
BP	GO:0006695	cholesterol biosynthetic process	5/8	58/18903	1.26754378730066e-11	5.66592072923393e-09	1.05406272838686e-09	FDFT1/HMGCR/HMGCS1/INSIG1/NSDHL	5	All	AHLJWBISIVXZIU-GGUMNFRJSA-N_BRD-K07489121_U2OS_10 uM_6 h
BP	GO:1902653	secondary alcohol biosynthetic process	5/8	58/18903	1.26754378730066e-11	5.66592072923393e-09	1.05406272838686e-09	FDFT1/HMGCR/HMGCS1/INSIG1/NSDHL	5	All	AHLJWBISIVXZIU-GGUMNFRJSA-N_BRD-K07489121_U2OS_10 uM_6 h
BP	GO:0016126	sterol biosynthetic process	5/8	65/18903	2.28280028358301e-11	1.02041172676161e-08	1.42374649265572e-09	FDFT1/HMGCR/HMGCS1/INSIG1/NSDHL	5	All	AHLJWBISIVXZIU-GGUMNFRJSA-N_BRD-K07489121_U2OS_10 uM_6 h
BP	GO:1901617	organic hydroxy compound biosynthetic process	6/8	245/18903	1.22196126787494e-10	5.46216686740099e-08	6.09694358918656e-09	FDFT1/GPER1/HMGCR/HMGCS1/INSIG1/NSDHL	6	All	AHLJWBISIVXZIU-GGUMNFRJSA-N_BRD-K07489121_U2OS_10 uM_6 h
BP	GO:0008203	cholesterol metabolic process	5/8	139/18903	1.10034976749326e-09	4.91856346069489e-07	4.57513850694568e-08	FDFT1/HMGCR/HMGCS1/INSIG1/NSDHL	5	All	AHLJWBISIVXZIU-GGUMNFRJSA-N_BRD-K07489121_U2OS_10 uM_6 h
BP	GO:0006066	alcohol metabolic process	6/8	367/18903	1.39359514222409e-09	6.22937028574169e-07	4.87401281629957e-08	FDFT1/GPER1/HMGCR/HMGCS1/INSIG1/NSDHL	6	All	AHLJWBISIVXZIU-GGUMNFRJSA-N_BRD-K07489121_U2OS_10 uM_6 h
BP	GO:1902652	secondary alcohol metabolic process	5/8	149/18903	1.56297457400324e-09	6.98649634579447e-07	4.87401281629957e-08	FDFT1/HMGCR/HMGCS1/INSIG1/NSDHL	5	All	AHLJWBISIVXZIU-GGUMNFRJSA-N_BRD-K07489121_U2OS_10 uM_6 h
BP	GO:0016125	sterol metabolic process	5/8	154/18903	1.84629310366486e-09	8.25293017338193e-07	5.11779491893067e-08	FDFT1/HMGCR/HMGCS1/INSIG1/NSDHL	5	All	AHLJWBISIVXZIU-GGUMNFRJSA-N_BRD-K07489121_U2OS_10 uM_6 h
BP	GO:0006694	steroid biosynthetic process	5/8	178/18903	3.8307316137114e-09	1.71233703132899e-06	9.55666728894317e-08	FDFT1/HMGCR/HMGCS1/INSIG1/NSDHL	5	All	AHLJWBISIVXZIU-GGUMNFRJSA-N_BRD-K07489121_U2OS_10 uM_6 h
BP	GO:0008202	steroid metabolic process	5/8	323/18903	7.58360540281736e-08	3.38987161505936e-05	1.719918163127e-06	FDFT1/HMGCR/HMGCS1/INSIG1/NSDHL	5	All	AHLJWBISIVXZIU-GGUMNFRJSA-N_BRD-K07489121_U2OS_10 uM_6 h
BP	GO:0006720	isoprenoid metabolic process	3/8	121/18903	1.39956152767471e-05	0.00625604002870597	0.000290961475490269	FDFT1/HMGCR/HMGCS1	3	All	AHLJWBISIVXZIU-GGUMNFRJSA-N_BRD-K07489121_U2OS_10 uM_6 h
BP	GO:0008299	isoprenoid biosynthetic process	2/8	30/18903	6.7774231095744e-05	0.0302950812997975	0.0013006067019993	HMGCR/HMGCS1	2	All	AHLJWBISIVXZIU-GGUMNFRJSA-N_BRD-K07489121_U2OS_10 uM_6 h
MF	GO:0005496	steroid binding	2/8	101/18432	0.000814740522414946	0.015480069925884	0.00318500849479429	GPER1/INSIG1	2	All	AHLJWBISIVXZIU-GGUMNFRJSA-N_BRD-K07489121_U2OS_10 uM_6 h
MF	GO:0016616	oxidoreductase activity, acting on the CH-OH group of donors, NAD or NADP as acceptor	2/8	126/18432	0.00126362522818646	0.0240088793355427	0.00318500849479429	HMGCR/NSDHL	2	All	AHLJWBISIVXZIU-GGUMNFRJSA-N_BRD-K07489121_U2OS_10 uM_6 h
MF	GO:0016614	oxidoreductase activity, acting on CH-OH group of donors	2/8	138/18432	0.00151287903502729	0.0287447016655185	0.00318500849479429	HMGCR/NSDHL	2	All	AHLJWBISIVXZIU-GGUMNFRJSA-N_BRD-K07489121_U2OS_10 uM_6 h
BP	GO:0006695	cholesterol biosynthetic process	4/5	58/18903	3.97964770907374e-10	4.49700191125333e-08	6.91201970523334e-09	FDFT1/HMGCR/HMGCS1/NSDHL	4	Sup	AHLJWBISIVXZIU-YTZAWJCFSA-N_BRD-K38588505_U2OS_10 uM_6 h
BP	GO:1902653	secondary alcohol biosynthetic process	4/5	58/18903	3.97964770907374e-10	4.49700191125333e-08	6.91201970523334e-09	FDFT1/HMGCR/HMGCS1/NSDHL	4	Sup	AHLJWBISIVXZIU-YTZAWJCFSA-N_BRD-K38588505_U2OS_10 uM_6 h
BP	GO:0016126	sterol biosynthetic process	4/5	65/18903	6.34874131697118e-10	7.17407768817743e-08	7.35117415649294e-09	FDFT1/HMGCR/HMGCS1/NSDHL	4	Sup	AHLJWBISIVXZIU-YTZAWJCFSA-N_BRD-K38588505_U2OS_10 uM_6 h
BP	GO:0008203	cholesterol metabolic process	4/5	139/18903	1.39203243482222e-08	1.57299665134911e-06	1.04458441817072e-07	FDFT1/HMGCR/HMGCS1/NSDHL	4	Sup	AHLJWBISIVXZIU-YTZAWJCFSA-N_BRD-K38588505_U2OS_10 uM_6 h
BP	GO:0046165	alcohol biosynthetic process	4/5	143/18903	1.56096641262177e-08	1.7638920462626e-06	1.04458441817072e-07	FDFT1/HMGCR/HMGCS1/NSDHL	4	Sup	AHLJWBISIVXZIU-YTZAWJCFSA-N_BRD-K38588505_U2OS_10 uM_6 h
BP	GO:1902652	secondary alcohol metabolic process	4/5	149/18903	1.84259221833879e-08	2.08212920672283e-06	1.04458441817072e-07	FDFT1/HMGCR/HMGCS1/NSDHL	4	Sup	AHLJWBISIVXZIU-YTZAWJCFSA-N_BRD-K38588505_U2OS_10 uM_6 h
BP	GO:0016125	sterol metabolic process	4/5	154/18903	2.1049958729804e-08	2.37864533646785e-06	1.04458441817072e-07	FDFT1/HMGCR/HMGCS1/NSDHL	4	Sup	AHLJWBISIVXZIU-YTZAWJCFSA-N_BRD-K38588505_U2OS_10 uM_6 h
BP	GO:0006694	steroid biosynthetic process	4/5	178/18903	3.77327353070306e-08	4.26379908969445e-06	1.63839508570001e-07	FDFT1/HMGCR/HMGCS1/NSDHL	4	Sup	AHLJWBISIVXZIU-YTZAWJCFSA-N_BRD-K38588505_U2OS_10 uM_6 h
BP	GO:1901617	organic hydroxy compound biosynthetic process	4/5	245/18903	1.36304195405594e-07	1.54023740808321e-05	5.26086368232117e-07	FDFT1/HMGCR/HMGCS1/NSDHL	4	Sup	AHLJWBISIVXZIU-YTZAWJCFSA-N_BRD-K38588505_U2OS_10 uM_6 h
BP	GO:0008202	steroid metabolic process	4/5	323/18903	4.12851569585357e-07	4.66522273631454e-05	1.43411597855966e-06	FDFT1/HMGCR/HMGCS1/NSDHL	4	Sup	AHLJWBISIVXZIU-YTZAWJCFSA-N_BRD-K38588505_U2OS_10 uM_6 h
BP	GO:0006066	alcohol metabolic process	4/5	367/18903	6.88337132430608e-07	7.77820959646587e-05	2.1736962076756e-06	FDFT1/HMGCR/HMGCS1/NSDHL	4	Sup	AHLJWBISIVXZIU-YTZAWJCFSA-N_BRD-K38588505_U2OS_10 uM_6 h
BP	GO:0006720	isoprenoid metabolic process	3/5	121/18903	2.53462726580886e-06	0.000286412881036401	7.33707892734143e-06	FDFT1/HMGCR/HMGCS1	3	Sup	AHLJWBISIVXZIU-YTZAWJCFSA-N_BRD-K38588505_U2OS_10 uM_6 h
BP	GO:0008299	isoprenoid biosynthetic process	2/5	30/18903	2.42769152021502e-05	0.00274329141784297	6.48694900138426e-05	HMGCR/HMGCS1	2	Sup	AHLJWBISIVXZIU-YTZAWJCFSA-N_BRD-K38588505_U2OS_10 uM_6 h
BP	GO:0009150	purine ribonucleotide metabolic process	3/5	447/18903	0.000126779189025983	0.0143260483599361	0.000312211620059162	HMGCR/HMGCS1/SLC2A6	3	Sup	AHLJWBISIVXZIU-YTZAWJCFSA-N_BRD-K38588505_U2OS_10 uM_6 h
BP	GO:0009259	ribonucleotide metabolic process	3/5	466/18903	0.000143461825327032	0.0162111862619546	0.000312211620059162	HMGCR/HMGCS1/SLC2A6	3	Sup	AHLJWBISIVXZIU-YTZAWJCFSA-N_BRD-K38588505_U2OS_10 uM_6 h
BP	GO:0019693	ribose phosphate metabolic process	3/5	475/18903	0.000151843749468136	0.0171583436898993	0.000312211620059162	HMGCR/HMGCS1/SLC2A6	3	Sup	AHLJWBISIVXZIU-YTZAWJCFSA-N_BRD-K38588505_U2OS_10 uM_6 h
BP	GO:0006163	purine nucleotide metabolic process	3/5	476/18903	0.000152794474665317	0.0172657756371808	0.000312211620059162	HMGCR/HMGCS1/SLC2A6	3	Sup	AHLJWBISIVXZIU-YTZAWJCFSA-N_BRD-K38588505_U2OS_10 uM_6 h
BP	GO:0006721	terpenoid metabolic process	2/5	101/18903	0.00027972238813122	0.0316086298588279	0.000539815134990075	FDFT1/HMGCS1	2	Sup	AHLJWBISIVXZIU-YTZAWJCFSA-N_BRD-K38588505_U2OS_10 uM_6 h
BP	GO:0033865	nucleoside bisphosphate metabolic process	2/5	126/18903	0.000435044925179888	0.0491600765453274	0.000719623184508086	HMGCR/HMGCS1	2	Sup	AHLJWBISIVXZIU-YTZAWJCFSA-N_BRD-K38588505_U2OS_10 uM_6 h
BP	GO:0033875	ribonucleoside bisphosphate metabolic process	2/5	126/18903	0.000435044925179888	0.0491600765453274	0.000719623184508086	HMGCR/HMGCS1	2	Sup	AHLJWBISIVXZIU-YTZAWJCFSA-N_BRD-K38588505_U2OS_10 uM_6 h
BP	GO:0034032	purine nucleoside bisphosphate metabolic process	2/5	126/18903	0.000435044925179888	0.0491600765453274	0.000719623184508086	HMGCR/HMGCS1	2	Sup	AHLJWBISIVXZIU-YTZAWJCFSA-N_BRD-K38588505_U2OS_10 uM_6 h
MF	GO:0016616	oxidoreductase activity, acting on the CH-OH group of donors, NAD or NADP as acceptor	2/5	126/18432	0.000457409430662924	0.00823336975193263	0.000865813382443462	HMGCR/NSDHL	2	Sup	AHLJWBISIVXZIU-YTZAWJCFSA-N_BRD-K38588505_U2OS_10 uM_6 h
MF	GO:0016614	oxidoreductase activity, acting on CH-OH group of donors	2/5	138/18432	0.000548348475547526	0.00987027255985547	0.000865813382443462	HMGCR/NSDHL	2	Sup	AHLJWBISIVXZIU-YTZAWJCFSA-N_BRD-K38588505_U2OS_10 uM_6 h
MF	GO:0016757	glycosyltransferase activity	2/2	267/18432	0.000209060284529687	0.0016724822762375	NA	EXT1/HPRT1	2	Inf	AHLJWBISIVXZIU-YTZAWJCFSA-N_BRD-K38588505_U2OS_10 uM_6 h
MF	GO:0015020	glucuronosyltransferase activity	1/2	34/18432	0.00368593339309076	0.0294874671447261	NA	EXT1	1	Inf	AHLJWBISIVXZIU-YTZAWJCFSA-N_BRD-K38588505_U2OS_10 uM_6 h
MF	GO:0008375	acetylglucosaminyltransferase activity	1/2	43/18432	0.00466048247141004	0.0372838597712803	NA	EXT1	1	Inf	AHLJWBISIVXZIU-YTZAWJCFSA-N_BRD-K38588505_U2OS_10 uM_6 h
MF	GO:0016763	pentosyltransferase activity	1/2	48/18432	0.00520169257410519	0.0416135405928415	NA	HPRT1	1	Inf	AHLJWBISIVXZIU-YTZAWJCFSA-N_BRD-K38588505_U2OS_10 uM_6 h
BP	GO:0006695	cholesterol biosynthetic process	4/7	58/18903	2.77303338541429e-09	1.10089425400947e-06	2.14545214555737e-07	FDFT1/HMGCR/HMGCS1/NSDHL	4	All	AHLJWBISIVXZIU-YTZAWJCFSA-N_BRD-K38588505_U2OS_10 uM_6 h
BP	GO:1902653	secondary alcohol biosynthetic process	4/7	58/18903	2.77303338541429e-09	1.10089425400947e-06	2.14545214555737e-07	FDFT1/HMGCR/HMGCS1/NSDHL	4	All	AHLJWBISIVXZIU-YTZAWJCFSA-N_BRD-K38588505_U2OS_10 uM_6 h
BP	GO:0016126	sterol biosynthetic process	4/7	65/18903	4.42120000611856e-09	1.75521640242907e-06	2.28040842420852e-07	FDFT1/HMGCR/HMGCS1/NSDHL	4	All	AHLJWBISIVXZIU-YTZAWJCFSA-N_BRD-K38588505_U2OS_10 uM_6 h
BP	GO:0008203	cholesterol metabolic process	4/7	139/18903	9.63320925084881e-08	3.82438407258698e-05	3.21598565836924e-06	FDFT1/HMGCR/HMGCS1/NSDHL	4	All	AHLJWBISIVXZIU-YTZAWJCFSA-N_BRD-K38588505_U2OS_10 uM_6 h
BP	GO:0046165	alcohol biosynthetic process	4/7	143/18903	1.07985978590683e-07	4.28704335005012e-05	3.21598565836924e-06	FDFT1/HMGCR/HMGCS1/NSDHL	4	All	AHLJWBISIVXZIU-YTZAWJCFSA-N_BRD-K38588505_U2OS_10 uM_6 h
BP	GO:1902652	secondary alcohol metabolic process	4/7	149/18903	1.27403470078757e-07	5.05791776212664e-05	3.21598565836924e-06	FDFT1/HMGCR/HMGCS1/NSDHL	4	All	AHLJWBISIVXZIU-YTZAWJCFSA-N_BRD-K38588505_U2OS_10 uM_6 h
BP	GO:0016125	sterol metabolic process	4/7	154/18903	1.45485065497656e-07	5.77575710025694e-05	3.21598565836924e-06	FDFT1/HMGCR/HMGCS1/NSDHL	4	All	AHLJWBISIVXZIU-YTZAWJCFSA-N_BRD-K38588505_U2OS_10 uM_6 h
BP	GO:0006694	steroid biosynthetic process	4/7	178/18903	2.60254143278719e-07	0.000103320894881651	5.03386303446995e-06	FDFT1/HMGCR/HMGCS1/NSDHL	4	All	AHLJWBISIVXZIU-YTZAWJCFSA-N_BRD-K38588505_U2OS_10 uM_6 h
BP	GO:1901617	organic hydroxy compound biosynthetic process	4/7	245/18903	9.34772529265091e-07	0.000371104694118241	1.60715276961367e-05	FDFT1/HMGCR/HMGCS1/NSDHL	4	All	AHLJWBISIVXZIU-YTZAWJCFSA-N_BRD-K38588505_U2OS_10 uM_6 h
BP	GO:0008202	steroid metabolic process	4/7	323/18903	2.81250044127833e-06	0.0011165626751875	4.35197436703068e-05	FDFT1/HMGCR/HMGCS1/NSDHL	4	All	AHLJWBISIVXZIU-YTZAWJCFSA-N_BRD-K38588505_U2OS_10 uM_6 h
BP	GO:0006066	alcohol metabolic process	4/7	367/18903	4.67155356382794e-06	0.00185460676483969	6.57146769265748e-05	FDFT1/HMGCR/HMGCS1/NSDHL	4	All	AHLJWBISIVXZIU-YTZAWJCFSA-N_BRD-K38588505_U2OS_10 uM_6 h
BP	GO:0006720	isoprenoid metabolic process	3/7	121/18903	8.78836665711362e-06	0.00348898156287411	0.000113323675315413	FDFT1/HMGCR/HMGCS1	3	All	AHLJWBISIVXZIU-YTZAWJCFSA-N_BRD-K38588505_U2OS_10 uM_6 h
BP	GO:0009150	purine ribonucleotide metabolic process	4/7	447/18903	1.02052353636961e-05	0.00405147843938736	0.000121471222547638	HMGCR/HMGCS1/SLC2A6/HPRT1	4	All	AHLJWBISIVXZIU-YTZAWJCFSA-N_BRD-K38588505_U2OS_10 uM_6 h
BP	GO:0009259	ribonucleotide metabolic process	4/7	466/18903	1.20311984868151e-05	0.00477638579926561	0.000126538635550709	HMGCR/HMGCS1/SLC2A6/HPRT1	4	All	AHLJWBISIVXZIU-YTZAWJCFSA-N_BRD-K38588505_U2OS_10 uM_6 h
BP	GO:0019693	ribose phosphate metabolic process	4/7	475/18903	1.29759936923054e-05	0.00515146949584526	0.000126538635550709	HMGCR/HMGCS1/SLC2A6/HPRT1	4	All	AHLJWBISIVXZIU-YTZAWJCFSA-N_BRD-K38588505_U2OS_10 uM_6 h
BP	GO:0006163	purine nucleotide metabolic process	4/7	476/18903	1.30842670773522e-05	0.00519445402970881	0.000126538635550709	HMGCR/HMGCS1/SLC2A6/HPRT1	4	All	AHLJWBISIVXZIU-YTZAWJCFSA-N_BRD-K38588505_U2OS_10 uM_6 h
BP	GO:0008299	isoprenoid biosynthetic process	2/7	30/18903	5.0880902301413e-05	0.020199718213661	0.00046312647915218	HMGCR/HMGCS1	2	All	AHLJWBISIVXZIU-YTZAWJCFSA-N_BRD-K38588505_U2OS_10 uM_6 h
MF	GO:0016616	oxidoreductase activity, acting on the CH-OH group of donors, NAD or NADP as acceptor	2/7	126/18432	0.000951977777012595	0.0247514222023275	0.00420093037846273	HMGCR/NSDHL	2	All	AHLJWBISIVXZIU-YTZAWJCFSA-N_BRD-K38588505_U2OS_10 uM_6 h
MF	GO:0016614	oxidoreductase activity, acting on CH-OH group of donors	2/7	138/18432	0.00114025253129703	0.0296465658137227	0.00420093037846273	HMGCR/NSDHL	2	All	AHLJWBISIVXZIU-YTZAWJCFSA-N_BRD-K38588505_U2OS_10 uM_6 h
BP	GO:0001659	temperature homeostasis	7/58	178/18903	1.17008292802929e-06	0.00253790987089552	0.00137532562716655	EGR1/HADH/IL4R/PTGS2/TLR4/SQSTM1/ELOVL6	7	Sup	AHOUBRCZNHFOSL-YOEHRIQHSA-N_BRD-K37991163_U2OS_10 uM_24 h
BP	GO:1903039	positive regulation of leukocyte cell-cell adhesion	8/58	275/18903	1.85065063145641e-06	0.00401406121962895	0.00137532562716655	CD44/ETS1/HLA-DRA/IL4R/PNP/PIK3CA/CCL2/TGFBR2	8	Sup	AHOUBRCZNHFOSL-YOEHRIQHSA-N_BRD-K37991163_U2OS_10 uM_24 h
BP	GO:0007159	leukocyte cell-cell adhesion	9/58	414/18903	4.37923009544426e-06	0.0094985500770186	0.00179421256162142	CD44/ETS1/HLA-DRA/IL4R/PNP/PIK3CA/RAC2/CCL2/TGFBR2	9	Sup	AHOUBRCZNHFOSL-YOEHRIQHSA-N_BRD-K37991163_U2OS_10 uM_24 h
BP	GO:0022409	positive regulation of cell-cell adhesion	8/58	322/18903	5.93996359810134e-06	0.0128837810442818	0.00179421256162142	CD44/ETS1/HLA-DRA/IL4R/PNP/PIK3CA/CCL2/TGFBR2	8	Sup	AHOUBRCZNHFOSL-YOEHRIQHSA-N_BRD-K37991163_U2OS_10 uM_24 h
BP	GO:0002696	positive regulation of leukocyte activation	9/58	450/18903	8.58008419941996e-06	0.0186102026285419	0.00179421256162142	CD40/HLA-DRA/IL4R/PNP/PIK3CA/CCL2/STX4/TGFBR2/TLR4	9	Sup	AHOUBRCZNHFOSL-YOEHRIQHSA-N_BRD-K37991163_U2OS_10 uM_24 h
BP	GO:0002703	regulation of leukocyte mediated immunity	7/58	241/18903	8.67547974654033e-06	0.018817115570246	0.00179421256162142	CD40/HLA-DRA/HMOX1/IL4R/RAC2/STX4/TLR4	7	Sup	AHOUBRCZNHFOSL-YOEHRIQHSA-N_BRD-K37991163_U2OS_10 uM_24 h
BP	GO:0050867	positive regulation of cell activation	9/58	467/18903	1.15421932637533e-05	0.0250350171890809	0.00179421256162142	CD40/HLA-DRA/IL4R/PNP/PIK3CA/CCL2/STX4/TGFBR2/TLR4	9	Sup	AHOUBRCZNHFOSL-YOEHRIQHSA-N_BRD-K37991163_U2OS_10 uM_24 h
BP	GO:0048661	positive regulation of smooth muscle cell proliferation	5/58	98/18903	1.24553976987114e-05	0.027015757608505	0.00179421256162142	HMOX1/PIK3CA/PTGS2/TGFBR2/TLR4	5	Sup	AHOUBRCZNHFOSL-YOEHRIQHSA-N_BRD-K37991163_U2OS_10 uM_24 h
BP	GO:1902895	positive regulation of miRNA transcription	4/58	47/18903	1.28970098023549e-05	0.0279736142613078	0.00179421256162142	EGR1/ETS1/MYC/FOSL1	4	Sup	AHOUBRCZNHFOSL-YOEHRIQHSA-N_BRD-K37991163_U2OS_10 uM_24 h
BP	GO:0002699	positive regulation of immune effector process	7/58	261/18903	1.45558504257444e-05	0.0315716395734397	0.00179421256162142	CD40/HLA-DRA/HMOX1/IL4R/RAC2/STX4/TLR4	7	Sup	AHOUBRCZNHFOSL-YOEHRIQHSA-N_BRD-K37991163_U2OS_10 uM_24 h
BP	GO:0043300	regulation of leukocyte degranulation	4/58	49/18903	1.52502864536819e-05	0.0330778713180361	0.00179421256162142	HMOX1/IL4R/RAC2/STX4	4	Sup	AHOUBRCZNHFOSL-YOEHRIQHSA-N_BRD-K37991163_U2OS_10 uM_24 h
BP	GO:0045785	positive regulation of cell adhesion	9/58	484/18903	1.53393188581077e-05	0.0332709826032356	0.00179421256162142	CD44/ETS1/HLA-DRA/IL4R/PNP/PIK3CA/CCL2/STX4/TGFBR2	9	Sup	AHOUBRCZNHFOSL-YOEHRIQHSA-N_BRD-K37991163_U2OS_10 uM_24 h
BP	GO:0048660	regulation of smooth muscle cell proliferation	6/58	175/18903	1.56930064702723e-05	0.0340381310340206	0.00179421256162142	HMOX1/PIK3CA/PTGS2/TGFBR2/TLR4/TRIB1	6	Sup	AHOUBRCZNHFOSL-YOEHRIQHSA-N_BRD-K37991163_U2OS_10 uM_24 h
BP	GO:0048659	smooth muscle cell proliferation	6/58	179/18903	1.78380425857707e-05	0.0386907143685367	0.00184811425377491	HMOX1/PIK3CA/PTGS2/TGFBR2/TLR4/TRIB1	6	Sup	AHOUBRCZNHFOSL-YOEHRIQHSA-N_BRD-K37991163_U2OS_10 uM_24 h
BP	GO:1903037	regulation of leukocyte cell-cell adhesion	8/58	377/18903	1.86512946999238e-05	0.0404546582041348	0.00184811425377491	CD44/ETS1/HLA-DRA/IL4R/PNP/PIK3CA/CCL2/TGFBR2	8	Sup	AHOUBRCZNHFOSL-YOEHRIQHSA-N_BRD-K37991163_U2OS_10 uM_24 h
BP	GO:0046638	positive regulation of alpha-beta T cell differentiation	4/58	53/18903	2.08852041565051e-05	0.0453000078154596	0.00194012554401219	HLA-DRA/IL4R/PNP/TGFBR2	4	Sup	AHOUBRCZNHFOSL-YOEHRIQHSA-N_BRD-K37991163_U2OS_10 uM_24 h
BP	GO:0031109	microtubule polymerization or depolymerization	8/79	124/18903	4.82530946112379e-08	0.000117206766810697	5.92114049713412e-05	ABL1/CDKN1B/STMN1/CDK5R1/HDAC6/KIF2C/PRUNE1/PSRC1	8	Inf	AHOUBRCZNHFOSL-YOEHRIQHSA-N_BRD-K37991163_U2OS_10 uM_24 h
BP	GO:0031110	regulation of microtubule polymerization or depolymerization	7/79	87/18903	7.58707485209367e-08	0.000184290048157355	5.92114049713412e-05	ABL1/CDKN1B/STMN1/CDK5R1/HDAC6/PRUNE1/PSRC1	7	Inf	AHOUBRCZNHFOSL-YOEHRIQHSA-N_BRD-K37991163_U2OS_10 uM_24 h
BP	GO:0031113	regulation of microtubule polymerization	6/79	54/18903	9.67063061136518e-08	0.00023489961755006	5.92114049713412e-05	ABL1/CDKN1B/STMN1/CDK5R1/PRUNE1/PSRC1	6	Inf	AHOUBRCZNHFOSL-YOEHRIQHSA-N_BRD-K37991163_U2OS_10 uM_24 h
BP	GO:0045787	positive regulation of cell cycle	11/79	362/18903	3.08091572834884e-07	0.000748354430415932	0.000141478893314966	ABL1/BIRC5/CDC25B/CDKN1B/EZH2/RB1/CDK5R1/KIF14/USP22/NUSAP1/PSRC1	11	Inf	AHOUBRCZNHFOSL-YOEHRIQHSA-N_BRD-K37991163_U2OS_10 uM_24 h
BP	GO:0000280	nuclear division	12/79	481/18903	7.0120255583696e-07	0.00170322100812798	0.000223470317561562	BIRC5/BMP4/CDC25B/CDKN1B/PIN1/RB1/TOP2A/CCNE2/KIF14/KIF2C/NUSAP1/PSRC1	12	Inf	AHOUBRCZNHFOSL-YOEHRIQHSA-N_BRD-K37991163_U2OS_10 uM_24 h
BP	GO:0071900	regulation of protein serine/threonine kinase activity	11/79	395/18903	7.29960349628025e-07	0.00177307368924647	0.000223470317561562	ABL1/BMP4/CCNA2/CCNF/CDKN1B/ERBB2/EZH2/RB1/CDK5R1/CCNE2/PSRC1	11	Inf	AHOUBRCZNHFOSL-YOEHRIQHSA-N_BRD-K37991163_U2OS_10 uM_24 h
BP	GO:0032886	regulation of microtubule-based process	9/79	252/18903	1.05283550482026e-06	0.00255733744120842	0.000259698589476268	ABL1/CCNF/CDKN1B/ERBB2/STMN1/CDK5R1/HDAC6/PRUNE1/PSRC1	9	Inf	AHOUBRCZNHFOSL-YOEHRIQHSA-N_BRD-K37991163_U2OS_10 uM_24 h
BP	GO:0000910	cytokinesis	8/79	187/18903	1.1310654899826e-06	0.00274735807516774	0.000259698589476268	BIRC5/CDC25B/STMN1/PIN1/CCP110/KIF14/KIF20A/NUSAP1	8	Inf	AHOUBRCZNHFOSL-YOEHRIQHSA-N_BRD-K37991163_U2OS_10 uM_24 h
BP	GO:0051302	regulation of cell division	8/79	190/18903	1.27490295868988e-06	0.00309673928665771	0.00026019949273846	BIRC5/CAT/CDC25B/PIN1/TGFB3/CCP110/KIF14/KIF20A	8	Inf	AHOUBRCZNHFOSL-YOEHRIQHSA-N_BRD-K37991163_U2OS_10 uM_24 h
BP	GO:0046785	microtubule polymerization	6/79	85/18903	1.47784031453752e-06	0.00358967412401163	0.000271455931459786	ABL1/CDKN1B/STMN1/CDK5R1/PRUNE1/PSRC1	6	Inf	AHOUBRCZNHFOSL-YOEHRIQHSA-N_BRD-K37991163_U2OS_10 uM_24 h
BP	GO:0032465	regulation of cytokinesis	6/79	95/18903	2.84115405175835e-06	0.00690116319172104	0.00047443194452807	BIRC5/CDC25B/PIN1/CCP110/KIF14/KIF20A	6	Inf	AHOUBRCZNHFOSL-YOEHRIQHSA-N_BRD-K37991163_U2OS_10 uM_24 h
BP	GO:0070507	regulation of microtubule cytoskeleton organization	7/79	155/18903	3.84673871939167e-06	0.00934372834940237	0.000588820970643725	ABL1/CDKN1B/STMN1/CDK5R1/HDAC6/PRUNE1/PSRC1	7	Inf	AHOUBRCZNHFOSL-YOEHRIQHSA-N_BRD-K37991163_U2OS_10 uM_24 h
BP	GO:1902903	regulation of supramolecular fiber organization	10/79	384/18903	4.40791763815814e-06	0.0107068319430861	0.000622819131869308	ABL1/CDKN1B/STMN1/RB1/TGFB3/TPM1/CDK5R1/HDAC6/PRUNE1/PSRC1	10	Inf	AHOUBRCZNHFOSL-YOEHRIQHSA-N_BRD-K37991163_U2OS_10 uM_24 h
BP	GO:0042063	gliogenesis	9/79	310/18903	5.74743626479616e-06	0.0139605226871899	0.000754080923463857	ABL1/DAG1/ERBB2/EZH2/RB1/SOX4/CDK5R1/SYNE2/ZMIZ1	9	Inf	AHOUBRCZNHFOSL-YOEHRIQHSA-N_BRD-K37991163_U2OS_10 uM_24 h
BP	GO:0045786	negative regulation of cell cycle	10/79	405/18903	7.04077118832544e-06	0.0171020332164425	0.000810334949806361	ABL1/BIRC5/BMP4/CCNF/CDKN1B/EZH2/RB1/CDC45/TIMELESS/CCP110	10	Inf	AHOUBRCZNHFOSL-YOEHRIQHSA-N_BRD-K37991163_U2OS_10 uM_24 h
BP	GO:0010948	negative regulation of cell cycle process	9/79	318/18903	7.05850500690927e-06	0.0171451086617826	0.000810334949806361	BIRC5/BMP4/CCNF/CDKN1B/EZH2/RB1/CDC45/TIMELESS/CCP110	9	Inf	AHOUBRCZNHFOSL-YOEHRIQHSA-N_BRD-K37991163_U2OS_10 uM_24 h
BP	GO:0140014	mitotic nuclear division	9/79	325/18903	8.40832012971139e-06	0.020423809595069	0.000905642430883672	BIRC5/BMP4/CDKN1B/PIN1/RB1/KIF14/KIF2C/NUSAP1/PSRC1	9	Inf	AHOUBRCZNHFOSL-YOEHRIQHSA-N_BRD-K37991163_U2OS_10 uM_24 h
BP	GO:1902905	positive regulation of supramolecular fiber organization	7/79	176/18903	8.87477682986292e-06	0.021556832919737	0.000905642430883672	ABL1/CDKN1B/RB1/TGFB3/TPM1/CDK5R1/PSRC1	7	Inf	AHOUBRCZNHFOSL-YOEHRIQHSA-N_BRD-K37991163_U2OS_10 uM_24 h
BP	GO:0000079	regulation of cyclin-dependent protein serine/threonine kinase activity	6/79	117/18903	9.50656992851429e-06	0.0230914583563612	0.000919056206385454	CCNA2/CCNF/CDKN1B/CDK5R1/CCNE2/PSRC1	6	Inf	AHOUBRCZNHFOSL-YOEHRIQHSA-N_BRD-K37991163_U2OS_10 uM_24 h
BP	GO:1904029	regulation of cyclin-dependent protein kinase activity	6/79	120/18903	1.09932006262308e-05	0.0267024843211145	0.0010096386890933	CCNA2/CCNF/CDKN1B/CDK5R1/CCNE2/PSRC1	6	Inf	AHOUBRCZNHFOSL-YOEHRIQHSA-N_BRD-K37991163_U2OS_10 uM_24 h
CC	GO:0061695	transferase complex, transferring phosphorus-containing groups	9/81	295/19869	3.17678562787247e-06	0.000867262476409185	0.000645389080188828	CCNA2/CCNF/PFKL/PHKB/POLR2I/PIK3R3/CDK5R1/CCNE2/USP22	9	Inf	AHOUBRCZNHFOSL-YOEHRIQHSA-N_BRD-K37991163_U2OS_10 uM_24 h
CC	GO:0005871	kinesin complex	4/81	49/19869	4.72311536571185e-05	0.0128941049483933	0.00244110648741555	KIF5C/KIF14/KIF20A/KIF2C	4	Inf	AHOUBRCZNHFOSL-YOEHRIQHSA-N_BRD-K37991163_U2OS_10 uM_24 h
CC	GO:0000307	cyclin-dependent protein kinase holoenzyme complex	4/81	50/19869	5.1179660023602e-05	0.0139720471864433	0.00244110648741555	CCNA2/CCNF/CDK5R1/CCNE2	4	Inf	AHOUBRCZNHFOSL-YOEHRIQHSA-N_BRD-K37991163_U2OS_10 uM_24 h
CC	GO:0005819	spindle	9/81	426/19869	5.86595693969705e-05	0.016014062445373	0.00244110648741555	BIRC5/CDC25B/HSPB1/RB1/KIF14/KIF20A/KIF2C/NUSAP1/PSRC1	9	Inf	AHOUBRCZNHFOSL-YOEHRIQHSA-N_BRD-K37991163_U2OS_10 uM_24 h
CC	GO:0005875	microtubule associated complex	6/81	166/19869	6.0079045674735e-05	0.0164015794692027	0.00244110648741555	BIRC5/KIF5C/KIF14/HDAC6/KIF20A/KIF2C	6	Inf	AHOUBRCZNHFOSL-YOEHRIQHSA-N_BRD-K37991163_U2OS_10 uM_24 h
CC	GO:0005874	microtubule	9/81	466/19869	0.000116239028922132	0.0317332548957419	0.0039358127336792	BIRC5/KIF5C/STMN1/KIF14/HDAC6/KIF20A/KIF2C/NUSAP1/PSRC1	9	Inf	AHOUBRCZNHFOSL-YOEHRIQHSA-N_BRD-K37991163_U2OS_10 uM_24 h
CC	GO:1902554	serine/threonine protein kinase complex	5/81	122/19869	0.000141878419295714	0.0387328084677299	0.0041176744246726	CCNA2/CCNF/PHKB/CDK5R1/CCNE2	5	Inf	AHOUBRCZNHFOSL-YOEHRIQHSA-N_BRD-K37991163_U2OS_10 uM_24 h
MF	GO:0015631	tubulin binding	12/79	375/18432	6.34122906652335e-08	2.13065296635185e-05	1.77554413862654e-05	BIRC5/DAG1/KIF5C/STMN1/CDK5R1/KIF14/HDAC6/KIF20A/KIF2C/NUSAP1/PRUNE1/PSRC1	12	Inf	AHOUBRCZNHFOSL-YOEHRIQHSA-N_BRD-K37991163_U2OS_10 uM_24 h
MF	GO:0016538	cyclin-dependent protein serine/threonine kinase regulator activity	5/79	50/18432	2.3179473904362e-06	0.000778830323186562	0.000324512634661067	CCNA2/CCNF/CDKN1B/CDK5R1/CCNE2	5	Inf	AHOUBRCZNHFOSL-YOEHRIQHSA-N_BRD-K37991163_U2OS_10 uM_24 h
MF	GO:0019207	kinase regulator activity	8/79	246/18432	1.03575832211963e-05	0.00348014796232197	0.000966707767311659	CCNA2/CCNF/CDKN1B/HSPB1/PIK3R3/CDK5R1/CCNE2/SH3BP5	8	Inf	AHOUBRCZNHFOSL-YOEHRIQHSA-N_BRD-K37991163_U2OS_10 uM_24 h
MF	GO:0008017	microtubule binding	8/79	271/18432	2.08405905358513e-05	0.00700243842004602	0.00145884133750959	BIRC5/KIF5C/KIF14/HDAC6/KIF20A/KIF2C/NUSAP1/PSRC1	8	Inf	AHOUBRCZNHFOSL-YOEHRIQHSA-N_BRD-K37991163_U2OS_10 uM_24 h
MF	GO:0019887	protein kinase regulator activity	7/79	218/18432	4.14073450910464e-05	0.0139128679505916	0.0023188113250986	CCNA2/CCNF/CDKN1B/HSPB1/CDK5R1/CCNE2/SH3BP5	7	Inf	AHOUBRCZNHFOSL-YOEHRIQHSA-N_BRD-K37991163_U2OS_10 uM_24 h
MF	GO:0003774	cytoskeletal motor activity	5/79	111/18432	0.000114376641182283	0.0384305514372472	0.00533757658850655	KIF5C/PIN1/KIF14/KIF20A/KIF2C	5	Inf	AHOUBRCZNHFOSL-YOEHRIQHSA-N_BRD-K37991163_U2OS_10 uM_24 h
BP	GO:0071900	regulation of protein serine/threonine kinase activity	19/137	395/18903	7.24361167318898e-11	2.47659083106331e-07	1.82462765620434e-07	CD40/CDK7/CDKN2A/EGFR/HMGCR/TLR4/HMGA2/TRIB1/ABL1/BMP4/CCNA2/CCNF/CDKN1B/ERBB2/EZH2/RB1/CDK5R1/CCNE2/PSRC1	19	All	AHOUBRCZNHFOSL-YOEHRIQHSA-N_BRD-K37991163_U2OS_10 uM_24 h
BP	GO:0045860	positive regulation of protein kinase activity	16/137	420/18903	6.74544085184134e-08	0.000230626622724455	4.88400023237714e-05	CD40/EGFR/EGR1/PIK3CA/TGFBR2/TLR4/HMGA2/ABL1/CDC25B/CDKN1B/DAG1/ERBB2/EZH2/CDK5R1/KIF14/PSRC1	16	All	AHOUBRCZNHFOSL-YOEHRIQHSA-N_BRD-K37991163_U2OS_10 uM_24 h
BP	GO:0043434	response to peptide hormone	16/137	421/18903	6.96920978294413e-08	0.00023827728247886	4.88400023237714e-05	EGR1/HADH/INSIG1/PIK3CA/PTGS2/PXN/SHC1/CAT/CCNA2/CDKN1B/COL1A1/DAG1/RB1/PIK3R3/C2CD5/RAB31	16	All	AHOUBRCZNHFOSL-YOEHRIQHSA-N_BRD-K37991163_U2OS_10 uM_24 h
BP	GO:1902105	regulation of leukocyte differentiation	14/137	317/18903	7.7556209289733e-08	0.000265164679561597	4.88400023237714e-05	HLA-DRA/IL4R/MYC/PNP/TGFBR2/TLR4/TRIB1/ABL1/BMP4/ERBB2/GLI2/RB1/SOX4/ZMIZ1	14	All	AHOUBRCZNHFOSL-YOEHRIQHSA-N_BRD-K37991163_U2OS_10 uM_24 h
BP	GO:0000079	regulation of cyclin-dependent protein serine/threonine kinase activity	9/137	117/18903	1.80424998160356e-07	0.000616873068710258	8.88349268377144e-05	CDK7/CDKN2A/EGFR/CCNA2/CCNF/CDKN1B/CDK5R1/CCNE2/PSRC1	9	All	AHOUBRCZNHFOSL-YOEHRIQHSA-N_BRD-K37991163_U2OS_10 uM_24 h
BP	GO:1904029	regulation of cyclin-dependent protein kinase activity	9/137	120/18903	2.24291074516845e-07	0.000766851183773092	8.88349268377144e-05	CDK7/CDKN2A/EGFR/CCNA2/CCNF/CDKN1B/CDK5R1/CCNE2/PSRC1	9	All	AHOUBRCZNHFOSL-YOEHRIQHSA-N_BRD-K37991163_U2OS_10 uM_24 h
BP	GO:0030217	T cell differentiation	13/137	296/18903	2.46866804626327e-07	0.000844037605017412	8.88349268377144e-05	EGR1/HLA-DRA/IL4R/PNP/TGFBR2/ABL1/BMP4/CTSL/ERBB2/GLI2/SOX4/PIK3R3/ZMIZ1	13	All	AHOUBRCZNHFOSL-YOEHRIQHSA-N_BRD-K37991163_U2OS_10 uM_24 h
BP	GO:1903706	regulation of hemopoiesis	15/137	413/18903	3.2830478521652e-07	0.00112247406065528	9.47589666378245e-05	ETS1/HLA-DRA/IL4R/MYC/PNP/TGFBR2/TLR4/TRIB1/ABL1/BMP4/ERBB2/GLI2/RB1/SOX4/ZMIZ1	15	All	AHOUBRCZNHFOSL-YOEHRIQHSA-N_BRD-K37991163_U2OS_10 uM_24 h
BP	GO:0007159	leukocyte cell-cell adhesion	15/137	414/18903	3.38566303699707e-07	0.0011575581923493	9.47589666378245e-05	CD44/ETS1/HLA-DRA/IL4R/PNP/PIK3CA/RAC2/CCL2/TGFBR2/ABL1/BMP4/ERBB2/GLI2/SOX4/ZMIZ1	15	All	AHOUBRCZNHFOSL-YOEHRIQHSA-N_BRD-K37991163_U2OS_10 uM_24 h
BP	GO:0045785	positive regulation of cell adhesion	16/137	484/18903	4.58544552148449e-07	0.00156776382379555	0.000114607349826701	CD44/ETS1/HLA-DRA/IL4R/PNP/PIK3CA/CCL2/STX4/TGFBR2/ABL1/DAG1/ERBB2/GLI2/SOX4/TPM1/ZMIZ1	16	All	AHOUBRCZNHFOSL-YOEHRIQHSA-N_BRD-K37991163_U2OS_10 uM_24 h
BP	GO:0048660	regulation of smooth muscle cell proliferation	10/137	175/18903	5.9523775590442e-07	0.00203511788743721	0.000114607349826701	HMOX1/PIK3CA/PTGS2/TGFBR2/TLR4/TRIB1/BMP4/CDKN1B/TGFB3/TPM1	10	All	AHOUBRCZNHFOSL-YOEHRIQHSA-N_BRD-K37991163_U2OS_10 uM_24 h
BP	GO:0006979	response to oxidative stress	15/137	434/18903	6.15107939766557e-07	0.00210305404606186	0.000114607349826701	EGFR/HMOX1/PTGS2/PXN/STX4/TLR4/FOSL1/ABL1/CAT/COL1A1/EZH2/HSPB1/TPM1/HDAC6/PSIP1	15	All	AHOUBRCZNHFOSL-YOEHRIQHSA-N_BRD-K37991163_U2OS_10 uM_24 h
BP	GO:0033674	positive regulation of kinase activity	16/137	496/18903	6.34353679762977e-07	0.00216885523110962	0.000114607349826701	CD40/EGFR/EGR1/PIK3CA/TGFBR2/TLR4/HMGA2/ABL1/CDC25B/CDKN1B/DAG1/ERBB2/EZH2/CDK5R1/KIF14/PSRC1	16	All	AHOUBRCZNHFOSL-YOEHRIQHSA-N_BRD-K37991163_U2OS_10 uM_24 h
BP	GO:1903037	regulation of leukocyte cell-cell adhesion	14/137	377/18903	6.3697356986842e-07	0.00217781263538013	0.000114607349826701	CD44/ETS1/HLA-DRA/IL4R/PNP/PIK3CA/CCL2/TGFBR2/ABL1/BMP4/ERBB2/GLI2/SOX4/ZMIZ1	14	All	AHOUBRCZNHFOSL-YOEHRIQHSA-N_BRD-K37991163_U2OS_10 uM_24 h
BP	GO:0045580	regulation of T cell differentiation	10/137	179/18903	7.32476520813053e-07	0.00250433722465983	0.000115316862783266	HLA-DRA/IL4R/PNP/TGFBR2/ABL1/BMP4/ERBB2/GLI2/SOX4/ZMIZ1	10	All	AHOUBRCZNHFOSL-YOEHRIQHSA-N_BRD-K37991163_U2OS_10 uM_24 h
BP	GO:0048659	smooth muscle cell proliferation	10/137	179/18903	7.32476520813053e-07	0.00250433722465983	0.000115316862783266	HMOX1/PIK3CA/PTGS2/TGFBR2/TLR4/TRIB1/BMP4/CDKN1B/TGFB3/TPM1	10	All	AHOUBRCZNHFOSL-YOEHRIQHSA-N_BRD-K37991163_U2OS_10 uM_24 h
BP	GO:1903039	positive regulation of leukocyte cell-cell adhesion	12/137	275/18903	7.82978371342181e-07	0.00267700305161892	0.000116016547530764	CD44/ETS1/HLA-DRA/IL4R/PNP/PIK3CA/CCL2/TGFBR2/ABL1/GLI2/SOX4/ZMIZ1	12	All	AHOUBRCZNHFOSL-YOEHRIQHSA-N_BRD-K37991163_U2OS_10 uM_24 h
BP	GO:0070482	response to oxygen levels	13/137	337/18903	1.07114822329427e-06	0.00366225577544312	0.000149898111014222	EGR1/HMOX1/MYC/PTGS2/TGFBR2/ATP1B1/BNIP3L/CAT/CCNA2/CDKN1B/COL1A1/PIN1/TGFB3	13	All	AHOUBRCZNHFOSL-YOEHRIQHSA-N_BRD-K37991163_U2OS_10 uM_24 h
BP	GO:0051302	regulation of cell division	10/137	190/18903	1.26212489170603e-06	0.00431520500474291	0.000167327693399032	MYC/KLHL21/BIRC5/CAT/CDC25B/PIN1/TGFB3/CCP110/KIF14/KIF20A	10	All	AHOUBRCZNHFOSL-YOEHRIQHSA-N_BRD-K37991163_U2OS_10 uM_24 h
BP	GO:0062197	cellular response to chemical stress	13/137	345/18903	1.39112188550079e-06	0.00475624572652719	0.000175208140631757	EGFR/HMOX1/PIK3CA/PTGS2/PXN/STX4/TLR4/ABL1/CAT/EZH2/HSPB1/TPM1/HDAC6	13	All	AHOUBRCZNHFOSL-YOEHRIQHSA-N_BRD-K37991163_U2OS_10 uM_24 h
BP	GO:0001666	response to hypoxia	12/137	296/18903	1.69381646293422e-06	0.0057911584867721	0.000203173072471258	EGR1/HMOX1/MYC/PTGS2/TGFBR2/ATP1B1/BNIP3L/CAT/CCNA2/CDKN1B/PIN1/TGFB3	12	All	AHOUBRCZNHFOSL-YOEHRIQHSA-N_BRD-K37991163_U2OS_10 uM_24 h
BP	GO:1903131	mononuclear cell differentiation	15/137	473/18903	1.79692884633769e-06	0.00614369972562857	0.000205744054032828	EGR1/HLA-DRA/IL4R/MYC/PNP/TGFBR2/ABL1/BMP4/CTSL/ERBB2/EZH2/GLI2/SOX4/PIK3R3/ZMIZ1	15	All	AHOUBRCZNHFOSL-YOEHRIQHSA-N_BRD-K37991163_U2OS_10 uM_24 h
BP	GO:0033002	muscle cell proliferation	11/137	247/18903	1.88826011551137e-06	0.00645596133493339	0.000206801210820079	HMOX1/PIK3CA/PTGS2/TGFBR2/TLR4/TRIB1/ABL1/BMP4/CDKN1B/TGFB3/TPM1	11	All	AHOUBRCZNHFOSL-YOEHRIQHSA-N_BRD-K37991163_U2OS_10 uM_24 h
BP	GO:0030098	lymphocyte differentiation	14/137	419/18903	2.21382825787493e-06	0.00756907881367438	0.000232036266561098	EGR1/HLA-DRA/IL4R/PNP/TGFBR2/ABL1/BMP4/CTSL/ERBB2/EZH2/GLI2/SOX4/PIK3R3/ZMIZ1	14	All	AHOUBRCZNHFOSL-YOEHRIQHSA-N_BRD-K37991163_U2OS_10 uM_24 h
BP	GO:0045787	positive regulation of cell cycle	13/137	362/18903	2.3676293888916e-06	0.00809492488062039	0.000232036266561098	EGFR/FOSL1/ABL1/BIRC5/CDC25B/CDKN1B/EZH2/RB1/CDK5R1/KIF14/USP22/NUSAP1/PSRC1	13	All	AHOUBRCZNHFOSL-YOEHRIQHSA-N_BRD-K37991163_U2OS_10 uM_24 h
BP	GO:0000302	response to reactive oxygen species	10/137	204/18903	2.39855369370936e-06	0.0082006550787923	0.000232036266561098	EGFR/HMOX1/PXN/FOSL1/ABL1/CAT/COL1A1/EZH2/TPM1/HDAC6	10	All	AHOUBRCZNHFOSL-YOEHRIQHSA-N_BRD-K37991163_U2OS_10 uM_24 h
BP	GO:0031113	regulation of microtubule polymerization	6/137	54/18903	2.51976686913684e-06	0.00861508292557884	0.000232036266561098	ABL1/CDKN1B/STMN1/CDK5R1/PRUNE1/PSRC1	6	All	AHOUBRCZNHFOSL-YOEHRIQHSA-N_BRD-K37991163_U2OS_10 uM_24 h
BP	GO:0036293	response to decreased oxygen levels	12/137	309/18903	2.64475627996014e-06	0.00904242172118371	0.000232036266561098	EGR1/HMOX1/MYC/PTGS2/TGFBR2/ATP1B1/BNIP3L/CAT/CCNA2/CDKN1B/PIN1/TGFB3	12	All	AHOUBRCZNHFOSL-YOEHRIQHSA-N_BRD-K37991163_U2OS_10 uM_24 h
BP	GO:0010631	epithelial cell migration	13/137	366/18903	2.67137448548193e-06	0.00913342936586271	0.000232036266561098	CD40/ETS1/HMOX1/PIK3CA/PTGS2/PXN/TGFBR2/ABL1/BMP4/HSPB1/PRCP/PIK3R3/HDAC6	13	All	AHOUBRCZNHFOSL-YOEHRIQHSA-N_BRD-K37991163_U2OS_10 uM_24 h
BP	GO:0090132	epithelium migration	13/137	369/18903	2.92140621441552e-06	0.00998828784708668	0.000236818734703305	CD40/ETS1/HMOX1/PIK3CA/PTGS2/PXN/TGFBR2/ABL1/BMP4/HSPB1/PRCP/PIK3R3/HDAC6	13	All	AHOUBRCZNHFOSL-YOEHRIQHSA-N_BRD-K37991163_U2OS_10 uM_24 h
BP	GO:0045619	regulation of lymphocyte differentiation	10/137	210/18903	3.10969883196072e-06	0.0106320603064737	0.000236818734703305	HLA-DRA/IL4R/PNP/TGFBR2/ABL1/BMP4/ERBB2/GLI2/SOX4/ZMIZ1	10	All	AHOUBRCZNHFOSL-YOEHRIQHSA-N_BRD-K37991163_U2OS_10 uM_24 h
BP	GO:0009410	response to xenobiotic stimulus	14/137	432/18903	3.15615672280163e-06	0.0107908998352588	0.000236818734703305	HADH/HMOX1/MYC/PNP/NPC1/PTGS2/TGFBR2/FOSL1/ABL1/CAT/CDKN1B/COL1A1/GSTM2/RB1	14	All	AHOUBRCZNHFOSL-YOEHRIQHSA-N_BRD-K37991163_U2OS_10 uM_24 h
BP	GO:0031110	regulation of microtubule polymerization or depolymerization	7/137	87/18903	3.24697127236287e-06	0.0111013947802086	0.000236818734703305	ABL1/CDKN1B/STMN1/CDK5R1/HDAC6/PRUNE1/PSRC1	7	All	AHOUBRCZNHFOSL-YOEHRIQHSA-N_BRD-K37991163_U2OS_10 uM_24 h
BP	GO:0031109	microtubule polymerization or depolymerization	8/137	124/18903	3.36818676547853e-06	0.0115158305511711	0.000236818734703305	ABL1/CDKN1B/STMN1/CDK5R1/HDAC6/KIF2C/PRUNE1/PSRC1	8	All	AHOUBRCZNHFOSL-YOEHRIQHSA-N_BRD-K37991163_U2OS_10 uM_24 h
BP	GO:0044089	positive regulation of cellular component biogenesis	15/137	498/18903	3.37592063818951e-06	0.0115422726619699	0.000236818734703305	MMP1/PIK3CA/PXN/RAC2/TLR4/ABL1/CDKN1B/DAG1/TGFB3/TPM1/CDK5R1/CCP110/PAN2/CLSTN1/PSRC1	15	All	AHOUBRCZNHFOSL-YOEHRIQHSA-N_BRD-K37991163_U2OS_10 uM_24 h
BP	GO:0090130	tissue migration	13/137	374/18903	3.38453854026454e-06	0.0115717372691644	0.000236818734703305	CD40/ETS1/HMOX1/PIK3CA/PTGS2/PXN/TGFBR2/ABL1/BMP4/HSPB1/PRCP/PIK3R3/HDAC6	13	All	AHOUBRCZNHFOSL-YOEHRIQHSA-N_BRD-K37991163_U2OS_10 uM_24 h
BP	GO:0050863	regulation of T cell activation	13/137	376/18903	3.58730934187177e-06	0.0122650106398596	0.000244222795308653	HLA-DRA/IL4R/PNP/PIK3CA/RAC2/CCL2/TGFBR2/ABL1/BMP4/ERBB2/GLI2/SOX4/ZMIZ1	13	All	AHOUBRCZNHFOSL-YOEHRIQHSA-N_BRD-K37991163_U2OS_10 uM_24 h
BP	GO:0022409	positive regulation of cell-cell adhesion	12/137	322/18903	4.03952602710991e-06	0.0138111394866888	0.000265399340246476	CD44/ETS1/HLA-DRA/IL4R/PNP/PIK3CA/CCL2/TGFBR2/ABL1/GLI2/SOX4/ZMIZ1	12	All	AHOUBRCZNHFOSL-YOEHRIQHSA-N_BRD-K37991163_U2OS_10 uM_24 h
BP	GO:0042060	wound healing	14/137	442/18903	4.10908715258334e-06	0.0140489689746825	0.000265399340246476	CD40/CD44/HMOX1/PIK3CA/TGFBR2/TLR4/COL1A1/DAG1/ERBB2/HSPB1/PRCP/TGFB3/TPM1/MYL9	14	All	AHOUBRCZNHFOSL-YOEHRIQHSA-N_BRD-K37991163_U2OS_10 uM_24 h
BP	GO:0032868	response to insulin	11/137	269/18903	4.29740484743727e-06	0.014692827173388	0.0002706234157873	EGR1/HADH/INSIG1/PIK3CA/SHC1/CAT/COL1A1/RB1/PIK3R3/C2CD5/RAB31	11	All	AHOUBRCZNHFOSL-YOEHRIQHSA-N_BRD-K37991163_U2OS_10 uM_24 h
BP	GO:0010634	positive regulation of epithelial cell migration	9/137	176/18903	5.52872972815007e-06	0.0189027269405451	0.00033967266340085	CD40/ETS1/HMOX1/PTGS2/TGFBR2/ABL1/BMP4/HSPB1/HDAC6	9	All	AHOUBRCZNHFOSL-YOEHRIQHSA-N_BRD-K37991163_U2OS_10 uM_24 h
BP	GO:0032465	regulation of cytokinesis	7/137	95/18903	5.85192736962175e-06	0.0200077396767368	0.000350968977330948	KLHL21/BIRC5/CDC25B/PIN1/CCP110/KIF14/KIF20A	7	All	AHOUBRCZNHFOSL-YOEHRIQHSA-N_BRD-K37991163_U2OS_10 uM_24 h
BP	GO:0044843	cell cycle G1/S phase transition	11/137	280/18903	6.29441420450775e-06	0.021520602165212	0.000368727862702253	CDK7/CDKN2A/EGFR/MYC/CCL2/CCNA2/CDKN1B/EZH2/RB1/CCNE2/KIF14	11	All	AHOUBRCZNHFOSL-YOEHRIQHSA-N_BRD-K37991163_U2OS_10 uM_24 h
BP	GO:0043542	endothelial cell migration	11/137	281/18903	6.51080779416071e-06	0.0222604518482355	0.0003727359581681	CD40/ETS1/HMOX1/PIK3CA/PTGS2/PXN/ABL1/BMP4/HSPB1/PRCP/PIK3R3	11	All	AHOUBRCZNHFOSL-YOEHRIQHSA-N_BRD-K37991163_U2OS_10 uM_24 h
BP	GO:1902107	positive regulation of leukocyte differentiation	9/137	184/18903	7.92838337876308e-06	0.027107142771991	0.000429139083262699	HLA-DRA/IL4R/PNP/TGFBR2/TRIB1/GLI2/RB1/SOX4/ZMIZ1	9	All	AHOUBRCZNHFOSL-YOEHRIQHSA-N_BRD-K37991163_U2OS_10 uM_24 h
BP	GO:1903708	positive regulation of hemopoiesis	9/137	184/18903	7.92838337876308e-06	0.027107142771991	0.000429139083262699	HLA-DRA/IL4R/PNP/TGFBR2/TRIB1/GLI2/RB1/SOX4/ZMIZ1	9	All	AHOUBRCZNHFOSL-YOEHRIQHSA-N_BRD-K37991163_U2OS_10 uM_24 h
BP	GO:0045786	negative regulation of cell cycle	13/137	405/18903	8.00712915490159e-06	0.0273763745806085	0.000429139083262699	CDKN2A/PTGS2/CCL2/ABL1/BIRC5/BMP4/CCNF/CDKN1B/EZH2/RB1/CDC45/TIMELESS/CCP110	13	All	AHOUBRCZNHFOSL-YOEHRIQHSA-N_BRD-K37991163_U2OS_10 uM_24 h
BP	GO:0034599	cellular response to oxidative stress	11/137	288/18903	8.2160042982508e-06	0.0280905186957195	0.000431160050125311	EGFR/HMOX1/PXN/STX4/TLR4/ABL1/CAT/EZH2/HSPB1/TPM1/HDAC6	11	All	AHOUBRCZNHFOSL-YOEHRIQHSA-N_BRD-K37991163_U2OS_10 uM_24 h
BP	GO:1905477	positive regulation of protein localization to membrane	7/137	101/18903	8.78610825520996e-06	0.0300397041245629	0.000446184281383915	EGFR/STX4/SQSTM1/ERBB2/PLS1/CDK5R1/C2CD5	7	All	AHOUBRCZNHFOSL-YOEHRIQHSA-N_BRD-K37991163_U2OS_10 uM_24 h
BP	GO:0044772	mitotic cell cycle phase transition	14/137	473/18903	8.89582220110618e-06	0.030414816105582	0.000446184281383915	CDK7/CDKN2A/EGFR/MYC/CCL2/BIRC5/CCNA2/CCNF/CDC25B/CDKN1B/EZH2/RB1/CCNE2/KIF14	14	All	AHOUBRCZNHFOSL-YOEHRIQHSA-N_BRD-K37991163_U2OS_10 uM_24 h
BP	GO:0000910	cytokinesis	9/137	187/18903	9.03369345300905e-06	0.030886197915838	0.000446184281383915	KLHL21/BIRC5/CDC25B/STMN1/PIN1/CCP110/KIF14/KIF20A/NUSAP1	9	All	AHOUBRCZNHFOSL-YOEHRIQHSA-N_BRD-K37991163_U2OS_10 uM_24 h
BP	GO:0022407	regulation of cell-cell adhesion	14/137	490/18903	1.32274953924568e-05	0.0452248067468099	0.000640757013646745	CD44/ETS1/HLA-DRA/IL4R/PNP/PIK3CA/CCL2/TGFBR2/ABL1/BMP4/ERBB2/GLI2/SOX4/ZMIZ1	14	All	AHOUBRCZNHFOSL-YOEHRIQHSA-N_BRD-K37991163_U2OS_10 uM_24 h
BP	GO:0001667	ameboidal-type cell migration	14/137	492/18903	1.38433751093578e-05	0.0473304994988942	0.000657938364184571	CD40/ETS1/HMOX1/PIK3CA/PTGS2/PXN/TGFBR2/ABL1/BMP4/HSPB1/PRCP/PIK3R3/HDAC6/ARID5B	14	All	AHOUBRCZNHFOSL-YOEHRIQHSA-N_BRD-K37991163_U2OS_10 uM_24 h
BP	GO:0016049	cell growth	14/137	493/18903	1.41607215459098e-05	0.0484155069654658	0.000660431756434659	CDKN2A/EGFR/TGFBR2/EXOSC4/ABL1/CDKN1B/ERBB2/DNAJB2/RB1/KIF14/HDAC6/PARP2/CLSTN1/PSRC1	14	All	AHOUBRCZNHFOSL-YOEHRIQHSA-N_BRD-K37991163_U2OS_10 uM_24 h
BP	GO:0000082	G1/S transition of mitotic cell cycle	10/137	250/18903	1.4420208639244e-05	0.0493026933375753	0.000660431756434659	CDK7/CDKN2A/EGFR/MYC/CCL2/CDKN1B/EZH2/RB1/CCNE2/KIF14	10	All	AHOUBRCZNHFOSL-YOEHRIQHSA-N_BRD-K37991163_U2OS_10 uM_24 h
CC	GO:0061695	transferase complex, transferring phosphorus-containing groups	14/140	295/19869	2.2681506653403e-08	8.07461636861148e-06	6.32694659279137e-06	CDK7/IKBKB/PIK3CA/TGFBR2/POLR1C/CCNA2/CCNF/PFKL/PHKB/POLR2I/PIK3R3/CDK5R1/CCNE2/USP22	14	All	AHOUBRCZNHFOSL-YOEHRIQHSA-N_BRD-K37991163_U2OS_10 uM_24 h
CC	GO:1902554	serine/threonine protein kinase complex	8/140	122/19869	2.43518718198428e-06	0.000866926636786403	0.000339644528013596	CDK7/IKBKB/TGFBR2/CCNA2/CCNF/PHKB/CDK5R1/CCNE2	8	All	AHOUBRCZNHFOSL-YOEHRIQHSA-N_BRD-K37991163_U2OS_10 uM_24 h
CC	GO:1902911	protein kinase complex	8/140	136/19869	5.47981471381715e-06	0.00195081403811891	0.000509526631284753	CDK7/IKBKB/TGFBR2/CCNA2/CCNF/PHKB/CDK5R1/CCNE2	8	All	AHOUBRCZNHFOSL-YOEHRIQHSA-N_BRD-K37991163_U2OS_10 uM_24 h
CC	GO:0031252	cell leading edge	13/140	421/19869	9.06730676387756e-06	0.00322796120794041	0.000632325340112514	CD44/EGFR/PIK3CA/PXN/RAC2/STX4/TLR4/ABL1/DAG1/TPM1/C2CD5/HDAC6/SYNE2	13	All	AHOUBRCZNHFOSL-YOEHRIQHSA-N_BRD-K37991163_U2OS_10 uM_24 h
CC	GO:0000307	cyclin-dependent protein kinase holoenzyme complex	5/140	50/19869	2.65463232349132e-05	0.00945049107162909	0.00148100540152674	CDK7/CCNA2/CCNF/CDK5R1/CCNE2	5	All	AHOUBRCZNHFOSL-YOEHRIQHSA-N_BRD-K37991163_U2OS_10 uM_24 h
MF	GO:0019207	kinase regulator activity	13/136	246/18432	3.5113300138598e-08	1.62925712643095e-05	1.37865904754706e-05	CDKN2A/EGFR/PIK3CA/RAC2/TRIB1/CCNA2/CCNF/CDKN1B/HSPB1/PIK3R3/CDK5R1/CCNE2/SH3BP5	13	All	AHOUBRCZNHFOSL-YOEHRIQHSA-N_BRD-K37991163_U2OS_10 uM_24 h
MF	GO:0019887	protein kinase regulator activity	12/136	218/18432	7.74800750397371e-08	3.5950754818438e-05	1.52105620999063e-05	CDKN2A/EGFR/PIK3CA/RAC2/TRIB1/CCNA2/CCNF/CDKN1B/HSPB1/CDK5R1/CCNE2/SH3BP5	12	All	AHOUBRCZNHFOSL-YOEHRIQHSA-N_BRD-K37991163_U2OS_10 uM_24 h
MF	GO:0016538	cyclin-dependent protein serine/threonine kinase regulator activity	6/136	50/18432	1.75804857740318e-06	0.000815734539915074	0.000230088462937328	CDKN2A/CCNA2/CCNF/CDKN1B/CDK5R1/CCNE2	6	All	AHOUBRCZNHFOSL-YOEHRIQHSA-N_BRD-K37991163_U2OS_10 uM_24 h
MF	GO:0015631	tubulin binding	13/136	375/18432	4.21241195953088e-06	0.00195455914922233	0.000413481489711847	ARL4C/BIRC5/DAG1/KIF5C/STMN1/CDK5R1/KIF14/HDAC6/KIF20A/KIF2C/NUSAP1/PRUNE1/PSRC1	13	All	AHOUBRCZNHFOSL-YOEHRIQHSA-N_BRD-K37991163_U2OS_10 uM_24 h
MF	GO:0017166	vinculin binding	1/2	12/18432	0.00130169477827213	0.0117152530044492	NA	PXN	1	Sup	AICRRUIGWBNRBB-GLDPYIMESA-N_BRD-K32665240_U2OS_10 uM_6 h
MF	GO:0005123	death receptor binding	1/2	21/18432	0.00227740952177502	0.0204966856959752	NA	BID	1	Sup	AICRRUIGWBNRBB-GLDPYIMESA-N_BRD-K32665240_U2OS_10 uM_6 h
MF	GO:0032813	tumor necrosis factor receptor superfamily binding	1/2	49/18432	0.0053099169330505	0.0477892523974545	NA	BID	1	Sup	AICRRUIGWBNRBB-GLDPYIMESA-N_BRD-K32665240_U2OS_10 uM_6 h
BP	GO:0046688	response to copper ion	2/6	41/18903	6.84708631398889e-05	0.0366319117798405	0.0147032169268814	CDK1/SNCA	2	Inf	AICRRUIGWBNRBB-GLDPYIMESA-N_BRD-K32665240_U2OS_10 uM_6 h
CC	GO:0030496	midbody	2/6	203/19869	0.00151658295678507	0.047014071660337	0.02394604668608	CDK1/TXNDC9	2	Inf	AICRRUIGWBNRBB-GLDPYIMESA-N_BRD-K32665240_U2OS_10 uM_6 h
MF	GO:0030544	Hsp70 protein binding	2/6	46/18432	9.08183890407321e-05	0.00408682750683294	0.00172076947656124	CDK1/SNCA	2	Inf	AICRRUIGWBNRBB-GLDPYIMESA-N_BRD-K32665240_U2OS_10 uM_6 h
MF	GO:0031072	heat shock protein binding	2/6	124/18432	0.000661636314221764	0.0297736341399794	0.00626813350315356	CDK1/SNCA	2	Inf	AICRRUIGWBNRBB-GLDPYIMESA-N_BRD-K32665240_U2OS_10 uM_6 h
BP	GO:0042773	ATP synthesis coupled electron transport	3/8	101/18903	8.13137412160754e-06	0.00510650294836953	0.00124538414178305	BID/CDK1/SNCA	3	All	AICRRUIGWBNRBB-GLDPYIMESA-N_BRD-K32665240_U2OS_10 uM_6 h
BP	GO:0042775	mitochondrial ATP synthesis coupled electron transport	3/8	101/18903	8.13137412160754e-06	0.00510650294836953	0.00124538414178305	BID/CDK1/SNCA	3	All	AICRRUIGWBNRBB-GLDPYIMESA-N_BRD-K32665240_U2OS_10 uM_6 h
BP	GO:0022904	respiratory electron transport chain	3/8	122/18903	1.43455892186524e-05	0.00900903002931368	0.00146476016232556	BID/CDK1/SNCA	3	All	AICRRUIGWBNRBB-GLDPYIMESA-N_BRD-K32665240_U2OS_10 uM_6 h
BP	GO:0006119	oxidative phosphorylation	3/8	147/18903	2.50765314349189e-05	0.0157480617411291	0.00187637911849168	BID/CDK1/SNCA	3	All	AICRRUIGWBNRBB-GLDPYIMESA-N_BRD-K32665240_U2OS_10 uM_6 h
BP	GO:0044089	positive regulation of cellular component biogenesis	4/8	498/18903	3.06281814874072e-05	0.0192344979740917	0.00187637911849168	BID/PXN/SNCA/CCP110	4	All	AICRRUIGWBNRBB-GLDPYIMESA-N_BRD-K32665240_U2OS_10 uM_6 h
BP	GO:0022900	electron transport chain	3/8	176/18903	4.2935702333495e-05	0.0269636210654349	0.00219198059281527	BID/CDK1/SNCA	3	All	AICRRUIGWBNRBB-GLDPYIMESA-N_BRD-K32665240_U2OS_10 uM_6 h
BP	GO:0009060	aerobic respiration	3/8	194/18903	5.7387785618566e-05	0.0360395293684594	0.00251125497969965	BID/CDK1/SNCA	3	All	AICRRUIGWBNRBB-GLDPYIMESA-N_BRD-K32665240_U2OS_10 uM_6 h
MF	GO:0030544	Hsp70 protein binding	2/8	46/18432	0.000168988830839052	0.00912539686530882	0.00462495747559511	CDK1/SNCA	2	All	AICRRUIGWBNRBB-GLDPYIMESA-N_BRD-K32665240_U2OS_10 uM_6 h
CC	GO:0035253	ciliary rootlet	1/3	13/19869	0.00196167139168213	0.0470801134003711	0.0114790030943453	KIF5C	1	Sup	AIVZVDBTBOXKNA-JQVVWYNYSA-N_BRD-K09253654_U2OS_10 uM_6 h
MF	GO:0089720	caspase binding	1/3	13/18432	0.00211450808643443	0.0401756536422542	0.002823671695513	NOL3	1	Sup	AIVZVDBTBOXKNA-JQVVWYNYSA-N_BRD-K09253654_U2OS_10 uM_6 h
CC	GO:0099243	extrinsic component of synaptic membrane	1/6	10/19869	0.00301636156889185	0.0452454235333777	0.0222258220865715	CRKL	1	Inf	AIVZVDBTBOXKNA-JQVVWYNYSA-N_BRD-K09253654_U2OS_10 uM_6 h
BP	GO:0002696	positive regulation of leukocyte activation	5/14	450/18903	1.25350040874624e-05	0.0112438986664538	0.00337346505763137	BTK/GATA2/GATA3/NCK1/SMARCD2	5	Sup	AKULYVRZEMKLJR-VBURHUQHSA-N_BRD-K65517548_U2OS_10 uM_6 h
BP	GO:0050867	positive regulation of cell activation	5/14	467/18903	1.49976763454838e-05	0.0134529156818989	0.00337346505763137	BTK/GATA2/GATA3/NCK1/SMARCD2	5	Sup	AKULYVRZEMKLJR-VBURHUQHSA-N_BRD-K65517548_U2OS_10 uM_6 h
BP	GO:0032418	lysosome localization	3/14	84/18903	2.97428473758682e-05	0.0266793340961538	0.00337346505763137	BTK/GATA2/PLEKHM1	3	Sup	AKULYVRZEMKLJR-VBURHUQHSA-N_BRD-K65517548_U2OS_10 uM_6 h
BP	GO:1990849	vacuolar localization	3/14	84/18903	2.97428473758682e-05	0.0266793340961538	0.00337346505763137	BTK/GATA2/PLEKHM1	3	Sup	AKULYVRZEMKLJR-VBURHUQHSA-N_BRD-K65517548_U2OS_10 uM_6 h
BP	GO:0002524	hypersensitivity	2/14	13/18903	3.95462401182854e-05	0.035472977386102	0.00358830094546968	BTK/GATA3	2	Sup	AKULYVRZEMKLJR-VBURHUQHSA-N_BRD-K65517548_U2OS_10 uM_6 h
CC	GO:0031463	Cul3-RING ubiquitin ligase complex	2/15	36/19869	0.000330208795609934	0.0181614837585464	0.0121655872066818	KLHL21/KLHL9	2	Sup	AKULYVRZEMKLJR-VBURHUQHSA-N_BRD-K65517548_U2OS_10 uM_6 h
MF	GO:0097602	cullin family protein binding	2/14	26/18432	0.000172309303217162	0.0108554861026812	0.00598548105912248	KLHL21/KLHL9	2	Sup	AKULYVRZEMKLJR-VBURHUQHSA-N_BRD-K65517548_U2OS_10 uM_6 h
MF	GO:0001223	transcription coactivator binding	2/14	40/18432	0.000411037339164029	0.0258953523673338	0.00713906957495419	GATA2/GATA3	2	Sup	AKULYVRZEMKLJR-VBURHUQHSA-N_BRD-K65517548_U2OS_10 uM_6 h
MF	GO:0030159	signaling receptor complex adaptor activity	2/14	52/18432	0.00069513454772359	0.0437934765065862	0.00804892634206262	NCK1/GNB5	2	Sup	AKULYVRZEMKLJR-VBURHUQHSA-N_BRD-K65517548_U2OS_10 uM_6 h
BP	GO:0030038	contractile actin filament bundle assembly	4/19	109/18903	3.79270133764919e-06	0.00290520922463928	0.00109589107072074	ITGB5/SMAD3/PXN/TPM1	4	Inf	AKULYVRZEMKLJR-VBURHUQHSA-N_BRD-K65517548_U2OS_10 uM_6 h
BP	GO:0043149	stress fiber assembly	4/19	109/18903	3.79270133764919e-06	0.00290520922463928	0.00109589107072074	ITGB5/SMAD3/PXN/TPM1	4	Inf	AKULYVRZEMKLJR-VBURHUQHSA-N_BRD-K65517548_U2OS_10 uM_6 h
BP	GO:0051017	actin filament bundle assembly	4/19	160/18903	1.73533358235254e-05	0.0132926552408205	0.0022103133147787	ITGB5/SMAD3/PXN/TPM1	4	Inf	AKULYVRZEMKLJR-VBURHUQHSA-N_BRD-K65517548_U2OS_10 uM_6 h
BP	GO:0051496	positive regulation of stress fiber assembly	3/19	52/18903	1.84428663448413e-05	0.0141272356201484	0.0022103133147787	SMAD3/PXN/TPM1	3	Inf	AKULYVRZEMKLJR-VBURHUQHSA-N_BRD-K65517548_U2OS_10 uM_6 h
BP	GO:0061572	actin filament bundle organization	4/19	164/18903	1.91238401551891e-05	0.0146488615588748	0.0022103133147787	ITGB5/SMAD3/PXN/TPM1	4	Inf	AKULYVRZEMKLJR-VBURHUQHSA-N_BRD-K65517548_U2OS_10 uM_6 h
BP	GO:0032233	positive regulation of actin filament bundle assembly	3/19	62/18903	3.1361687102622e-05	0.0240230523206084	0.00302062565251569	SMAD3/PXN/TPM1	3	Inf	AKULYVRZEMKLJR-VBURHUQHSA-N_BRD-K65517548_U2OS_10 uM_6 h
BP	GO:0031032	actomyosin structure organization	4/19	204/18903	4.49581806829271e-05	0.0344379664031222	0.00371158514209428	ITGB5/SMAD3/PXN/TPM1	4	Inf	AKULYVRZEMKLJR-VBURHUQHSA-N_BRD-K65517548_U2OS_10 uM_6 h
CC	GO:0016586	RSC-type complex	2/34	14/19869	0.000255333548067711	0.0280866902874482	0.00981018368891731	SMARCD2/SMARCC1	2	All	AKULYVRZEMKLJR-VBURHUQHSA-N_BRD-K65517548_U2OS_10 uM_6 h
CC	GO:0035060	brahma complex	2/34	14/19869	0.000255333548067711	0.0280866902874482	0.00981018368891731	SMARCD2/SMARCC1	2	All	AKULYVRZEMKLJR-VBURHUQHSA-N_BRD-K65517548_U2OS_10 uM_6 h
MF	GO:0001223	transcription coactivator binding	3/33	40/18432	4.93763461415292e-05	0.00696206480595562	0.00478170931054809	GATA2/GATA3/SMAD3	3	All	AKULYVRZEMKLJR-VBURHUQHSA-N_BRD-K65517548_U2OS_10 uM_6 h
BP	GO:0071900	regulation of protein serine/threonine kinase activity	29/239	395/18903	2.29523534399169e-14	9.87639768519625e-11	6.22612787522799e-11	ADRB2/APOE/BMP4/CALM3/CASP3/CCND3/CCNH/CD40/GADD45A/EDN1/EGF/PTK2B/IL1B/KIT/LYN/MEF2C/PAK1/PTPRC/RB1/RGS2/SNCA/SYK/TLR4/HMGA2/IQGAP1/CCNA1/CCNE2/TRIB1/PRKAG2	29	Sup	AOJJSUZBOXZQNB-TZSSRYMLSA-N_BRD-K92093830_MCF7_10 uM_24 h
BP	GO:0070997	neuron death	27/239	368/18903	1.947645575915e-13	8.38071891316224e-10	2.64162244691208e-10	PARP1/APOE/APP/BCL2/BID/CASP3/EGR1/PTK2B/FOS/JUN/MEF2C/MYBL2/NFATC4/PIK3CA/LGMN/RB1/CCL2/SNCA/TERT/TFAP2A/TLR4/FZD1/HYOU1/CORO1A/TRIM2/TNFRSF21/NENF	27	Sup	AOJJSUZBOXZQNB-TZSSRYMLSA-N_BRD-K92093830_MCF7_10 uM_24 h
BP	GO:0048660	regulation of smooth muscle cell proliferation	19/239	175/18903	9.06927740898761e-13	3.90251006908737e-09	6.83263749525793e-10	APOE/BMP4/DNMT1/EDN1/FGFR2/GNAI2/IGFBP3/JUN/MEF2C/MMP2/PIK3CA/PPARD/PTGS2/TERT/TGFBR2/TLR4/TPM1/TRIB1/FRS2	19	Sup	AOJJSUZBOXZQNB-TZSSRYMLSA-N_BRD-K92093830_MCF7_10 uM_24 h
BP	GO:0043410	positive regulation of MAPK cascade	30/239	496/18903	1.23746966015387e-12	5.3248319476421e-09	6.83263749525793e-10	ADRB2/APOE/APP/BMP4/CD40/CD44/CRKL/GADD45A/EDN1/EGF/PTK2B/FGFR2/GNAI2/ICAM1/IGFBP3/IL1B/JUN/KIT/MEF2C/PAK1/PTPRC/CCL2/SHC1/SOX2/SYK/TLR4/IQGAP1/STK25/FRS2/NENF	30	Sup	AOJJSUZBOXZQNB-TZSSRYMLSA-N_BRD-K92093830_MCF7_10 uM_24 h
BP	GO:0048659	smooth muscle cell proliferation	19/239	179/18903	1.3641550002439e-12	5.86995896604951e-09	6.83263749525793e-10	APOE/BMP4/DNMT1/EDN1/FGFR2/GNAI2/IGFBP3/JUN/MEF2C/MMP2/PIK3CA/PPARD/PTGS2/TERT/TGFBR2/TLR4/TPM1/TRIB1/FRS2	19	Sup	AOJJSUZBOXZQNB-TZSSRYMLSA-N_BRD-K92093830_MCF7_10 uM_24 h
BP	GO:0051402	neuron apoptotic process	22/239	255/18903	1.51129350884634e-12	6.5030959685658e-09	6.83263749525793e-10	PARP1/APOE/APP/BCL2/BID/CASP3/PTK2B/JUN/MEF2C/MYBL2/NFATC4/PIK3CA/LGMN/RB1/CCL2/SNCA/TERT/TFAP2A/HYOU1/CORO1A/TRIM2/TNFRSF21	22	Sup	AOJJSUZBOXZQNB-TZSSRYMLSA-N_BRD-K92093830_MCF7_10 uM_24 h
BP	GO:0009410	response to xenobiotic stimulus	27/239	432/18903	8.45822008826181e-12	3.63957210397906e-08	3.27771927330086e-09	ACAA1/BCL2/BPHL/CASP3/COL1A1/CRKL/CRYZ/DNMT3A/DUSP6/EDN1/PTK2B/FOS/HADH/IL1B/JUN/LYN/MEF2C/MMP2/OXCT1/PTGS2/RB1/SNCA/TBXA2R/TGFBR2/CXCR4/FZD1/BECN1	27	Sup	AOJJSUZBOXZQNB-TZSSRYMLSA-N_BRD-K92093830_MCF7_10 uM_24 h
BP	GO:1901214	regulation of neuron death	23/239	325/18903	2.72957451139789e-11	1.17453591225451e-07	9.25541252088469e-09	PARP1/APOE/BCL2/CASP3/EGR1/PTK2B/FOS/JUN/MEF2C/MYBL2/NFATC4/PIK3CA/LGMN/CCL2/SNCA/TERT/TFAP2A/TLR4/FZD1/HYOU1/CORO1A/TRIM2/NENF	23	Sup	AOJJSUZBOXZQNB-TZSSRYMLSA-N_BRD-K92093830_MCF7_10 uM_24 h
BP	GO:0070663	regulation of leukocyte proliferation	21/239	269/18903	3.32768889615942e-11	1.4319045320174e-07	1.00297710940384e-08	BCL2/BID/BMP4/CASP3/CD40/EPHB2/IL1B/KIT/LYN/MEF2C/NCK1/PRKCQ/PTK2/PTPRC/RAC2/SYK/TGFBR2/TLR4/CORO1A/TNFRSF21/CD320	21	Sup	AOJJSUZBOXZQNB-TZSSRYMLSA-N_BRD-K92093830_MCF7_10 uM_24 h
BP	GO:0070665	positive regulation of leukocyte proliferation	17/239	167/18903	4.19804888997092e-11	1.80642043735449e-07	1.13877599889001e-08	BCL2/CD40/EPHB2/IL1B/KIT/LYN/MEF2C/NCK1/PRKCQ/PTK2/PTPRC/RAC2/SYK/TGFBR2/TLR4/CORO1A/CD320	17	Sup	AOJJSUZBOXZQNB-TZSSRYMLSA-N_BRD-K92093830_MCF7_10 uM_24 h
BP	GO:0033002	muscle cell proliferation	20/239	247/18903	5.1690639603094e-11	2.22424822212113e-07	1.27470601203037e-08	APOE/BMP4/DNMT1/EDN1/FGFR2/FOS/GNAI2/IGFBP3/JUN/MEF2C/MMP2/PIK3CA/PPARD/PTGS2/TERT/TGFBR2/TLR4/TPM1/TRIB1/FRS2	20	Sup	AOJJSUZBOXZQNB-TZSSRYMLSA-N_BRD-K92093830_MCF7_10 uM_24 h
BP	GO:0070371	ERK1 and ERK2 cascade	23/239	340/18903	6.76023650779853e-11	2.90892976930571e-07	1.48176007275344e-08	APOE/APP/BMP4/CD44/CRKL/DUSP6/EDN1/EGF/EPHB2/PTK2B/FGFR2/GNAI2/ICAM1/IL1B/JUN/LYN/PTPRC/CCL2/SHC1/SYK/TLR4/FRS2/SPRED2	23	Sup	AOJJSUZBOXZQNB-TZSSRYMLSA-N_BRD-K92093830_MCF7_10 uM_24 h
BP	GO:0045936	negative regulation of phosphate metabolic process	26/239	440/18903	7.27670925057159e-11	3.13116799052095e-07	1.48176007275344e-08	PARP1/APOE/BMP4/CALM3/CASP3/CRKL/GADD45A/DUSP6/EPHB2/GNAI2/IGFBP3/IKBKB/IL1B/JUN/LYN/NCK1/PTPRC/RB1/RGS2/SHB/SNCA/IQGAP1/TRIB1/NPRL2/PRKAG2/SPRED2	26	Sup	AOJJSUZBOXZQNB-TZSSRYMLSA-N_BRD-K92093830_MCF7_10 uM_24 h
BP	GO:0010563	negative regulation of phosphorus metabolic process	26/239	441/18903	7.6474229598839e-11	3.29068609963804e-07	1.48176007275344e-08	PARP1/APOE/BMP4/CALM3/CASP3/CRKL/GADD45A/DUSP6/EPHB2/GNAI2/IGFBP3/IKBKB/IL1B/JUN/LYN/NCK1/PTPRC/RB1/RGS2/SHB/SNCA/IQGAP1/TRIB1/NPRL2/PRKAG2/SPRED2	26	Sup	AOJJSUZBOXZQNB-TZSSRYMLSA-N_BRD-K92093830_MCF7_10 uM_24 h
BP	GO:0070661	leukocyte proliferation	23/239	348/18903	1.07494265454472e-10	4.62547824250593e-07	1.94394892685035e-08	BCL2/BID/BMP4/CASP3/CCND3/CD40/EPHB2/IL1B/KIT/LYN/MEF2C/NCK1/PRKCQ/PTK2/PTPRC/RAC2/SHB/SYK/TGFBR2/TLR4/CORO1A/TNFRSF21/CD320	23	Sup	AOJJSUZBOXZQNB-TZSSRYMLSA-N_BRD-K92093830_MCF7_10 uM_24 h
BP	GO:0010038	response to metal ion	23/239	360/18903	2.10386626166859e-10	9.05293652395995e-07	3.49131682426622e-08	PARP1/APP/BCL2/CALM3/CASP3/DNMT3A/EDN1/PTK2B/FOS/JUN/KIT/MEF2C/NFATC4/PLSCR1/MAPK9/LGMN/PTGS2/SNCA/TERT/TFAP2A/BECN1/IQGAP1/MCOLN1	23	Sup	AOJJSUZBOXZQNB-TZSSRYMLSA-N_BRD-K92093830_MCF7_10 uM_24 h
BP	GO:0050670	regulation of lymphocyte proliferation	19/239	239/18903	2.18800026045399e-10	9.41496512073354e-07	3.49131682426622e-08	BCL2/BID/BMP4/CASP3/CD40/EPHB2/IL1B/LYN/MEF2C/NCK1/PRKCQ/PTPRC/RAC2/SYK/TGFBR2/TLR4/CORO1A/TNFRSF21/CD320	19	Sup	AOJJSUZBOXZQNB-TZSSRYMLSA-N_BRD-K92093830_MCF7_10 uM_24 h
BP	GO:0032944	regulation of mononuclear cell proliferation	19/239	243/18903	2.90392654670563e-10	1.24955959304743e-06	4.37626825196515e-08	BCL2/BID/BMP4/CASP3/CD40/EPHB2/IL1B/LYN/MEF2C/NCK1/PRKCQ/PTPRC/RAC2/SYK/TGFBR2/TLR4/CORO1A/TNFRSF21/CD320	19	Sup	AOJJSUZBOXZQNB-TZSSRYMLSA-N_BRD-K92093830_MCF7_10 uM_24 h
BP	GO:0048661	positive regulation of smooth muscle cell proliferation	13/239	98/18903	3.16128462960391e-10	1.36030077611856e-06	4.51336869279185e-08	BMP4/DNMT1/EDN1/FGFR2/GNAI2/JUN/MMP2/PIK3CA/PTGS2/TERT/TGFBR2/TLR4/FRS2	13	Sup	AOJJSUZBOXZQNB-TZSSRYMLSA-N_BRD-K92093830_MCF7_10 uM_24 h
BP	GO:0046651	lymphocyte proliferation	21/239	305/18903	3.43008720991623e-10	1.47596652642695e-06	4.63295210700134e-08	BCL2/BID/BMP4/CASP3/CCND3/CD40/EPHB2/IL1B/LYN/MEF2C/NCK1/PRKCQ/PTPRC/RAC2/SHB/SYK/TGFBR2/TLR4/CORO1A/TNFRSF21/CD320	21	Sup	AOJJSUZBOXZQNB-TZSSRYMLSA-N_BRD-K92093830_MCF7_10 uM_24 h
BP	GO:0043523	regulation of neuron apoptotic process	18/239	218/18903	3.58662764977403e-10	1.54332587769776e-06	4.63295210700134e-08	PARP1/APOE/BCL2/CASP3/PTK2B/JUN/MEF2C/MYBL2/NFATC4/PIK3CA/LGMN/CCL2/SNCA/TERT/TFAP2A/HYOU1/CORO1A/TRIM2	18	Sup	AOJJSUZBOXZQNB-TZSSRYMLSA-N_BRD-K92093830_MCF7_10 uM_24 h
BP	GO:0042060	wound healing	25/239	442/18903	4.31459711741973e-10	1.85657113962571e-06	5.31996017779457e-08	APOE/CASP3/CD40/CD44/COL1A1/EDN1/EPHB2/FGFR2/LYN/SERPINE1/PAK1/PIK3CA/PLSCR1/PPARD/PRCP/PRKCQ/PTK2/RAB27A/SYK/TBXA2R/TGFBR2/TLR4/TPM1/CXCR4/MYL9	25	Sup	AOJJSUZBOXZQNB-TZSSRYMLSA-N_BRD-K92093830_MCF7_10 uM_24 h
BP	GO:0032943	mononuclear cell proliferation	21/239	312/18903	5.1922508739431e-10	2.23422555105772e-06	6.12376682020657e-08	BCL2/BID/BMP4/CASP3/CCND3/CD40/EPHB2/IL1B/LYN/MEF2C/NCK1/PRKCQ/PTPRC/RAC2/SHB/SYK/TGFBR2/TLR4/CORO1A/TNFRSF21/CD320	21	Sup	AOJJSUZBOXZQNB-TZSSRYMLSA-N_BRD-K92093830_MCF7_10 uM_24 h
BP	GO:0070372	regulation of ERK1 and ERK2 cascade	21/239	315/18903	6.18021239965576e-10	2.65934539557187e-06	6.98526638329513e-08	APOE/APP/BMP4/CD44/CRKL/DUSP6/EPHB2/PTK2B/FGFR2/GNAI2/ICAM1/IL1B/JUN/LYN/PTPRC/CCL2/SHC1/SYK/TLR4/FRS2/SPRED2	21	Sup	AOJJSUZBOXZQNB-TZSSRYMLSA-N_BRD-K92093830_MCF7_10 uM_24 h
BP	GO:0033674	positive regulation of kinase activity	26/239	496/18903	9.6091484587667e-10	4.13481658180731e-06	1.04264318224176e-07	ADRB2/CALM3/CCND3/CD40/EDN1/EGF/EGR1/EPHA3/EPHB2/PTK2B/FGFR2/IL1B/KIT/LYN/MEF2C/PAK1/PIK3CA/PTK2/PTPRC/SNCA/SYK/TGFBR2/TLR4/HMGA2/IQGAP1/PRKAG2	26	Sup	AOJJSUZBOXZQNB-TZSSRYMLSA-N_BRD-K92093830_MCF7_10 uM_24 h
BP	GO:0009612	response to mechanical stimulus	17/239	211/18903	1.63808833776099e-09	7.04869411738555e-06	1.66895359571681e-07	CD40/COL1A1/GADD45A/EDN1/ETV1/PTK2B/FOS/IL1B/JUN/KIT/MMP2/PIK3CA/PTGS2/PTK2/TGFBR2/TLR4/CXCR4	17	Sup	AOJJSUZBOXZQNB-TZSSRYMLSA-N_BRD-K92093830_MCF7_10 uM_24 h
BP	GO:0010631	epithelial cell migration	22/239	366/18903	1.66118198409531e-09	7.14806607756211e-06	1.66895359571681e-07	APOE/BMP4/CD40/GADD45A/EDN1/EGF/ETS1/PTK2B/FUT1/JUN/KIT/MEF2C/PIK3CA/PPARD/PRCP/PRKX/LGMN/PTGS2/PTK2/TBXA2R/TGFBR2/CORO1A	22	Sup	AOJJSUZBOXZQNB-TZSSRYMLSA-N_BRD-K92093830_MCF7_10 uM_24 h
BP	GO:0090132	epithelium migration	22/239	369/18903	1.93286720405263e-09	8.31712757903849e-06	1.81292639566723e-07	APOE/BMP4/CD40/GADD45A/EDN1/EGF/ETS1/PTK2B/FUT1/JUN/KIT/MEF2C/PIK3CA/PPARD/PRCP/PRKX/LGMN/PTGS2/PTK2/TBXA2R/TGFBR2/CORO1A	22	Sup	AOJJSUZBOXZQNB-TZSSRYMLSA-N_BRD-K92093830_MCF7_10 uM_24 h
BP	GO:0043405	regulation of MAP kinase activity	16/239	186/18903	1.93814987196866e-09	8.33985889908112e-06	1.81292639566723e-07	APOE/BMP4/CD40/EDN1/EGF/PTK2B/IL1B/KIT/LYN/MEF2C/PAK1/PTPRC/RGS2/SYK/TLR4/TRIB1	16	Sup	AOJJSUZBOXZQNB-TZSSRYMLSA-N_BRD-K92093830_MCF7_10 uM_24 h
BP	GO:1904019	epithelial cell apoptotic process	14/239	137/18903	2.17685269467016e-09	9.36699714516569e-06	1.92680095266156e-07	BCL2/BID/CAST/CASP3/CD40/DNMT3A/E2F2/ICAM1/SERPINE1/RB1/CCL2/TERT/TGFBR2/ZFP36	14	Sup	AOJJSUZBOXZQNB-TZSSRYMLSA-N_BRD-K92093830_MCF7_10 uM_24 h
BP	GO:0001933	negative regulation of protein phosphorylation	21/239	338/18903	2.20195141854416e-09	9.47499695399551e-06	1.92680095266156e-07	APOE/BMP4/CALM3/CASP3/CRKL/GADD45A/DUSP6/EPHB2/IGFBP3/IL1B/JUN/LYN/NCK1/PTPRC/RB1/RGS2/SHB/SNCA/TRIB1/PRKAG2/SPRED2	21	Sup	AOJJSUZBOXZQNB-TZSSRYMLSA-N_BRD-K92093830_MCF7_10 uM_24 h
BP	GO:0090130	tissue migration	22/239	374/18903	2.4794683132538e-09	1.06691521519311e-05	2.03814668046413e-07	APOE/BMP4/CD40/GADD45A/EDN1/EGF/ETS1/PTK2B/FUT1/JUN/KIT/MEF2C/PIK3CA/PPARD/PRCP/PRKX/LGMN/PTGS2/PTK2/TBXA2R/TGFBR2/CORO1A	22	Sup	AOJJSUZBOXZQNB-TZSSRYMLSA-N_BRD-K92093830_MCF7_10 uM_24 h
BP	GO:2001233	regulation of apoptotic signaling pathway	22/239	374/18903	2.4794683132538e-09	1.06691521519311e-05	2.03814668046413e-07	PARP1/BCL2/BID/BMP4/CD44/CSNK2A2/GNAI2/ICAM1/IL1B/NCK1/NFATC4/SERPINE1/PMAIP1/MAPK9/PTGS2/PTPRC/RB1/TERT/BECN1/TRAP1/HYOU1/FAIM	22	Sup	AOJJSUZBOXZQNB-TZSSRYMLSA-N_BRD-K92093830_MCF7_10 uM_24 h
BP	GO:0007159	leukocyte cell-cell adhesion	23/239	414/18903	3.1573179874852e-09	1.35859393001488e-05	2.51901190518556e-07	BMP4/CASP3/CD44/ETS1/GLI2/HLA-DMA/HLA-DRA/ICAM1/IL1B/IL4R/LYN/NCK1/PIK3CA/PRKCQ/PTPRC/RAC2/CCL2/SHB/STK10/SYK/TGFBR2/CORO1A/TNFRSF21	23	Sup	AOJJSUZBOXZQNB-TZSSRYMLSA-N_BRD-K92093830_MCF7_10 uM_24 h
BP	GO:0042326	negative regulation of phosphorylation	22/239	381/18903	3.48934942564096e-09	1.50146705785331e-05	2.70437698342158e-07	APOE/BMP4/CALM3/CASP3/CRKL/GADD45A/DUSP6/EPHB2/IGFBP3/IL1B/JUN/LYN/NCK1/PTPRC/RB1/RGS2/SHB/SNCA/TRIB1/NPRL2/PRKAG2/SPRED2	22	Sup	AOJJSUZBOXZQNB-TZSSRYMLSA-N_BRD-K92093830_MCF7_10 uM_24 h
BP	GO:0071902	positive regulation of protein serine/threonine kinase activity	17/239	229/18903	5.6813309872156e-09	2.44467672379887e-05	4.28093273510369e-07	ADRB2/CALM3/CCND3/CD40/EDN1/EGF/PTK2B/IL1B/KIT/MEF2C/PAK1/PTPRC/SNCA/SYK/TLR4/HMGA2/IQGAP1	17	Sup	AOJJSUZBOXZQNB-TZSSRYMLSA-N_BRD-K92093830_MCF7_10 uM_24 h
BP	GO:2000377	regulation of reactive oxygen species metabolic process	14/239	149/18903	6.53034227288609e-09	2.81000628002288e-05	4.78767910020696e-07	BCL2/GADD45A/PTK2B/GNAI2/PRCP/RAB27A/RAC2/SNCA/SYK/TFAP2A/TGFBR2/TLR4/BECN1/TRAP1	14	Sup	AOJJSUZBOXZQNB-TZSSRYMLSA-N_BRD-K92093830_MCF7_10 uM_24 h
BP	GO:0006979	response to oxidative stress	23/239	434/18903	7.69909497230397e-09	3.3129205665824e-05	5.41248756979742e-07	PARP1/APOE/APP/BCL2/CASP3/COL1A1/EDN1/PTK2B/FOS/JUN/MMP2/MSRA/MAPK9/PTGS2/PTPRK/SNCA/TLR4/TPM1/FZD1/BECN1/TRAP1/STK25/ERO1A	23	Sup	AOJJSUZBOXZQNB-TZSSRYMLSA-N_BRD-K92093830_MCF7_10 uM_24 h
BP	GO:0001666	response to hypoxia	19/239	296/18903	7.78163230349222e-09	3.3484363801927e-05	5.41248756979742e-07	BCL2/CASP3/DNMT3A/EDN1/EGR1/PTK2B/FOS/MMP2/PMAIP1/PPARD/PTGS2/TERT/TGFBR2/CXCR4/BECN1/ARNT2/HYOU1/ERO1A/CIAO3	19	Sup	AOJJSUZBOXZQNB-TZSSRYMLSA-N_BRD-K92093830_MCF7_10 uM_24 h
BP	GO:0030888	regulation of B cell proliferation	10/239	67/18903	1.14117303823655e-08	4.91046758353189e-05	7.73895505140946e-07	BCL2/CASP3/CD40/EPHB2/LYN/MEF2C/PTPRC/TLR4/TNFRSF21/CD320	10	Sup	AOJJSUZBOXZQNB-TZSSRYMLSA-N_BRD-K92093830_MCF7_10 uM_24 h
BP	GO:0070482	response to oxygen levels	20/239	337/18903	1.17208533625104e-08	5.04348320188824e-05	7.75472121057495e-07	BCL2/CASP3/COL1A1/DNMT3A/EDN1/EGR1/PTK2B/FOS/MMP2/PMAIP1/PPARD/PTGS2/TERT/TGFBR2/CXCR4/BECN1/ARNT2/HYOU1/ERO1A/CIAO3	20	Sup	AOJJSUZBOXZQNB-TZSSRYMLSA-N_BRD-K92093830_MCF7_10 uM_24 h
BP	GO:1901653	cellular response to peptide	21/239	373/18903	1.25322362952085e-08	5.39262127782822e-05	8.09412855457452e-07	PARP1/ADRB2/APP/CCND3/EDN1/EPHB2/FOS/GNAI2/ICAM1/IDE/IL1B/LYN/NCK1/PIK3CA/PRKCQ/LGMN/PTK2/RB1/SHC1/TLR4/SOCS2	21	Sup	AOJJSUZBOXZQNB-TZSSRYMLSA-N_BRD-K92093830_MCF7_10 uM_24 h
BP	GO:0036293	response to decreased oxygen levels	19/239	309/18903	1.56171583947266e-08	6.72006325725085e-05	9.85199931045542e-07	BCL2/CASP3/DNMT3A/EDN1/EGR1/PTK2B/FOS/MMP2/PMAIP1/PPARD/PTGS2/TERT/TGFBR2/CXCR4/BECN1/ARNT2/HYOU1/ERO1A/CIAO3	19	Sup	AOJJSUZBOXZQNB-TZSSRYMLSA-N_BRD-K92093830_MCF7_10 uM_24 h
BP	GO:0001667	ameboidal-type cell migration	24/239	492/18903	1.77356334861734e-08	7.63164308910043e-05	1.09341453334615e-06	APOE/BMP4/CD40/GADD45A/EDN1/EGF/ETS1/PTK2B/FUT1/JUN/KIT/MEF2C/PIK3CA/PPARD/PRCP/PRKX/LGMN/PTGS2/PTK2/TBXA2R/TGFBR2/IQGAP1/CORO1A/ARID5B	24	Sup	AOJJSUZBOXZQNB-TZSSRYMLSA-N_BRD-K92093830_MCF7_10 uM_24 h
BP	GO:0018105	peptidyl-serine phosphorylation	19/239	313/18903	1.92088543224835e-08	8.26557001496465e-05	1.15792321845708e-06	APP/BCL2/CD44/CDK2/CSNK2A2/GADD45A/IKBKB/NCK1/PAK1/PIK3CA/PRKACA/PRKCQ/MAPK9/PRKX/PTGS2/SNCA/SYK/TGFBR2/DYRK3	19	Sup	AOJJSUZBOXZQNB-TZSSRYMLSA-N_BRD-K92093830_MCF7_10 uM_24 h
BP	GO:0045860	positive regulation of protein kinase activity	22/239	420/18903	2.04276386546333e-08	8.79001291308869e-05	1.20462299343226e-06	ADRB2/CALM3/CCND3/CD40/EDN1/EGF/EGR1/PTK2B/IL1B/KIT/MEF2C/PAK1/PIK3CA/PTK2/PTPRC/SNCA/SYK/TGFBR2/TLR4/HMGA2/IQGAP1/PRKAG2	22	Sup	AOJJSUZBOXZQNB-TZSSRYMLSA-N_BRD-K92093830_MCF7_10 uM_24 h
BP	GO:0038093	Fc receptor signaling pathway	9/239	55/18903	2.72287592035017e-08	0.000117165350852668	1.5715232355526e-06	IKBKB/KIT/LYN/PAK1/PRKCQ/MAPK9/PTK2/PTPRC/SYK	9	Sup	AOJJSUZBOXZQNB-TZSSRYMLSA-N_BRD-K92093830_MCF7_10 uM_24 h
BP	GO:0071248	cellular response to metal ion	15/239	198/18903	3.50147415439695e-08	0.000150668432863701	1.97879361751775e-06	PARP1/APP/EDN1/FOS/JUN/MEF2C/NFATC4/MAPK9/LGMN/PTGS2/SNCA/TFAP2A/BECN1/IQGAP1/MCOLN1	15	Sup	AOJJSUZBOXZQNB-TZSSRYMLSA-N_BRD-K92093830_MCF7_10 uM_24 h
BP	GO:0071241	cellular response to inorganic substance	16/239	229/18903	3.79365499161227e-08	0.000163240974289076	2.10016088364872e-06	PARP1/APP/CDK2/EDN1/FOS/JUN/MEF2C/NFATC4/MAPK9/LGMN/PTGS2/SNCA/TFAP2A/BECN1/IQGAP1/MCOLN1	16	Sup	AOJJSUZBOXZQNB-TZSSRYMLSA-N_BRD-K92093830_MCF7_10 uM_24 h
BP	GO:0051251	positive regulation of lymphocyte activation	21/239	400/18903	4.18306159864919e-08	0.000179997140589875	2.26942099783557e-06	BCL2/CD40/EPHB2/GLI2/HLA-DMA/HLA-DRA/IL1B/IL4R/LYN/MEF2C/NCK1/PIK3CA/PRKCQ/PTPRC/CCL2/SHB/SYK/TGFBR2/TLR4/CORO1A/CD320	21	Sup	AOJJSUZBOXZQNB-TZSSRYMLSA-N_BRD-K92093830_MCF7_10 uM_24 h
BP	GO:0050671	positive regulation of lymphocyte proliferation	13/239	146/18903	4.3691573781239e-08	0.000188004841980671	2.3239047602529e-06	BCL2/CD40/EPHB2/IL1B/MEF2C/NCK1/PRKCQ/PTPRC/SYK/TGFBR2/TLR4/CORO1A/CD320	13	Sup	AOJJSUZBOXZQNB-TZSSRYMLSA-N_BRD-K92093830_MCF7_10 uM_24 h
BP	GO:0018209	peptidyl-serine modification	19/239	332/18903	4.91582969164981e-08	0.000211528151631692	2.56439131890315e-06	APP/BCL2/CD44/CDK2/CSNK2A2/GADD45A/IKBKB/NCK1/PAK1/PIK3CA/PRKACA/PRKCQ/MAPK9/PRKX/PTGS2/SNCA/SYK/TGFBR2/DYRK3	19	Sup	AOJJSUZBOXZQNB-TZSSRYMLSA-N_BRD-K92093830_MCF7_10 uM_24 h
BP	GO:0000302	response to reactive oxygen species	15/239	204/18903	5.20849738204576e-08	0.000224121642349429	2.66579895800038e-06	APOE/BCL2/CASP3/COL1A1/EDN1/PTK2B/FOS/JUN/MMP2/MAPK9/PTPRK/TPM1/BECN1/TRAP1/STK25	15	Sup	AOJJSUZBOXZQNB-TZSSRYMLSA-N_BRD-K92093830_MCF7_10 uM_24 h
BP	GO:0072593	reactive oxygen species metabolic process	16/239	235/18903	5.44138260133125e-08	0.000234142693335284	2.73341968101962e-06	BCL2/GADD45A/EDN1/PTK2B/GNAI2/PMAIP1/PRCP/RAB27A/RAC2/SNCA/SYK/TFAP2A/TGFBR2/TLR4/BECN1/TRAP1	16	Sup	AOJJSUZBOXZQNB-TZSSRYMLSA-N_BRD-K92093830_MCF7_10 uM_24 h
BP	GO:0032946	positive regulation of mononuclear cell proliferation	13/239	149/18903	5.56747940656874e-08	0.000239568638864653	2.74591280970864e-06	BCL2/CD40/EPHB2/IL1B/MEF2C/NCK1/PRKCQ/PTPRC/SYK/TGFBR2/TLR4/CORO1A/CD320	13	Sup	AOJJSUZBOXZQNB-TZSSRYMLSA-N_BRD-K92093830_MCF7_10 uM_24 h
BP	GO:0045785	positive regulation of cell adhesion	23/239	484/18903	5.76024628253858e-08	0.000247863397537635	2.7902546372372e-06	CD44/CRKL/ETS1/PTK2B/FUT1/GLI2/HLA-DMA/HLA-DRA/IL1B/IL4R/LYN/NCK1/PIK3CA/PRKCQ/PTPRC/RSU1/CCL2/SHB/SOX2/SYK/TGFBR2/TPM1/CORO1A	23	Sup	AOJJSUZBOXZQNB-TZSSRYMLSA-N_BRD-K92093830_MCF7_10 uM_24 h
BP	GO:0051353	positive regulation of oxidoreductase activity	9/239	60/18903	5.99245192465767e-08	0.00025785520631802	2.85180953090357e-06	APOE/CALM3/EDN1/PTK2B/GNAI2/IL1B/SNCA/TERT/SIRT3	9	Sup	AOJJSUZBOXZQNB-TZSSRYMLSA-N_BRD-K92093830_MCF7_10 uM_24 h
BP	GO:1902893	regulation of miRNA transcription	9/239	61/18903	6.95286361095163e-08	0.000299181721179249	3.25182024054852e-06	BMP4/EGR1/ETS1/FOS/JUN/NFATC3/NFATC4/PPARD/TERT	9	Sup	AOJJSUZBOXZQNB-TZSSRYMLSA-N_BRD-K92093830_MCF7_10 uM_24 h
BP	GO:0050863	regulation of T cell activation	20/239	376/18903	7.196104153502e-08	0.000309648361725191	3.25485863982533e-06	BID/BMP4/CASP3/GLI2/HLA-DMA/HLA-DRA/IL1B/IL4R/LYN/NCK1/PIK3CA/PRKCQ/PTPRC/RAC2/CCL2/SHB/SYK/TGFBR2/CORO1A/TNFRSF21	20	Sup	AOJJSUZBOXZQNB-TZSSRYMLSA-N_BRD-K92093830_MCF7_10 uM_24 h
BP	GO:0061564	axon development	23/239	490/18903	7.19933808576034e-08	0.000309787517830268	3.25485863982533e-06	APOE/APP/BCL2/CASP3/EDN1/EPHA3/EPHB2/ETV1/FGFR2/GLI2/JUN/KIF5C/MMP2/PAK1/PRKCQ/PTK2/PTPRF/RAC2/STK25/RAB21/MYCBP2/TNFRSF21/TCTN1	23	Sup	AOJJSUZBOXZQNB-TZSSRYMLSA-N_BRD-K92093830_MCF7_10 uM_24 h
BP	GO:1903037	regulation of leukocyte cell-cell adhesion	20/239	377/18903	7.51472730249323e-08	0.000323358715826284	3.3417518996592e-06	BMP4/CASP3/CD44/ETS1/GLI2/HLA-DMA/HLA-DRA/IL1B/IL4R/LYN/NCK1/PIK3CA/PRKCQ/PTPRC/CCL2/SHB/SYK/TGFBR2/CORO1A/TNFRSF21	20	Sup	AOJJSUZBOXZQNB-TZSSRYMLSA-N_BRD-K92093830_MCF7_10 uM_24 h
BP	GO:0061614	miRNA transcription	9/239	62/18903	8.04474998345096e-08	0.000346165591787895	3.51974884674926e-06	BMP4/EGR1/ETS1/FOS/JUN/NFATC3/NFATC4/PPARD/TERT	9	Sup	AOJJSUZBOXZQNB-TZSSRYMLSA-N_BRD-K92093830_MCF7_10 uM_24 h
BP	GO:0043524	negative regulation of neuron apoptotic process	13/239	154/18903	8.23401294122917e-08	0.000354309576861091	3.52655856374757e-06	APOE/BCL2/PTK2B/JUN/MEF2C/NFATC4/PIK3CA/LGMN/CCL2/SNCA/TERT/HYOU1/CORO1A	13	Sup	AOJJSUZBOXZQNB-TZSSRYMLSA-N_BRD-K92093830_MCF7_10 uM_24 h
BP	GO:0042100	B cell proliferation	11/239	104/18903	8.32032443445295e-08	0.00035802356041451	3.52655856374757e-06	BCL2/CASP3/CD40/EPHB2/LYN/MEF2C/PTPRC/SHB/TLR4/TNFRSF21/CD320	11	Sup	AOJJSUZBOXZQNB-TZSSRYMLSA-N_BRD-K92093830_MCF7_10 uM_24 h
BP	GO:1903039	positive regulation of leukocyte cell-cell adhesion	17/239	275/18903	8.46266557324403e-08	0.000364148499616691	3.53170675016192e-06	CD44/ETS1/GLI2/HLA-DMA/HLA-DRA/IL1B/IL4R/LYN/NCK1/PIK3CA/PRKCQ/PTPRC/CCL2/SHB/SYK/TGFBR2/CORO1A	17	Sup	AOJJSUZBOXZQNB-TZSSRYMLSA-N_BRD-K92093830_MCF7_10 uM_24 h
BP	GO:0051348	negative regulation of transferase activity	17/239	276/18903	8.9177783037201e-08	0.000383732000409076	3.64278350819343e-06	APOE/BMP4/BUB1B/CASP3/GADD45A/EPHB2/IL1B/LYN/PTPRC/RB1/RGS2/SHB/SNCA/ZFP36/TRIB1/NPRL2/PRKAG2	17	Sup	AOJJSUZBOXZQNB-TZSSRYMLSA-N_BRD-K92093830_MCF7_10 uM_24 h
BP	GO:0062197	cellular response to chemical stress	19/239	345/18903	8.99740668593371e-08	0.000387158409695728	3.64278350819343e-06	PARP1/BCL2/CASP3/EDN1/FOS/JUN/MMP2/MSRA/PIK3CA/MAPK9/PTGS2/PTPRK/SNCA/TLR4/TPM1/FZD1/BECN1/TRAP1/STK25	19	Sup	AOJJSUZBOXZQNB-TZSSRYMLSA-N_BRD-K92093830_MCF7_10 uM_24 h
BP	GO:0043542	endothelial cell migration	17/239	281/18903	1.15471743153674e-07	0.000496874910790258	4.60635730815816e-06	APOE/BMP4/CD40/GADD45A/EDN1/EGF/ETS1/PTK2B/FUT1/MEF2C/PIK3CA/PRCP/PRKX/LGMN/PTGS2/PTK2/TBXA2R	17	Sup	AOJJSUZBOXZQNB-TZSSRYMLSA-N_BRD-K92093830_MCF7_10 uM_24 h
BP	GO:1901215	negative regulation of neuron death	15/239	218/18903	1.24792657978498e-07	0.000536982807281476	4.90603630222104e-06	APOE/BCL2/PTK2B/JUN/MEF2C/NFATC4/PIK3CA/LGMN/CCL2/SNCA/TERT/FZD1/HYOU1/CORO1A/NENF	15	Sup	AOJJSUZBOXZQNB-TZSSRYMLSA-N_BRD-K92093830_MCF7_10 uM_24 h
BP	GO:0022409	positive regulation of cell-cell adhesion	18/239	322/18903	1.59100772576025e-07	0.000684610624394634	6.16545399892354e-06	CD44/ETS1/GLI2/HLA-DMA/HLA-DRA/IL1B/IL4R/LYN/NCK1/PIK3CA/PRKCQ/PTPRC/CCL2/SHB/SOX2/SYK/TGFBR2/CORO1A	18	Sup	AOJJSUZBOXZQNB-TZSSRYMLSA-N_BRD-K92093830_MCF7_10 uM_24 h
BP	GO:0010632	regulation of epithelial cell migration	17/239	292/18903	1.99872923085639e-07	0.000860053188037506	7.63636060476934e-06	APOE/BMP4/CD40/GADD45A/EDN1/EGF/ETS1/PTK2B/FUT1/JUN/MEF2C/PRCP/LGMN/PTGS2/PTK2/TBXA2R/TGFBR2	17	Sup	AOJJSUZBOXZQNB-TZSSRYMLSA-N_BRD-K92093830_MCF7_10 uM_24 h
BP	GO:0010594	regulation of endothelial cell migration	15/239	230/18903	2.50274484069591e-07	0.00107693110495145	9.30380918900678e-06	APOE/BMP4/CD40/GADD45A/EDN1/EGF/ETS1/PTK2B/FUT1/MEF2C/PRCP/LGMN/PTGS2/PTK2/TBXA2R	15	Sup	AOJJSUZBOXZQNB-TZSSRYMLSA-N_BRD-K92093830_MCF7_10 uM_24 h
BP	GO:0048638	regulation of developmental growth	18/239	332/18903	2.50376083530314e-07	0.00107736828743094	9.30380918900678e-06	ADRB2/APOE/APP/BCL2/BMP4/DUSP6/EDN1/FGFR2/MEF2C/PIK3CA/PPARD/LGMN/RGS2/TGFBR2/CXCR4/SOCS2/RAB21/MYCBP2	18	Sup	AOJJSUZBOXZQNB-TZSSRYMLSA-N_BRD-K92093830_MCF7_10 uM_24 h
BP	GO:0030099	myeloid cell differentiation	20/239	407/18903	2.58176448216136e-07	0.00111093325667403	9.46402143745353e-06	PARP1/ALAS1/APP/BMP4/CASP3/ETS1/PTK2B/FOS/JUN/KIT/LYN/MEF2C/PRKX/RB1/TGFBR2/TLR4/ZFP36/DYRK3/TRIB1/IKZF1	20	Sup	AOJJSUZBOXZQNB-TZSSRYMLSA-N_BRD-K92093830_MCF7_10 uM_24 h
BP	GO:0097193	intrinsic apoptotic signaling pathway	17/239	298/18903	2.66681913741549e-07	0.00114753227482989	9.64546374332593e-06	PARP1/BCL2/BID/CASP3/CD44/E2F2/NCK1/NFATC4/PMAIP1/PTGS2/BECN1/TRAP1/STK25/HYOU1/PPP1R13B/ERO1A/CYCS	17	Sup	AOJJSUZBOXZQNB-TZSSRYMLSA-N_BRD-K92093830_MCF7_10 uM_24 h
BP	GO:0043406	positive regulation of MAP kinase activity	11/239	117/18903	2.80223524400101e-07	0.00120580182549364	1.0001883966469e-05	CD40/EDN1/EGF/PTK2B/IL1B/KIT/MEF2C/PAK1/PTPRC/SYK/TLR4	11	Sup	AOJJSUZBOXZQNB-TZSSRYMLSA-N_BRD-K92093830_MCF7_10 uM_24 h
BP	GO:0060562	epithelial tube morphogenesis	18/239	335/18903	2.85883593190823e-07	0.00123015710150011	1.00713878284723e-05	BCL2/BMP4/CASP3/COL4A1/EDN1/EGF/FGFR2/GLI2/MEF2C/NFATC4/PAK1/PRKACA/PRKX/TGFBR2/CXCR4/FZD1/HS2ST1/TCTN1	18	Sup	AOJJSUZBOXZQNB-TZSSRYMLSA-N_BRD-K92093830_MCF7_10 uM_24 h
BP	GO:2001234	negative regulation of apoptotic signaling pathway	15/239	233/18903	2.95760791437353e-07	0.00127265868555493	1.02188605772969e-05	BCL2/BID/BMP4/CD44/CSNK2A2/GNAI2/ICAM1/IL1B/SERPINE1/PTGS2/RB1/TERT/TRAP1/HYOU1/FAIM	15	Sup	AOJJSUZBOXZQNB-TZSSRYMLSA-N_BRD-K92093830_MCF7_10 uM_24 h
BP	GO:0022407	regulation of cell-cell adhesion	22/239	490/18903	3.01073308312966e-07	0.00129551844567069	1.02188605772969e-05	BMP4/CASP3/CD44/ETS1/GLI2/HLA-DMA/HLA-DRA/IL1B/IL4R/LYN/NCK1/PIK3CA/PRKCQ/PTK2/PTPRC/CCL2/SHB/SOX2/SYK/TGFBR2/CORO1A/TNFRSF21	22	Sup	AOJJSUZBOXZQNB-TZSSRYMLSA-N_BRD-K92093830_MCF7_10 uM_24 h
BP	GO:0002696	positive regulation of leukocyte activation	21/239	450/18903	3.01371130723539e-07	0.00129679997550339	1.02188605772969e-05	BCL2/CD40/EPHB2/GLI2/HLA-DMA/HLA-DRA/IL1B/IL4R/LYN/MEF2C/NCK1/PIK3CA/PRKCQ/PTPRC/CCL2/SHB/SYK/TGFBR2/TLR4/CORO1A/CD320	21	Sup	AOJJSUZBOXZQNB-TZSSRYMLSA-N_BRD-K92093830_MCF7_10 uM_24 h
BP	GO:0032496	response to lipopolysaccharide	18/239	339/18903	3.40375858607581e-07	0.00146463731958842	1.13989420095092e-05	CASP3/EDN1/EPHB2/FGFR2/FOS/IFNAR1/IL1B/LYN/MEF2C/SERPINE1/PPARD/PTGS2/CCL2/SNCA/TBXA2R/TLR4/ZFP36/TRIB1	18	Sup	AOJJSUZBOXZQNB-TZSSRYMLSA-N_BRD-K92093830_MCF7_10 uM_24 h
BP	GO:2000628	regulation of miRNA metabolic process	9/239	74/18903	3.84224872431737e-07	0.00165331962607376	1.27104941753092e-05	BMP4/EGR1/ETS1/FOS/JUN/NFATC3/NFATC4/PPARD/TERT	9	Sup	AOJJSUZBOXZQNB-TZSSRYMLSA-N_BRD-K92093830_MCF7_10 uM_24 h
BP	GO:1904645	response to amyloid-beta	8/239	55/18903	4.23746788120673e-07	0.00182338242928325	1.37949210642515e-05	PARP1/ADRB2/APP/EPHB2/ICAM1/MMP2/LGMN/TLR4	8	Sup	AOJJSUZBOXZQNB-TZSSRYMLSA-N_BRD-K92093830_MCF7_10 uM_24 h
BP	GO:0030595	leukocyte chemotaxis	15/239	240/18903	4.32262272385839e-07	0.00186002455807626	1.37949210642515e-05	C5/EDN1/PTK2B/IL1B/KIT/LYN/MMP2/SERPINE1/LGMN/PTK2/RAC2/CCL2/SYK/CXCR4/CORO1A	15	Sup	AOJJSUZBOXZQNB-TZSSRYMLSA-N_BRD-K92093830_MCF7_10 uM_24 h
BP	GO:0033673	negative regulation of kinase activity	15/239	240/18903	4.32262272385839e-07	0.00186002455807626	1.37949210642515e-05	APOE/BMP4/CASP3/GADD45A/EPHB2/IL1B/LYN/PTPRC/RB1/RGS2/SHB/SNCA/TRIB1/NPRL2/PRKAG2	15	Sup	AOJJSUZBOXZQNB-TZSSRYMLSA-N_BRD-K92093830_MCF7_10 uM_24 h
BP	GO:0043434	response to peptide hormone	20/239	421/18903	4.41163228590494e-07	0.0018983253726249	1.39152709923832e-05	PARP1/CCND3/COL1A1/EDN1/EGR1/FOS/GNAI1/GNAI2/HADH/IDE/IL1B/LYN/NCK1/PIK3CA/PRKCQ/PTGS2/PTK2/RB1/SHC1/SOCS2	20	Sup	AOJJSUZBOXZQNB-TZSSRYMLSA-N_BRD-K92093830_MCF7_10 uM_24 h
BP	GO:0050867	positive regulation of cell activation	21/239	467/18903	5.52478109097698e-07	0.0023773133034474	1.72260869587994e-05	BCL2/CD40/EPHB2/GLI2/HLA-DMA/HLA-DRA/IL1B/IL4R/LYN/MEF2C/NCK1/PIK3CA/PRKCQ/PTPRC/CCL2/SHB/SYK/TGFBR2/TLR4/CORO1A/CD320	21	Sup	AOJJSUZBOXZQNB-TZSSRYMLSA-N_BRD-K92093830_MCF7_10 uM_24 h
BP	GO:0006469	negative regulation of protein kinase activity	14/239	216/18903	6.83132991134122e-07	0.00293952126085013	2.10578195951272e-05	APOE/BMP4/CASP3/GADD45A/EPHB2/IL1B/LYN/PTPRC/RB1/RGS2/SHB/SNCA/TRIB1/PRKAG2	14	Sup	AOJJSUZBOXZQNB-TZSSRYMLSA-N_BRD-K92093830_MCF7_10 uM_24 h
BP	GO:0060326	cell chemotaxis	17/239	319/18903	6.92202706570369e-07	0.0029785482463723	2.10976507963553e-05	C5/CRKL/EDN1/PTK2B/IL1B/KIT/LYN/MMP2/SERPINE1/PRKCQ/LGMN/PTK2/RAC2/CCL2/SYK/CXCR4/CORO1A	17	Sup	AOJJSUZBOXZQNB-TZSSRYMLSA-N_BRD-K92093830_MCF7_10 uM_24 h
BP	GO:0050870	positive regulation of T cell activation	15/239	251/18903	7.63781315554276e-07	0.00328655100083005	2.30206368442499e-05	GLI2/HLA-DMA/HLA-DRA/IL1B/IL4R/LYN/NCK1/PIK3CA/PRKCQ/PTPRC/CCL2/SHB/SYK/TGFBR2/CORO1A	15	Sup	AOJJSUZBOXZQNB-TZSSRYMLSA-N_BRD-K92093830_MCF7_10 uM_24 h
BP	GO:0050900	leukocyte migration	19/239	398/18903	8.04245901544815e-07	0.00346067011434734	2.39738772502139e-05	APP/C5/CRKL/EDN1/PTK2B/ICAM1/IL1B/KIT/LYN/MMP2/SERPINE1/LGMN/PTK2/RAC2/CCL2/STK10/SYK/CXCR4/CORO1A	19	Sup	AOJJSUZBOXZQNB-TZSSRYMLSA-N_BRD-K92093830_MCF7_10 uM_24 h
BP	GO:0002237	response to molecule of bacterial origin	18/239	360/18903	8.15752378560083e-07	0.00351018248494404	2.40525615509077e-05	CASP3/EDN1/EPHB2/FGFR2/FOS/IFNAR1/IL1B/LYN/MEF2C/SERPINE1/PPARD/PTGS2/CCL2/SNCA/TBXA2R/TLR4/ZFP36/TRIB1	18	Sup	AOJJSUZBOXZQNB-TZSSRYMLSA-N_BRD-K92093830_MCF7_10 uM_24 h
BP	GO:0034599	cellular response to oxidative stress	16/239	288/18903	8.58931162336511e-07	0.00369598079153401	2.50533741408171e-05	PARP1/BCL2/EDN1/FOS/JUN/MMP2/MSRA/MAPK9/PTPRK/SNCA/TLR4/TPM1/FZD1/BECN1/TRAP1/STK25	16	Sup	AOJJSUZBOXZQNB-TZSSRYMLSA-N_BRD-K92093830_MCF7_10 uM_24 h
BP	GO:0070374	positive regulation of ERK1 and ERK2 cascade	14/239	223/18903	1.00111893040799e-06	0.00430781475754558	2.88900726053907e-05	APOE/APP/BMP4/CD44/CRKL/PTK2B/FGFR2/GNAI2/ICAM1/JUN/PTPRC/CCL2/SHC1/TLR4	14	Sup	AOJJSUZBOXZQNB-TZSSRYMLSA-N_BRD-K92093830_MCF7_10 uM_24 h
BP	GO:0007596	blood coagulation	14/239	225/18903	1.11358220051974e-06	0.00479174420883645	3.17972446619322e-05	APOE/CD40/EDN1/EPHB2/LYN/SERPINE1/PIK3CA/PLSCR1/PRKCQ/RAB27A/SYK/TBXA2R/TLR4/MYL9	14	Sup	AOJJSUZBOXZQNB-TZSSRYMLSA-N_BRD-K92093830_MCF7_10 uM_24 h
BP	GO:0046777	protein autophosphorylation	14/239	226/18903	1.1739481257225e-06	0.00505149878498393	3.31717578945931e-05	CALM3/PTK2B/FGFR2/JUN/KIT/LYN/PAK1/PRKACA/PRKX/PTK2/PTPRC/STK10/SYK/STK25	14	Sup	AOJJSUZBOXZQNB-TZSSRYMLSA-N_BRD-K92093830_MCF7_10 uM_24 h
BP	GO:0030890	positive regulation of B cell proliferation	7/239	45/18903	1.42587102529918e-06	0.00613552302186238	3.94679874564553e-05	BCL2/CD40/EPHB2/MEF2C/PTPRC/TLR4/CD320	7	Sup	AOJJSUZBOXZQNB-TZSSRYMLSA-N_BRD-K92093830_MCF7_10 uM_24 h
BP	GO:1904646	cellular response to amyloid-beta	7/239	45/18903	1.42587102529918e-06	0.00613552302186238	3.94679874564553e-05	PARP1/ADRB2/APP/EPHB2/ICAM1/LGMN/TLR4	7	Sup	AOJJSUZBOXZQNB-TZSSRYMLSA-N_BRD-K92093830_MCF7_10 uM_24 h
BP	GO:0050817	coagulation	14/239	230/18903	1.44578749393029e-06	0.00622122358638203	3.95894199699128e-05	APOE/CD40/EDN1/EPHB2/LYN/SERPINE1/PIK3CA/PLSCR1/PRKCQ/RAB27A/SYK/TBXA2R/TLR4/MYL9	14	Sup	AOJJSUZBOXZQNB-TZSSRYMLSA-N_BRD-K92093830_MCF7_10 uM_24 h
BP	GO:0018107	peptidyl-threonine phosphorylation	10/239	111/18903	1.45944699151793e-06	0.00628000040450167	3.95894199699128e-05	APP/BCL2/CALM3/CSNK2A2/EGF/PRKACA/TGFBR2/DYRK3/PRKAG2/SPRED2	10	Sup	AOJJSUZBOXZQNB-TZSSRYMLSA-N_BRD-K92093830_MCF7_10 uM_24 h
BP	GO:0002685	regulation of leukocyte migration	14/239	231/18903	1.52198799044124e-06	0.00654911432286868	4.04763988789173e-05	APP/C5/CRKL/EDN1/PTK2B/ICAM1/LYN/SERPINE1/LGMN/PTK2/RAC2/CCL2/STK10/CORO1A	14	Sup	AOJJSUZBOXZQNB-TZSSRYMLSA-N_BRD-K92093830_MCF7_10 uM_24 h
BP	GO:0007599	hemostasis	14/239	231/18903	1.52198799044124e-06	0.00654911432286868	4.04763988789173e-05	APOE/CD40/EDN1/EPHB2/LYN/SERPINE1/PIK3CA/PLSCR1/PRKCQ/RAB27A/SYK/TBXA2R/TLR4/MYL9	14	Sup	AOJJSUZBOXZQNB-TZSSRYMLSA-N_BRD-K92093830_MCF7_10 uM_24 h
BP	GO:0014910	regulation of smooth muscle cell migration	9/239	87/18903	1.54631008750985e-06	0.00665377230655489	4.07239764487776e-05	BCL2/IGFBP3/MEF2C/SERPINE1/PPARD/TERT/TLR4/TPM1/TRIB1	9	Sup	AOJJSUZBOXZQNB-TZSSRYMLSA-N_BRD-K92093830_MCF7_10 uM_24 h
BP	GO:0002768	immune response-regulating cell surface receptor signaling pathway	17/239	341/18903	1.73005618681891e-06	0.00744443177188175	4.51250485165215e-05	BCL2/CD40/CRKL/IKBKB/KIT/LYN/MEF2C/PAK1/PIK3CA/PLSCR1/PRKCQ/MAPK9/PTK2/PTPRC/SHB/SYK/TNFRSF21	17	Sup	AOJJSUZBOXZQNB-TZSSRYMLSA-N_BRD-K92093830_MCF7_10 uM_24 h
BP	GO:0032868	response to insulin	15/239	269/18903	1.81732815683731e-06	0.00781996305887094	4.69499214052105e-05	PARP1/CCND3/COL1A1/EGR1/FOS/GNAI2/HADH/IDE/IL1B/LYN/NCK1/PIK3CA/PRKCQ/RB1/SHC1	15	Sup	AOJJSUZBOXZQNB-TZSSRYMLSA-N_BRD-K92093830_MCF7_10 uM_24 h
BP	GO:0044344	cellular response to fibroblast growth factor stimulus	10/239	114/18903	1.86449659073803e-06	0.00802292882994574	4.77140785931669e-05	CD44/COL1A1/CRKL/FGFR2/GPC1/CCL2/ZFP36/IQGAP1/CEP57/FRS2	10	Sup	AOJJSUZBOXZQNB-TZSSRYMLSA-N_BRD-K92093830_MCF7_10 uM_24 h
BP	GO:0010586	miRNA metabolic process	9/239	90/18903	2.06034184422054e-06	0.00886565095568099	5.22331621500869e-05	BMP4/EGR1/ETS1/FOS/JUN/NFATC3/NFATC4/PPARD/TERT	9	Sup	AOJJSUZBOXZQNB-TZSSRYMLSA-N_BRD-K92093830_MCF7_10 uM_24 h
BP	GO:1901216	positive regulation of neuron death	9/239	91/18903	2.26157404362565e-06	0.00973155310972117	5.6803862674691e-05	PARP1/CASP3/EGR1/FOS/MYBL2/NFATC4/SNCA/TFAP2A/TLR4	9	Sup	AOJJSUZBOXZQNB-TZSSRYMLSA-N_BRD-K92093830_MCF7_10 uM_24 h
BP	GO:0052548	regulation of endopeptidase activity	19/239	428/18903	2.35869565948253e-06	0.0101494674227533	5.8299913027488e-05	APP/BID/C5/CAST/CASP10/CD44/LYN/SERPINE1/PMAIP1/LGMN/PSMB8/PTGS2/SNCA/SOX2/SYK/TIMP2/USP14/PSMF1/CYCS	19	Sup	AOJJSUZBOXZQNB-TZSSRYMLSA-N_BRD-K92093830_MCF7_10 uM_24 h
BP	GO:0071887	leukocyte apoptotic process	10/239	117/18903	2.36412142466919e-06	0.0101728144903515	5.8299913027488e-05	BCL2/BMP4/CASP3/CRKL/CTSL/DFFA/LYN/MEF2C/PRKCQ/TNFRSF21	10	Sup	AOJJSUZBOXZQNB-TZSSRYMLSA-N_BRD-K92093830_MCF7_10 uM_24 h
BP	GO:0043200	response to amino acid	10/239	118/18903	2.55472284443851e-06	0.0109929723996189	6.20296087238734e-05	CASP3/COL1A1/COL4A1/DNMT1/DNMT3A/EDN1/LYN/MMP2/PIK3C3/PIK3CA	10	Sup	AOJJSUZBOXZQNB-TZSSRYMLSA-N_BRD-K92093830_MCF7_10 uM_24 h
BP	GO:0010634	positive regulation of epithelial cell migration	12/239	176/18903	2.56109831906098e-06	0.0110204060669194	6.20296087238734e-05	BMP4/CD40/EDN1/EGF/ETS1/PTK2B/FUT1/JUN/LGMN/PTGS2/PTK2/TGFBR2	12	Sup	AOJJSUZBOXZQNB-TZSSRYMLSA-N_BRD-K92093830_MCF7_10 uM_24 h
BP	GO:1904705	regulation of vascular associated smooth muscle cell proliferation	9/239	93/18903	2.71527220003423e-06	0.0116838162767473	6.51817089845199e-05	DNMT1/EDN1/GNAI2/JUN/MEF2C/MMP2/TERT/TPM1/FRS2	9	Sup	AOJJSUZBOXZQNB-TZSSRYMLSA-N_BRD-K92093830_MCF7_10 uM_24 h
BP	GO:0031667	response to nutrient levels	20/239	474/18903	2.75083653905057e-06	0.0118368496275346	6.54561935469373e-05	ADRB2/AGL/APOE/BCL2/COL1A1/DNMT3A/FOS/GNAI2/OXCT1/PIK3C3/PMAIP1/PPARD/PTGS2/TBXA2R/TGFBR2/ZFP36/BECN1/NPRL2/NENF/PRKAG2	20	Sup	AOJJSUZBOXZQNB-TZSSRYMLSA-N_BRD-K92093830_MCF7_10 uM_24 h
BP	GO:0014823	response to activity	8/239	70/18903	2.79124363184161e-06	0.0120107213478144	6.58401358284286e-05	EDN1/FOS/HADH/MMP2/OXCT1/PIK3CA/PPARD/CXCR4	8	Sup	AOJJSUZBOXZQNB-TZSSRYMLSA-N_BRD-K92093830_MCF7_10 uM_24 h
BP	GO:0001659	temperature homeostasis	12/239	178/18903	2.88126339668153e-06	0.0123980763959206	6.73776385957196e-05	ADRB2/EGR1/HADH/IL1B/IL4R/PTGS2/RB1/SYK/TLR4/CXCR4/KDM3A/ABHD6	12	Sup	AOJJSUZBOXZQNB-TZSSRYMLSA-N_BRD-K92093830_MCF7_10 uM_24 h
BP	GO:1904707	positive regulation of vascular associated smooth muscle cell proliferation	7/239	50/18903	2.97432063473912e-06	0.0127985016912825	6.78467609276103e-05	DNMT1/EDN1/GNAI2/JUN/MMP2/TERT/FRS2	7	Sup	AOJJSUZBOXZQNB-TZSSRYMLSA-N_BRD-K92093830_MCF7_10 uM_24 h
BP	GO:0018210	peptidyl-threonine modification	10/239	120/18903	2.97635868174868e-06	0.0128072714075646	6.78467609276103e-05	APP/BCL2/CALM3/CSNK2A2/EGF/PRKACA/TGFBR2/DYRK3/PRKAG2/SPRED2	10	Sup	AOJJSUZBOXZQNB-TZSSRYMLSA-N_BRD-K92093830_MCF7_10 uM_24 h
BP	GO:0071774	response to fibroblast growth factor	10/239	120/18903	2.97635868174868e-06	0.0128072714075646	6.78467609276103e-05	CD44/COL1A1/CRKL/FGFR2/GPC1/CCL2/ZFP36/IQGAP1/CEP57/FRS2	10	Sup	AOJJSUZBOXZQNB-TZSSRYMLSA-N_BRD-K92093830_MCF7_10 uM_24 h
BP	GO:2000379	positive regulation of reactive oxygen species metabolic process	8/239	71/18903	3.11171140335452e-06	0.0133896941686345	7.03410551442508e-05	GADD45A/PTK2B/GNAI2/RAB27A/SNCA/SYK/TGFBR2/TLR4	8	Sup	AOJJSUZBOXZQNB-TZSSRYMLSA-N_BRD-K92093830_MCF7_10 uM_24 h
BP	GO:0042098	T cell proliferation	13/239	212/18903	3.18230820015526e-06	0.0136934721852681	7.04237281110907e-05	BID/BMP4/CASP3/CCND3/IL1B/NCK1/PRKCQ/PTPRC/RAC2/SYK/TGFBR2/CORO1A/TNFRSF21	13	Sup	AOJJSUZBOXZQNB-TZSSRYMLSA-N_BRD-K92093830_MCF7_10 uM_24 h
BP	GO:0002431	Fc receptor mediated stimulatory signaling pathway	6/239	33/18903	3.19269417889608e-06	0.0137381630517898	7.04237281110907e-05	LYN/PAK1/PLSCR1/PTK2/PTPRC/SYK	6	Sup	AOJJSUZBOXZQNB-TZSSRYMLSA-N_BRD-K92093830_MCF7_10 uM_24 h
BP	GO:0051051	negative regulation of transport	20/239	479/18903	3.22229535826697e-06	0.0138655369266228	7.04237281110907e-05	APOE/BCL2/CALM3/EDN1/EGF/EPHA3/EPHB2/PTK2B/GNAI2/HADH/IL1B/LRPAP1/PLSCR1/PTGS2/RGS2/SNCA/GNB5/CORO1A/UBE2J1/FBXO11	20	Sup	AOJJSUZBOXZQNB-TZSSRYMLSA-N_BRD-K92093830_MCF7_10 uM_24 h
BP	GO:0014909	smooth muscle cell migration	9/239	95/18903	3.24517567450214e-06	0.0139639909273827	7.04237281110907e-05	BCL2/IGFBP3/MEF2C/SERPINE1/PPARD/TERT/TLR4/TPM1/TRIB1	9	Sup	AOJJSUZBOXZQNB-TZSSRYMLSA-N_BRD-K92093830_MCF7_10 uM_24 h
BP	GO:1990874	vascular associated smooth muscle cell proliferation	9/239	95/18903	3.24517567450214e-06	0.0139639909273827	7.04237281110907e-05	DNMT1/EDN1/GNAI2/JUN/MEF2C/MMP2/TERT/TPM1/FRS2	9	Sup	AOJJSUZBOXZQNB-TZSSRYMLSA-N_BRD-K92093830_MCF7_10 uM_24 h
BP	GO:0050673	epithelial cell proliferation	20/239	481/18903	3.43058495159185e-06	0.0147618070466997	7.38564529678546e-05	APOE/BID/BMP4/EGF/FGFR2/FUT1/IGFBP3/JUN/KIT/LIPA/MEF2C/PPARD/PRKX/HTRA1/PTPRK/RB1/CCL2/SOX2/ZFP36/FRS2	20	Sup	AOJJSUZBOXZQNB-TZSSRYMLSA-N_BRD-K92093830_MCF7_10 uM_24 h
BP	GO:0006816	calcium ion transport	19/239	440/18903	3.52666947448847e-06	0.0151752587487239	7.48305349227199e-05	BCL2/CALM3/EDN1/EGF/PTK2B/GNAI2/LYN/PRKACA/PTGS2/PTPRC/CCL2/SNCA/CXCR4/GNB5/CORO1A/ATP2C1/ERO1A/MCOLN1/FBXO11	19	Sup	AOJJSUZBOXZQNB-TZSSRYMLSA-N_BRD-K92093830_MCF7_10 uM_24 h
BP	GO:0006874	cellular calcium ion homeostasis	15/239	284/18903	3.54351145515046e-06	0.0152477297915124	7.48305349227199e-05	APOE/APP/BCL2/CALM3/CD40/EDN1/PTK2B/LYN/PRKACA/PTPRC/SNCA/CORO1A/ATP2C1/ERO1A/MCOLN1	15	Sup	AOJJSUZBOXZQNB-TZSSRYMLSA-N_BRD-K92093830_MCF7_10 uM_24 h
BP	GO:0071456	cellular response to hypoxia	11/239	151/18903	3.55858830220385e-06	0.0153126054643832	7.48305349227199e-05	BCL2/DNMT3A/EDN1/EGR1/FOS/PMAIP1/PPARD/PTGS2/TERT/HYOU1/ERO1A	11	Sup	AOJJSUZBOXZQNB-TZSSRYMLSA-N_BRD-K92093830_MCF7_10 uM_24 h
BP	GO:0042129	regulation of T cell proliferation	12/239	182/18903	3.62919469199106e-06	0.0156164247596375	7.57282163664854e-05	BID/BMP4/CASP3/IL1B/NCK1/PRKCQ/PTPRC/RAC2/SYK/TGFBR2/CORO1A/TNFRSF21	12	Sup	AOJJSUZBOXZQNB-TZSSRYMLSA-N_BRD-K92093830_MCF7_10 uM_24 h
BP	GO:0071675	regulation of mononuclear cell migration	10/239	123/18903	3.72192098793773e-06	0.016015426011096	7.7070232108602e-05	APP/CRKL/PTK2B/LYN/SERPINE1/LGMN/PTK2/CCL2/STK10/CORO1A	10	Sup	AOJJSUZBOXZQNB-TZSSRYMLSA-N_BRD-K92093830_MCF7_10 uM_24 h
BP	GO:0048013	ephrin receptor signaling pathway	7/239	52/18903	3.89914202314032e-06	0.0167780081255728	8.012830138463e-05	EPHA3/EPHB2/LYN/MMP2/NCK1/PAK1/PTK2	7	Sup	AOJJSUZBOXZQNB-TZSSRYMLSA-N_BRD-K92093830_MCF7_10 uM_24 h
BP	GO:0010288	response to lead ion	5/239	20/18903	4.11410993396289e-06	0.0177030150458423	8.39102595949534e-05	APP/DNMT3A/PLSCR1/PTGS2/BECN1	5	Sup	AOJJSUZBOXZQNB-TZSSRYMLSA-N_BRD-K92093830_MCF7_10 uM_24 h
BP	GO:0050804	modulation of chemical synaptic transmission	19/239	448/18903	4.57347904431967e-06	0.0196796803277076	9.25833110542954e-05	ADRB2/APOE/APP/CALM3/EDN1/EPHB2/PTK2B/GNAI2/IL1B/KIT/MEF2C/NFATC4/PRKACA/LGMN/PTGS2/CCL2/SNAP25/SNCA/ABHD6	19	Sup	AOJJSUZBOXZQNB-TZSSRYMLSA-N_BRD-K92093830_MCF7_10 uM_24 h
BP	GO:0099177	regulation of trans-synaptic signaling	19/239	449/18903	4.72239181879432e-06	0.020320451996272	9.48896975986976e-05	ADRB2/APOE/APP/CALM3/EDN1/EPHB2/PTK2B/GNAI2/IL1B/KIT/MEF2C/NFATC4/PRKACA/LGMN/PTGS2/CCL2/SNAP25/SNCA/ABHD6	19	Sup	AOJJSUZBOXZQNB-TZSSRYMLSA-N_BRD-K92093830_MCF7_10 uM_24 h
BP	GO:0045766	positive regulation of angiogenesis	12/239	187/18903	4.80112743871304e-06	0.0206592513687822	9.50634299620706e-05	C5/CD40/ETS1/PTK2B/FUT1/IL1B/SERPINE1/TBXA2R/TERT/TGFBR2/CXCR4/HMGA2	12	Sup	AOJJSUZBOXZQNB-TZSSRYMLSA-N_BRD-K92093830_MCF7_10 uM_24 h
BP	GO:1904018	positive regulation of vasculature development	12/239	187/18903	4.80112743871304e-06	0.0206592513687822	9.50634299620706e-05	C5/CD40/ETS1/PTK2B/FUT1/IL1B/SERPINE1/TBXA2R/TERT/TGFBR2/CXCR4/HMGA2	12	Sup	AOJJSUZBOXZQNB-TZSSRYMLSA-N_BRD-K92093830_MCF7_10 uM_24 h
BP	GO:0030218	erythrocyte differentiation	10/239	128/18903	5.32654817790125e-06	0.0229201368095091	0.000104702628943185	ALAS1/BMP4/CASP3/ETS1/KIT/LYN/RB1/ZFP36/DYRK3/IKZF1	10	Sup	AOJJSUZBOXZQNB-TZSSRYMLSA-N_BRD-K92093830_MCF7_10 uM_24 h
BP	GO:0051098	regulation of binding	17/239	372/18903	5.55546709036215e-06	0.0239051748898283	0.000108416801907332	PARP1/ADRB2/APOE/APP/BMP4/CALM3/EGF/IDE/JUN/LRPAP1/NFATC4/PRKACA/PTPRF/RB1/RFNG/TERT/HMGA2	17	Sup	AOJJSUZBOXZQNB-TZSSRYMLSA-N_BRD-K92093830_MCF7_10 uM_24 h
BP	GO:0048872	homeostasis of number of cells	15/239	296/18903	5.85551299703262e-06	0.0251962724262314	0.000112714559290356	ALAS1/BCL2/BMP4/CASP3/ETS1/KIT/LIPA/LYN/MEF2C/PMAIP1/RB1/ZFP36/DYRK3/IKZF1/CORO1A	15	Sup	AOJJSUZBOXZQNB-TZSSRYMLSA-N_BRD-K92093830_MCF7_10 uM_24 h
BP	GO:0036294	cellular response to decreased oxygen levels	11/239	159/18903	5.85879519477809e-06	0.0252103957231301	0.000112714559290356	BCL2/DNMT3A/EDN1/EGR1/FOS/PMAIP1/PPARD/PTGS2/TERT/HYOU1/ERO1A	11	Sup	AOJJSUZBOXZQNB-TZSSRYMLSA-N_BRD-K92093830_MCF7_10 uM_24 h
BP	GO:0071214	cellular response to abiotic stimulus	16/239	335/18903	6.05924454520511e-06	0.0260729292780176	0.000114881668091478	PARP1/CASP3/CD40/COL1A1/GADD45A/EGR1/IL1B/MMP1/MMP2/NFATC4/PIK3CA/PTGS2/PTPRK/TLR4/GNB5/MCOLN1	16	Sup	AOJJSUZBOXZQNB-TZSSRYMLSA-N_BRD-K92093830_MCF7_10 uM_24 h
BP	GO:0104004	cellular response to environmental stimulus	16/239	335/18903	6.05924454520511e-06	0.0260729292780176	0.000114881668091478	PARP1/CASP3/CD40/COL1A1/GADD45A/EGR1/IL1B/MMP1/MMP2/NFATC4/PIK3CA/PTGS2/PTPRK/TLR4/GNB5/MCOLN1	16	Sup	AOJJSUZBOXZQNB-TZSSRYMLSA-N_BRD-K92093830_MCF7_10 uM_24 h
BP	GO:0002263	cell activation involved in immune response	15/239	297/18903	6.09849134455342e-06	0.0262418082556134	0.000114881668091478	APP/CD40/PTK2B/HLA-DRA/ICAM1/IL4R/KIT/LYN/PTPRC/RAB27A/RAC2/SHB/SYK/TLR4/CORO1A	15	Sup	AOJJSUZBOXZQNB-TZSSRYMLSA-N_BRD-K92093830_MCF7_10 uM_24 h
BP	GO:0052547	regulation of peptidase activity	19/239	459/18903	6.4714352469649e-06	0.02784658586769	0.000121066342151931	APP/BID/C5/CAST/CASP10/CD44/LYN/SERPINE1/PMAIP1/LGMN/PSMB8/PTGS2/SNCA/SOX2/SYK/TIMP2/USP14/PSMF1/CYCS	19	Sup	AOJJSUZBOXZQNB-TZSSRYMLSA-N_BRD-K92093830_MCF7_10 uM_24 h
BP	GO:2000310	regulation of NMDA receptor activity	5/239	22/18903	6.84503996089383e-06	0.0294542069517262	0.000127178572308748	APP/EPHB2/PTK2B/MEF2C/CCL2	5	Sup	AOJJSUZBOXZQNB-TZSSRYMLSA-N_BRD-K92093830_MCF7_10 uM_24 h
BP	GO:0048545	response to steroid hormone	16/239	339/18903	7.03671649869993e-06	0.0302789910939058	0.000128973103962658	PARP1/AGL/BCL2/BMP4/CALM3/CASP3/COL1A1/EDN1/FOS/PAK1/PIK3CA/PPARD/PTGS2/TGFBR2/ZFP36/KDM3A	16	Sup	AOJJSUZBOXZQNB-TZSSRYMLSA-N_BRD-K92093830_MCF7_10 uM_24 h
BP	GO:0062012	regulation of small molecule metabolic process	16/239	339/18903	7.03671649869993e-06	0.0302789910939058	0.000128973103962658	PARP1/APOE/APP/EGR1/PTK2B/IGFBP3/IL1B/KIT/ME2/PHKG2/PMAIP1/PPARD/PTGS2/SNCA/CD320/PRKAG2	16	Sup	AOJJSUZBOXZQNB-TZSSRYMLSA-N_BRD-K92093830_MCF7_10 uM_24 h
BP	GO:0001101	response to acid chemical	10/239	133/18903	7.49888307300595e-06	0.0322676938631446	0.000136521523695771	CASP3/COL1A1/COL4A1/DNMT1/DNMT3A/EDN1/LYN/MMP2/PIK3C3/PIK3CA	10	Sup	AOJJSUZBOXZQNB-TZSSRYMLSA-N_BRD-K92093830_MCF7_10 uM_24 h
BP	GO:0003151	outflow tract morphogenesis	8/239	80/18903	7.68921314376956e-06	0.0330866841576404	0.000139053349273643	BMP4/CRKL/EDN1/FGFR2/JUN/MEF2C/TGFBR2/FZD1	8	Sup	AOJJSUZBOXZQNB-TZSSRYMLSA-N_BRD-K92093830_MCF7_10 uM_24 h
BP	GO:0031960	response to corticosteroid	11/239	165/18903	8.34954521733179e-06	0.0359280930701787	0.00014999496706214	PARP1/AGL/BCL2/CALM3/CASP3/COL1A1/EDN1/FOS/PIK3CA/PTGS2/ZFP36	11	Sup	AOJJSUZBOXZQNB-TZSSRYMLSA-N_BRD-K92093830_MCF7_10 uM_24 h
BP	GO:0051924	regulation of calcium ion transport	14/239	268/18903	8.53163728458059e-06	0.0367116352355503	0.000152257820514987	BCL2/CALM3/EGF/PTK2B/GNAI2/LYN/PRKACA/PTGS2/CCL2/SNCA/CXCR4/GNB5/CORO1A/FBXO11	14	Sup	AOJJSUZBOXZQNB-TZSSRYMLSA-N_BRD-K92093830_MCF7_10 uM_24 h
BP	GO:0071375	cellular response to peptide hormone stimulus	15/239	306/18903	8.72404349107907e-06	0.0375395591421133	0.000154673959934715	PARP1/CCND3/EDN1/FOS/GNAI2/IDE/IL1B/LYN/NCK1/PIK3CA/PRKCQ/PTK2/RB1/SHC1/SOCS2	15	Sup	AOJJSUZBOXZQNB-TZSSRYMLSA-N_BRD-K92093830_MCF7_10 uM_24 h
BP	GO:0009743	response to carbohydrate	13/239	234/18903	9.32117169367567e-06	0.0401090017978864	0.000161903226895482	CASP3/EGR1/PTK2B/ICAM1/IL1B/LYN/OXCT1/PIK3CA/PPARD/PRKACA/PTGS2/TGFBR2/RAB11FIP2	13	Sup	AOJJSUZBOXZQNB-TZSSRYMLSA-N_BRD-K92093830_MCF7_10 uM_24 h
BP	GO:0014812	muscle cell migration	9/239	108/18903	9.37053406731129e-06	0.0403214080916405	0.000161903226895482	BCL2/IGFBP3/MEF2C/SERPINE1/PPARD/TERT/TLR4/TPM1/TRIB1	9	Sup	AOJJSUZBOXZQNB-TZSSRYMLSA-N_BRD-K92093830_MCF7_10 uM_24 h
BP	GO:0019882	antigen processing and presentation	9/239	108/18903	9.37053406731129e-06	0.0403214080916405	0.000161903226895482	CTSL/HLA-DMA/HLA-DRA/ICAM1/IDE/IKBKB/LGMN/PSMB8/RAB27A	9	Sup	AOJJSUZBOXZQNB-TZSSRYMLSA-N_BRD-K92093830_MCF7_10 uM_24 h
BP	GO:0051341	regulation of oxidoreductase activity	9/239	108/18903	9.37053406731129e-06	0.0403214080916405	0.000161903226895482	APOE/CALM3/EDN1/PTK2B/GNAI2/IL1B/SNCA/TERT/SIRT3	9	Sup	AOJJSUZBOXZQNB-TZSSRYMLSA-N_BRD-K92093830_MCF7_10 uM_24 h
BP	GO:0071560	cellular response to transforming growth factor beta stimulus	14/239	271/18903	9.68011039555796e-06	0.0416535150320859	0.000166146595574933	PARP1/COL1A1/CRKL/EDN1/FGFR2/FOS/ITGB5/JUN/MEF2C/HTRA1/PTK2/PTPRK/TGFBR2/SPRED2	14	Sup	AOJJSUZBOXZQNB-TZSSRYMLSA-N_BRD-K92093830_MCF7_10 uM_24 h
BP	GO:0034101	erythrocyte homeostasis	10/239	137/18903	9.75155656035133e-06	0.0419609478791918	0.000166146595574933	ALAS1/BMP4/CASP3/ETS1/KIT/LYN/RB1/ZFP36/DYRK3/IKZF1	10	Sup	AOJJSUZBOXZQNB-TZSSRYMLSA-N_BRD-K92093830_MCF7_10 uM_24 h
BP	GO:0055074	calcium ion homeostasis	15/239	309/18903	9.79987680535109e-06	0.0421688698934257	0.000166146595574933	APOE/APP/BCL2/CALM3/CD40/EDN1/PTK2B/LYN/PRKACA/PTPRC/SNCA/CORO1A/ATP2C1/ERO1A/MCOLN1	15	Sup	AOJJSUZBOXZQNB-TZSSRYMLSA-N_BRD-K92093830_MCF7_10 uM_24 h
BP	GO:0050878	regulation of body fluid levels	17/239	390/18903	1.03199340262341e-05	0.0444066761148855	0.00017387688777774	APOE/CD40/EDN1/EPHB2/GNAI2/LYN/SERPINE1/PIK3CA/PLSCR1/PRKACA/PRKCQ/RAB27A/SYK/TBXA2R/TLR4/SOCS2/MYL9	17	Sup	AOJJSUZBOXZQNB-TZSSRYMLSA-N_BRD-K92093830_MCF7_10 uM_24 h
BP	GO:0002262	myeloid cell homeostasis	11/239	169/18903	1.0482569353139e-05	0.0451064959265572	0.000175526843554511	ALAS1/BMP4/CASP3/ETS1/KIT/LIPA/LYN/RB1/ZFP36/DYRK3/IKZF1	11	Sup	AOJJSUZBOXZQNB-TZSSRYMLSA-N_BRD-K92093830_MCF7_10 uM_24 h
BP	GO:0038095	Fc-epsilon receptor signaling pathway	5/239	24/18903	1.08223297064193e-05	0.0465684847267222	0.000180016421571867	IKBKB/LYN/PRKCQ/MAPK9/SYK	5	Sup	AOJJSUZBOXZQNB-TZSSRYMLSA-N_BRD-K92093830_MCF7_10 uM_24 h
BP	GO:1904035	regulation of epithelial cell apoptotic process	9/239	110/18903	1.0883414233953e-05	0.0468313314486997	0.000180016421571867	BCL2/CAST/CD40/ICAM1/SERPINE1/RB1/CCL2/TERT/ZFP36	9	Sup	AOJJSUZBOXZQNB-TZSSRYMLSA-N_BRD-K92093830_MCF7_10 uM_24 h
CC	GO:0009898	cytoplasmic side of plasma membrane	15/242	173/19869	3.45060707209511e-09	1.39749586419852e-06	6.76749412589616e-07	PTK2B/GNA15/GNAI1/GNAI2/IKBKB/KIT/LYN/PTK2/PTPRC/RGS2/SNAP25/SYK/IQGAP1/GNB5/RAB21	15	Sup	AOJJSUZBOXZQNB-TZSSRYMLSA-N_BRD-K92093830_MCF7_10 uM_24 h
CC	GO:0061695	transferase complex, transferring phosphorus-containing groups	19/242	295/19869	4.08198058387387e-09	1.65320213646892e-06	6.76749412589616e-07	CCND3/CCNH/CDK2/CSNK2A2/IKBKB/PHKA1/PHKG2/PIK3C3/PIK3CA/PRKACA/PRKX/TERT/TGFBR2/BECN1/SOCS2/CCNA1/CCNE2/POLR1C/PRKAG2	19	Sup	AOJJSUZBOXZQNB-TZSSRYMLSA-N_BRD-K92093830_MCF7_10 uM_24 h
CC	GO:1902911	protein kinase complex	13/242	136/19869	1.20913134629172e-08	4.89698195248146e-06	1.3364083301119e-06	CCND3/CCNH/CDK2/CSNK2A2/IKBKB/PHKA1/PHKG2/PRKACA/PRKX/TGFBR2/CCNA1/CCNE2/PRKAG2	13	Sup	AOJJSUZBOXZQNB-TZSSRYMLSA-N_BRD-K92093830_MCF7_10 uM_24 h
CC	GO:0098562	cytoplasmic side of membrane	15/242	204/19869	3.22721848948491e-08	1.30702348824139e-05	2.14153650145361e-06	PTK2B/GNA15/GNAI1/GNAI2/IKBKB/KIT/LYN/PTK2/PTPRC/RGS2/SNAP25/SYK/IQGAP1/GNB5/RAB21	15	Sup	AOJJSUZBOXZQNB-TZSSRYMLSA-N_BRD-K92093830_MCF7_10 uM_24 h
CC	GO:1902554	serine/threonine protein kinase complex	12/242	122/19869	3.22930107362052e-08	1.30786693481631e-05	2.14153650145361e-06	CCND3/CCNH/CDK2/CSNK2A2/IKBKB/PHKA1/PHKG2/PRKACA/PRKX/TGFBR2/CCNA1/CCNE2	12	Sup	AOJJSUZBOXZQNB-TZSSRYMLSA-N_BRD-K92093830_MCF7_10 uM_24 h
CC	GO:0031234	extrinsic component of cytoplasmic side of plasma membrane	10/242	99/19869	3.59973085583501e-07	0.000145789099661318	1.98932494664567e-05	PTK2B/GNA15/GNAI1/GNAI2/LYN/PTK2/SNAP25/SYK/IQGAP1/GNB5	10	Sup	AOJJSUZBOXZQNB-TZSSRYMLSA-N_BRD-K92093830_MCF7_10 uM_24 h
CC	GO:0019897	extrinsic component of plasma membrane	12/242	172/19869	1.37625792160495e-06	0.000557384458250003	6.51911647076027e-05	CRKL/CTNND1/PTK2B/GNA15/GNAI1/GNAI2/LYN/PTK2/SNAP25/SYK/IQGAP1/GNB5	12	Sup	AOJJSUZBOXZQNB-TZSSRYMLSA-N_BRD-K92093830_MCF7_10 uM_24 h
CC	GO:0019898	extrinsic component of membrane	16/242	316/19869	1.79884377073117e-06	0.000728531727146126	7.45573404974105e-05	CRKL/CTNND1/PTK2B/GNA15/GNAI1/GNAI2/LYN/PIK3C3/PIK3CA/PTK2/SNAP25/SYK/BECN1/IQGAP1/SOCS2/GNB5	16	Sup	AOJJSUZBOXZQNB-TZSSRYMLSA-N_BRD-K92093830_MCF7_10 uM_24 h
CC	GO:0005788	endoplasmic reticulum lumen	14/242	312/19869	3.09710335157973e-05	0.0125432685738979	0.0011410380768978	APOE/APP/BMP4/COL1A1/COL4A1/EDN1/IGFBP3/KTN1/LRPAP1/PTGS2/P4HA2/HYOU1/CNPY3/ERO1A	14	Sup	AOJJSUZBOXZQNB-TZSSRYMLSA-N_BRD-K92093830_MCF7_10 uM_24 h
CC	GO:0005925	focal adhesion	16/242	422/19869	6.48326433250065e-05	0.0262572205466276	0.00214971396288179	CD44/PTK2B/FAT1/ICAM1/ITGB5/PAK1/PTK2/PTPRC/RAC2/RSU1/FZD1/IQGAP1/HYOU1/RAB21/TES/LAP3	16	Sup	AOJJSUZBOXZQNB-TZSSRYMLSA-N_BRD-K92093830_MCF7_10 uM_24 h
CC	GO:0030055	cell-substrate junction	16/242	432/19869	8.52558598037126e-05	0.0345286232205036	0.00237487547807951	CD44/PTK2B/FAT1/ICAM1/ITGB5/PAK1/PTK2/PTPRC/RAC2/RSU1/FZD1/IQGAP1/HYOU1/RAB21/TES/LAP3	16	Sup	AOJJSUZBOXZQNB-TZSSRYMLSA-N_BRD-K92093830_MCF7_10 uM_24 h
CC	GO:0030139	endocytic vesicle	14/242	343/19869	8.59478744447823e-05	0.0348088891501368	0.00237487547807951	ADRB2/APOE/CTSL/EGF/HLA-DRA/ITGB5/LYN/PIK3C3/RAC2/SYK/BECN1/HYOU1/CORO1A/MCOLN1	14	Sup	AOJJSUZBOXZQNB-TZSSRYMLSA-N_BRD-K92093830_MCF7_10 uM_24 h
MF	GO:0019207	kinase regulator activity	16/241	246/18432	1.60951057818621e-07	9.35125645926188e-05	4.03024368373285e-05	CALM3/CASP3/CCND3/CCNH/EGF/NCK1/PIK3CA/RAC2/SNCA/IQGAP1/SOCS2/CCNA1/CCNE2/TRIB1/PRKAG2/SPRED2	16	Sup	AOJJSUZBOXZQNB-TZSSRYMLSA-N_BRD-K92093830_MCF7_10 uM_24 h
MF	GO:0019887	protein kinase regulator activity	15/241	218/18432	1.91507923273341e-07	0.000111266103421811	4.03024368373285e-05	CALM3/CASP3/CCND3/CCNH/EGF/NCK1/PIK3CA/RAC2/SNCA/IQGAP1/CCNA1/CCNE2/TRIB1/PRKAG2/SPRED2	15	Sup	AOJJSUZBOXZQNB-TZSSRYMLSA-N_BRD-K92093830_MCF7_10 uM_24 h
MF	GO:0004674	protein serine/threonine kinase activity	21/241	430/18432	2.46484860485808e-07	0.000143207703942254	4.03024368373285e-05	BUB1B/CCND3/CDK2/CSNK2A2/PTK2B/IKBKB/PAK1/PHKA1/PHKG2/PIK3CA/PRKACA/PRKCQ/MAPK9/PRKX/MOK/STK10/SYK/TGFBR2/DYRK3/STK25/PRKAG2	21	Sup	AOJJSUZBOXZQNB-TZSSRYMLSA-N_BRD-K92093830_MCF7_10 uM_24 h
MF	GO:0031625	ubiquitin protein ligase binding	14/241	299/18432	4.16741216188241e-05	0.0242126646605368	0.00465201800491476	BCL2/BID/CASP10/CD40/PTK2B/JUN/LYN/PRKACA/RB1/CXCR4/BECN1/UBE2L6/TRIB1/UBE2J1	14	Sup	AOJJSUZBOXZQNB-TZSSRYMLSA-N_BRD-K92093830_MCF7_10 uM_24 h
MF	GO:0019838	growth factor binding	9/241	132/18432	6.04635327698118e-05	0.0351293125392607	0.00465201800491476	COL1A1/COL4A1/FGFR2/GPC1/IGFBP3/HTRA1/SHC1/TGFBR2/CEP57	9	Sup	AOJJSUZBOXZQNB-TZSSRYMLSA-N_BRD-K92093830_MCF7_10 uM_24 h
MF	GO:0005126	cytokine receptor binding	13/241	273/18432	6.60727666072039e-05	0.0383882773987855	0.00465201800491476	BID/C5/CASP3/IL1B/IL13RA1/CCL2/SHC1/SYK/TGFBR2/SOCS2/TRAP1/FRS2/SPRED2	13	Sup	AOJJSUZBOXZQNB-TZSSRYMLSA-N_BRD-K92093830_MCF7_10 uM_24 h
MF	GO:0004857	enzyme inhibitor activity	16/241	395/18432	6.78333355471971e-05	0.0394111679529215	0.00465201800491476	APP/C5/CAST/CASP3/DFFA/NCK1/SERPINE1/RGS2/SNCA/TIMP2/IQGAP1/USP14/PSMF1/TRIB1/PRKAG2/SPRED2	16	Sup	AOJJSUZBOXZQNB-TZSSRYMLSA-N_BRD-K92093830_MCF7_10 uM_24 h
MF	GO:0044389	ubiquitin-like protein ligase binding	14/241	318/18432	8.08218981710862e-05	0.0469575228374011	0.00465201800491476	BCL2/BID/CASP10/CD40/PTK2B/JUN/LYN/PRKACA/RB1/CXCR4/BECN1/UBE2L6/TRIB1/UBE2J1	14	Sup	AOJJSUZBOXZQNB-TZSSRYMLSA-N_BRD-K92093830_MCF7_10 uM_24 h
MF	GO:0004713	protein tyrosine kinase activity	9/241	138/18432	8.53535492318052e-05	0.0495904121036788	0.00465201800491476	EPHA3/EPHB2/PTK2B/FGFR2/KIT/LYN/PTK2/SYK/DYRK3	9	Sup	AOJJSUZBOXZQNB-TZSSRYMLSA-N_BRD-K92093830_MCF7_10 uM_24 h
BP	GO:0044772	mitotic cell cycle phase transition	25/212	473/18903	1.36798402613352e-10	4.65935359301077e-07	3.58123818209902e-07	CCND1/CCNA2/CCNF/CDK1/CDC20/CDC25A/CDC25B/CDK7/CDKN1A/CDKN1B/EZH2/ID2/MUC1/MYC/PLK1/PTPN6/SMARCD2/AURKA/CCNB2/BCL7B/MELK/UBE2C/CHEK2/ECD/FBXO7	25	Inf	AOJJSUZBOXZQNB-TZSSRYMLSA-N_BRD-K92093830_MCF7_10 uM_24 h
BP	GO:0000079	regulation of cyclin-dependent protein serine/threonine kinase activity	13/212	117/18903	6.82374717742319e-10	2.32416828863034e-06	8.18057927044356e-07	CCND1/CCNA2/CCNF/CDC25A/CDK7/CDKN1A/CDKN1B/CEBPA/SFN/PLK1/SRC/CCNB2/FBXO7	13	Inf	AOJJSUZBOXZQNB-TZSSRYMLSA-N_BRD-K92093830_MCF7_10 uM_24 h
BP	GO:1904029	regulation of cyclin-dependent protein kinase activity	13/212	120/18903	9.37460833163014e-10	3.19299159775322e-06	8.18057927044356e-07	CCND1/CCNA2/CCNF/CDC25A/CDK7/CDKN1A/CDKN1B/CEBPA/SFN/PLK1/SRC/CCNB2/FBXO7	13	Inf	AOJJSUZBOXZQNB-TZSSRYMLSA-N_BRD-K92093830_MCF7_10 uM_24 h
BP	GO:1901990	regulation of mitotic cell cycle phase transition	20/212	354/18903	3.44793066171662e-09	1.17436518338068e-05	2.11786447765871e-06	CCND1/CDK1/CDC20/CDC25A/CDC25B/CDK7/CDKN1A/CDKN1B/EZH2/ID2/MUC1/PLK1/PTPN6/SMARCD2/AURKA/BCL7B/UBE2C/CHEK2/ECD/FBXO7	20	Inf	AOJJSUZBOXZQNB-TZSSRYMLSA-N_BRD-K92093830_MCF7_10 uM_24 h
BP	GO:0071900	regulation of protein serine/threonine kinase activity	21/212	395/18903	4.04497638475225e-09	1.37771895664662e-05	2.11786447765871e-06	CCND1/CCNA2/CCNF/CDC25A/CDK7/CDKN1A/CDKN1B/CEBPA/CSK/ERBB2/EZH2/SFN/MAP3K4/PDGFA/PLK1/PRKCD/PTPN6/SRC/CCNB2/NUP62/FBXO7	21	Inf	AOJJSUZBOXZQNB-TZSSRYMLSA-N_BRD-K92093830_MCF7_10 uM_24 h
BP	GO:1901987	regulation of cell cycle phase transition	22/212	453/18903	8.85391581672744e-09	3.01564372717737e-05	3.86310326950897e-06	CCND1/CDK1/CDC20/CDC25A/CDC25B/CDK7/CDKN1A/CDKN1B/EZH2/ID2/MUC1/PLK1/PTPN6/RAD9A/SMARCD2/AURKA/TBX2/BCL7B/UBE2C/CHEK2/ECD/FBXO7	22	Inf	AOJJSUZBOXZQNB-TZSSRYMLSA-N_BRD-K92093830_MCF7_10 uM_24 h
BP	GO:0044843	cell cycle G1/S phase transition	17/212	280/18903	1.89398572750764e-08	6.45091538789103e-05	7.08322181099475e-06	CCND1/CCNA2/CDC25A/CDK7/CDKN1A/CDKN1B/EZH2/ID2/MUC1/MYC/PTPN6/SMARCD2/TBX2/BCL7B/CHEK2/ECD/FBXO7	17	Inf	AOJJSUZBOXZQNB-TZSSRYMLSA-N_BRD-K92093830_MCF7_10 uM_24 h
BP	GO:0072331	signal transduction by p53 class mediator	13/212	173/18903	7.99916705770381e-08	0.000272451629985392	2.61762216743545e-05	CDKN1A/CDKN1B/FOXO3/MUC1/MYC/SOX4/AURKA/USP7/KAT6A/CHEK2/RRS1/RRP8/DDIT4	13	Inf	AOJJSUZBOXZQNB-TZSSRYMLSA-N_BRD-K92093830_MCF7_10 uM_24 h
BP	GO:0016570	histone modification	21/212	474/18903	9.39645381082353e-08	0.000320043216796649	2.73321410848165e-05	DDB2/EZH2/GATA2/GATA3/HDAC2/MUC1/SUV39H1/USP7/KAT6A/NCOA3/EED/PARP2/KDM5B/PWP1/MTF2/JMJD6/USP22/JADE2/RRP8/ZNF451/ARID4B	21	Inf	AOJJSUZBOXZQNB-TZSSRYMLSA-N_BRD-K92093830_MCF7_10 uM_24 h
BP	GO:1902806	regulation of cell cycle G1/S phase transition	14/212	213/18903	1.33765109142845e-07	0.000455603961740531	3.50182975198164e-05	CCND1/CDK7/CDKN1A/CDKN1B/EZH2/ID2/MUC1/PTPN6/SMARCD2/TBX2/BCL7B/CHEK2/ECD/FBXO7	14	Inf	AOJJSUZBOXZQNB-TZSSRYMLSA-N_BRD-K92093830_MCF7_10 uM_24 h
BP	GO:0000082	G1/S transition of mitotic cell cycle	15/212	250/18903	1.55662534486774e-07	0.000530186592461951	3.70461936142207e-05	CCND1/CDC25A/CDK7/CDKN1A/CDKN1B/EZH2/ID2/MUC1/MYC/PTPN6/SMARCD2/BCL7B/CHEK2/ECD/FBXO7	15	Inf	AOJJSUZBOXZQNB-TZSSRYMLSA-N_BRD-K92093830_MCF7_10 uM_24 h
BP	GO:2000045	regulation of G1/S transition of mitotic cell cycle	13/212	185/18903	1.75321564338598e-07	0.000597145248137265	3.82477833780784e-05	CCND1/CDK7/CDKN1A/CDKN1B/EZH2/ID2/MUC1/PTPN6/SMARCD2/BCL7B/CHEK2/ECD/FBXO7	13	Inf	AOJJSUZBOXZQNB-TZSSRYMLSA-N_BRD-K92093830_MCF7_10 uM_24 h
BP	GO:0031647	regulation of protein stability	16/212	325/18903	8.60372669972008e-07	0.00293042931392466	0.000173258852649424	ATP1B1/CDK7/HSPA1A/HSPA8/SMAD3/PIN1/PLK1/PRKCD/SOX4/SRC/AURKA/STXBP1/USP7/BAG3/CHEK2/FBXO7	16	Inf	AOJJSUZBOXZQNB-TZSSRYMLSA-N_BRD-K92093830_MCF7_10 uM_24 h
BP	GO:0098727	maintenance of cell number	12/212	181/18903	9.8067808165197e-07	0.00334018954610661	0.000183379427749507	EZH2/FOXO3/GATA2/HDAC2/MYC/PCM1/SOX4/NCOA3/FZD7/BCL7B/MTF2/ARID4B	12	Inf	AOJJSUZBOXZQNB-TZSSRYMLSA-N_BRD-K92093830_MCF7_10 uM_24 h
BP	GO:0032355	response to estradiol	10/212	121/18903	1.09096348031643e-06	0.00371582161395777	0.000190401836880489	CCND1/CCNA2/CDKN1B/EZH2/IGF1R/PCNA/PDGFA/STXBP1/NCOA3/NRIP1	10	Inf	AOJJSUZBOXZQNB-TZSSRYMLSA-N_BRD-K92093830_MCF7_10 uM_24 h
BP	GO:0097193	intrinsic apoptotic signaling pathway	15/212	298/18903	1.45122413183728e-06	0.00494286939303778	0.000227731604710794	CDKN1A/SFN/MSH6/HMOX1/HSPA1A/MUC1/MYC/PRKCD/RAD9A/SRC/XBP1/MELK/CHEK2/RRP8/DDIT4	15	Inf	AOJJSUZBOXZQNB-TZSSRYMLSA-N_BRD-K92093830_MCF7_10 uM_24 h
BP	GO:0044839	cell cycle G2/M phase transition	11/212	157/18903	1.63059176763011e-06	0.00555379556054816	0.000227731604710794	CCND1/CCNA2/CDK1/CDC25A/CDC25B/CDKN1A/PLK1/AURKA/CCNB2/MELK/CHEK2	11	Inf	AOJJSUZBOXZQNB-TZSSRYMLSA-N_BRD-K92093830_MCF7_10 uM_24 h
BP	GO:0051302	regulation of cell division	12/212	190/18903	1.63675758790747e-06	0.00557479634441285	0.000227731604710794	CDC25B/SFN/IGF1R/MYC/PDGFA/PIN1/PLK1/AURKA/NCOA3/KIF20A/NUP62/PIK3R4	12	Inf	AOJJSUZBOXZQNB-TZSSRYMLSA-N_BRD-K92093830_MCF7_10 uM_24 h
BP	GO:0048511	rhythmic process	15/212	302/18903	1.71238992516506e-06	0.00583240008511221	0.000227731604710794	CDK1/NR2F6/EZH2/FOXO3/HDAC2/ID2/IGF1R/NFIL3/PCNA/SRC/SUV39H1/TOP2A/USP7/NRIP1/KDM5B	15	Inf	AOJJSUZBOXZQNB-TZSSRYMLSA-N_BRD-K92093830_MCF7_10 uM_24 h
BP	GO:0031331	positive regulation of cellular catabolic process	18/212	429/18903	1.76242415851936e-06	0.00600281668391693	0.000227731604710794	CDC20/CEBPA/CSNK1A1/FOXO3/HMOX1/HSPA1A/CNOT4/PLK1/PRKCD/AURKA/PIP4K2B/SPTLC2/BAG3/KEAP1/FBXO7/SESN1/UBQLN2/YTHDF1	18	Inf	AOJJSUZBOXZQNB-TZSSRYMLSA-N_BRD-K92093830_MCF7_10 uM_24 h
BP	GO:0031099	regeneration	12/212	192/18903	1.82679755286705e-06	0.00622207246506517	0.000227731604710794	CCND1/CCNA2/CDK1/CDKN1A/CDKN1B/DAG1/EZH2/HMOX1/IGF1R/PCNA/AURKA/FZD7	12	Inf	AOJJSUZBOXZQNB-TZSSRYMLSA-N_BRD-K92093830_MCF7_10 uM_24 h
BP	GO:0042542	response to hydrogen peroxide	10/212	130/18903	2.10462864227313e-06	0.00716836515558227	0.000249641374039188	CDK1/CRK/EZH2/FOXO3/HDAC2/HMOX1/PCNA/PRKCD/SRC/NET1	10	Inf	AOJJSUZBOXZQNB-TZSSRYMLSA-N_BRD-K92093830_MCF7_10 uM_24 h
BP	GO:0000280	nuclear division	19/212	481/18903	2.1932706163073e-06	0.00747027971914268	0.000249641374039188	CDC20/CDC25B/CDKN1B/HSPA1A/PIN1/PLK1/SMARCD2/AURKA/TOP2A/CCNB2/BCL7B/SMC4/KIF2C/UBE2C/CHEK2/FOXJ3/RRS1/PDS5A/NUP62	19	Inf	AOJJSUZBOXZQNB-TZSSRYMLSA-N_BRD-K92093830_MCF7_10 uM_24 h
BP	GO:0048732	gland development	18/212	441/18903	2.59895454717514e-06	0.00885203918767851	0.000283491226264235	CCND1/CDKN1B/CEBPA/DAG1/EZH2/GATA2/GATA3/HMOX1/ID2/SMAD3/PCNA/PDGFA/SRC/AURKA/TBX2/XBP1/CCNB2/KDM5B	18	Inf	AOJJSUZBOXZQNB-TZSSRYMLSA-N_BRD-K92093830_MCF7_10 uM_24 h
BP	GO:0044773	mitotic DNA damage checkpoint signaling	8/212	81/18903	3.49587872235017e-06	0.0119069629283247	0.000366073700315152	CCND1/CDK1/CDKN1A/CDKN1B/MUC1/PLK1/RAD9A/CHEK2	8	Inf	AOJJSUZBOXZQNB-TZSSRYMLSA-N_BRD-K92093830_MCF7_10 uM_24 h
BP	GO:0009314	response to radiation	18/212	452/18903	3.66544778228195e-06	0.0124845151464523	0.000369067556054057	CCND1/CDC25A/CDKN1A/DDB2/NR2F6/GATA3/MSH6/ID2/MAP3K4/MYC/PCNA/PRKCD/RAD9A/USP1/NET1/TLK2/CHEK2/PNKP	18	Inf	AOJJSUZBOXZQNB-TZSSRYMLSA-N_BRD-K92093830_MCF7_10 uM_24 h
BP	GO:0140014	mitotic nuclear division	15/212	325/18903	4.21247211875554e-06	0.0143476800364814	0.000407523561752292	CDC20/CDKN1B/HSPA1A/PIN1/PLK1/SMARCD2/AURKA/BCL7B/SMC4/KIF2C/UBE2C/CHEK2/RRS1/PDS5A/NUP62	15	Inf	AOJJSUZBOXZQNB-TZSSRYMLSA-N_BRD-K92093830_MCF7_10 uM_24 h
BP	GO:0032434	regulation of proteasomal ubiquitin-dependent protein catabolic process	10/212	141/18903	4.38354658646471e-06	0.0149303596734988	0.000407523561752292	CDC20/CEBPA/CSNK1A1/HSPA1A/PLK1/AURKA/USP7/KEAP1/TLK2/UBQLN2	10	Inf	AOJJSUZBOXZQNB-TZSSRYMLSA-N_BRD-K92093830_MCF7_10 uM_24 h
BP	GO:0018205	peptidyl-lysine modification	17/212	414/18903	4.59767434178406e-06	0.0156596788081165	0.000407523561752292	EZH2/GATA2/GATA3/HDAC2/MUC1/SOX4/SUV39H1/KAT6A/NCOA3/HMG20B/PWP1/MTF2/JMJD6/USP22/JADE2/ZNF451/ARID4B	17	Inf	AOJJSUZBOXZQNB-TZSSRYMLSA-N_BRD-K92093830_MCF7_10 uM_24 h
BP	GO:0000086	G2/M transition of mitotic cell cycle	10/212	142/18903	4.67005287894665e-06	0.0159062001056923	0.000407523561752292	CCND1/CCNA2/CDK1/CDC25A/CDC25B/CDKN1A/PLK1/AURKA/MELK/CHEK2	10	Inf	AOJJSUZBOXZQNB-TZSSRYMLSA-N_BRD-K92093830_MCF7_10 uM_24 h
BP	GO:0034599	cellular response to oxidative stress	14/212	288/18903	4.9046881532875e-06	0.0167053678500972	0.000411814790945522	CDK1/EZH2/FOXO3/HDAC2/HMOX1/HSPA1A/PCNA/PRKCD/SRC/STX4/KEAP1/MELK/NET1/FBXO7	14	Inf	AOJJSUZBOXZQNB-TZSSRYMLSA-N_BRD-K92093830_MCF7_10 uM_24 h
BP	GO:0044774	mitotic DNA integrity checkpoint signaling	8/212	85/18903	5.03384384589621e-06	0.0171452721391225	0.000411814790945522	CCND1/CDK1/CDKN1A/CDKN1B/MUC1/PLK1/RAD9A/CHEK2	8	Inf	AOJJSUZBOXZQNB-TZSSRYMLSA-N_BRD-K92093830_MCF7_10 uM_24 h
BP	GO:0019827	stem cell population maintenance	11/212	177/18903	5.22829575759734e-06	0.0178075753503765	0.000414761452923272	FOXO3/GATA2/HDAC2/MYC/PCM1/SOX4/NCOA3/FZD7/BCL7B/MTF2/ARID4B	11	Inf	AOJJSUZBOXZQNB-TZSSRYMLSA-N_BRD-K92093830_MCF7_10 uM_24 h
BP	GO:0009411	response to UV	10/212	149/18903	7.1703694567073e-06	0.0244222783695451	0.000552096248880218	CCND1/CDC25A/CDKN1A/DDB2/MSH6/MAP3K4/MYC/PCNA/PRKCD/USP1	10	Inf	AOJJSUZBOXZQNB-TZSSRYMLSA-N_BRD-K92093830_MCF7_10 uM_24 h
BP	GO:0031100	animal organ regeneration	7/212	65/18903	8.10747021649664e-06	0.0276140435573876	0.000590689980141414	CCND1/CCNA2/CDK1/EZH2/HMOX1/PCNA/AURKA	7	Inf	AOJJSUZBOXZQNB-TZSSRYMLSA-N_BRD-K92093830_MCF7_10 uM_24 h
BP	GO:0051054	positive regulation of DNA metabolic process	14/212	301/18903	8.12287789338013e-06	0.0276665221048527	0.000590689980141414	ATF1/CDK1/IGF1R/MAP3K4/MYC/PCNA/PRKCD/SMARCD2/SRC/USP1/USP7/BCL7B/POLG2/PNKP	14	Inf	AOJJSUZBOXZQNB-TZSSRYMLSA-N_BRD-K92093830_MCF7_10 uM_24 h
BP	GO:0006979	response to oxidative stress	17/212	434/18903	8.5525048525265e-06	0.0291298315277053	0.000605123174060694	CDK1/CRK/EZH2/FOXO3/HDAC2/HMOX1/HSPA1A/PCNA/PRKCD/SRC/STX4/KEAP1/MELK/NET1/PNKP/FBXO7/SESN1	17	Inf	AOJJSUZBOXZQNB-TZSSRYMLSA-N_BRD-K92093830_MCF7_10 uM_24 h
BP	GO:2000278	regulation of DNA biosynthetic process	9/212	121/18903	9.03946346142162e-06	0.030788412549602	0.000611901280051445	CDKN1A/MAP3K4/MYC/PCNA/SRC/USP1/POLG2/PNKP/JADE2	9	Inf	AOJJSUZBOXZQNB-TZSSRYMLSA-N_BRD-K92093830_MCF7_10 uM_24 h
BP	GO:0022411	cellular component disassembly	18/212	483/18903	9.11577902127303e-06	0.031048343346456	0.000611901280051445	CDK1/HSPA8/IGF1R/MYC/PLK1/SMARCD2/SPTAN1/AURKA/TOP2A/SQSTM1/BLCAP/KIF2C/TWF2/ARFIP2/FBXO7/PIK3R4/DDIT4/GRWD1	18	Inf	AOJJSUZBOXZQNB-TZSSRYMLSA-N_BRD-K92093830_MCF7_10 uM_24 h
BP	GO:0071478	cellular response to radiation	11/212	189/18903	9.76855747168396e-06	0.0332717067485556	0.000615007389891319	CDC25A/CDKN1A/DDB2/GATA3/MYC/PCNA/PRKCD/RAD9A/NET1/TLK2/CHEK2	11	Inf	AOJJSUZBOXZQNB-TZSSRYMLSA-N_BRD-K92093830_MCF7_10 uM_24 h
BP	GO:0034504	protein localization to nucleus	14/212	306/18903	9.78960872891729e-06	0.0333434073306923	0.000615007389891319	CDK1/CDKN1A/SMAD3/NFKBIA/NUP88/PIN1/PLK1/PRKCD/SRC/SQSTM1/BAG3/RRS1/NUP62/NUP85	14	Inf	AOJJSUZBOXZQNB-TZSSRYMLSA-N_BRD-K92093830_MCF7_10 uM_24 h
BP	GO:0070301	cellular response to hydrogen peroxide	8/212	93/18903	9.86682543492707e-06	0.0336064074313616	0.000615007389891319	CDK1/EZH2/FOXO3/HDAC2/PCNA/PRKCD/SRC/NET1	8	Inf	AOJJSUZBOXZQNB-TZSSRYMLSA-N_BRD-K92093830_MCF7_10 uM_24 h
BP	GO:0032436	positive regulation of proteasomal ubiquitin-dependent protein catabolic process	8/212	94/18903	1.06819006620152e-05	0.0363825536548238	0.000645307264778286	CDC20/CEBPA/CSNK1A1/HSPA1A/PLK1/AURKA/KEAP1/UBQLN2	8	Inf	AOJJSUZBOXZQNB-TZSSRYMLSA-N_BRD-K92093830_MCF7_10 uM_24 h
BP	GO:0042060	wound healing	17/212	442/18903	1.08459363360404e-05	0.0369412591605535	0.000645307264778286	CDKN1A/CRK/CSRP1/DAG1/ERBB2/GATA2/HMOX1/SMAD3/PDGFA/PRKCD/PTPN6/SRC/STXBP1/XBP1/FZD7/MACF1/TSKU	17	Inf	AOJJSUZBOXZQNB-TZSSRYMLSA-N_BRD-K92093830_MCF7_10 uM_24 h
BP	GO:0032465	regulation of cytokinesis	8/212	95/18903	1.15530051726327e-05	0.0393495356179869	0.000672101143025437	CDC25B/IGF1R/PIN1/PLK1/AURKA/KIF20A/NUP62/PIK3R4	8	Inf	AOJJSUZBOXZQNB-TZSSRYMLSA-N_BRD-K92093830_MCF7_10 uM_24 h
BP	GO:0045786	negative regulation of cell cycle	16/212	405/18903	1.42734670684173e-05	0.0486154288350295	0.000812313789454323	CCND1/CCNF/CDK1/CDC20/CDKN1A/CDKN1B/CEBPA/EZH2/GATA3/MUC1/PLK1/RAD9A/SUV39H1/CHEK2/RRP8/FBXO7	16	Inf	AOJJSUZBOXZQNB-TZSSRYMLSA-N_BRD-K92093830_MCF7_10 uM_24 h
CC	GO:0000307	cyclin-dependent protein kinase holoenzyme complex	8/217	50/19869	6.44033047844712e-08	2.5696918609004e-05	2.1490365912292e-05	CCND1/CCNA2/CCNF/CDK1/CDK7/CDKN1A/PCNA/CCNB2	8	Inf	AOJJSUZBOXZQNB-TZSSRYMLSA-N_BRD-K92093830_MCF7_10 uM_24 h
CC	GO:0061695	transferase complex, transferring phosphorus-containing groups	16/217	295/19869	1.67474007616538e-07	6.68221290389986e-05	2.79417160076013e-05	CCND1/CCNA2/CCNF/CDK1/CDK7/CDKN1A/IGF1R/PCNA/POLE2/TBP/CCNB2/TBPL1/POLG2/USP22/PIK3R4/POLD4	16	Inf	AOJJSUZBOXZQNB-TZSSRYMLSA-N_BRD-K92093830_MCF7_10 uM_24 h
CC	GO:0045120	pronucleus	4/217	14/19869	1.27135571113148e-05	0.00507270928741462	0.00133139246032057	CCNA2/EZH2/AURKA/TBP	4	Inf	AOJJSUZBOXZQNB-TZSSRYMLSA-N_BRD-K92093830_MCF7_10 uM_24 h
CC	GO:1902911	protein kinase complex	9/217	136/19869	1.89025377067432e-05	0.00754211254499055	0.00133139246032057	CCND1/CCNA2/CCNF/CDK1/CDK7/CDKN1A/IGF1R/PCNA/CCNB2	9	Inf	AOJJSUZBOXZQNB-TZSSRYMLSA-N_BRD-K92093830_MCF7_10 uM_24 h
CC	GO:0090575	RNA polymerase II transcription regulator complex	12/217	249/19869	1.9949887023731e-05	0.00796000492246867	0.00133139246032057	ATF1/CDK7/CEBPA/SMAD3/MYC/NFIL3/TBP/TLE1/XBP1/TBPL1/CEBPZ/USP22	12	Inf	AOJJSUZBOXZQNB-TZSSRYMLSA-N_BRD-K92093830_MCF7_10 uM_24 h
CC	GO:1902554	serine/threonine protein kinase complex	8/217	122/19869	5.89669490235769e-05	0.0235278126604072	0.00327938997201296	CCND1/CCNA2/CCNF/CDK1/CDK7/CDKN1A/PCNA/CCNB2	8	Inf	AOJJSUZBOXZQNB-TZSSRYMLSA-N_BRD-K92093830_MCF7_10 uM_24 h
CC	GO:0043073	germ cell nucleus	6/217	66/19869	8.33421973537683e-05	0.0332535367441535	0.00367128493387603	CDK7/PCNA/AURKA/TBP/TOP2A/TBPL1	6	Inf	AOJJSUZBOXZQNB-TZSSRYMLSA-N_BRD-K92093830_MCF7_10 uM_24 h
CC	GO:0000228	nuclear chromosome	11/217	249/19869	9.68274751636454e-05	0.0386341625902945	0.00367128493387603	HDAC2/PCNA/PLK1/POLE2/RAD9A/SUV39H1/TOP2A/SMC4/RRS1/ARID4B/POLD4	11	Inf	AOJJSUZBOXZQNB-TZSSRYMLSA-N_BRD-K92093830_MCF7_10 uM_24 h
CC	GO:0098687	chromosomal region	14/217	388/19869	9.90204611502842e-05	0.0395091639989634	0.00367128493387603	CDK1/CSNK1A1/EZH2/HDAC2/PCNA/PLK1/SMARCD2/SUV39H1/TOP2A/SMC4/KIF2C/CHEK2/PDS5A/NUP85	14	Inf	AOJJSUZBOXZQNB-TZSSRYMLSA-N_BRD-K92093830_MCF7_10 uM_24 h
MF	GO:0045296	cadherin binding	19/217	333/18432	1.61175212607383e-08	7.62358755632924e-06	6.00589739610671e-06	EIF5/SFN/HSPA1A/HSPA8/DNAJB1/PCMT1/SPTAN1/SRC/CCNB2/VAPB/BAG3/PAK4/TWF2/PUF60/MACF1/ARFIP2/GLOD4/ABCF3/MICALL1	19	Inf	AOJJSUZBOXZQNB-TZSSRYMLSA-N_BRD-K92093830_MCF7_10 uM_24 h
MF	GO:0042169	SH2 domain binding	7/217	41/18432	4.55374716816104e-07	0.000215392241054017	8.48434998699479e-05	CRK/DAG1/PTPN6/SRC/SQSTM1/SYNGR3/NUP62	7	Inf	AOJJSUZBOXZQNB-TZSSRYMLSA-N_BRD-K92093830_MCF7_10 uM_24 h
MF	GO:0140297	DNA-binding transcription factor binding	19/217	476/18432	3.81974688260578e-06	0.00180674027547253	0.00047445277068156	CEBPA/FHL2/GATA2/GATA3/HDAC2/ID2/SMAD3/MYC/NFKBIA/PCNA/SRC/TBP/TBX2/TLE1/KAT6A/NCOA3/NRIP1/KEAP1/TCERG1	19	Inf	AOJJSUZBOXZQNB-TZSSRYMLSA-N_BRD-K92093830_MCF7_10 uM_24 h
MF	GO:0061629	RNA polymerase II-specific DNA-binding transcription factor binding	15/217	350/18432	1.81336647465013e-05	0.00857722342509513	0.00160147690550009	CEBPA/GATA2/GATA3/HDAC2/ID2/SMAD3/NFKBIA/PCNA/SRC/TBP/KAT6A/NCOA3/NRIP1/KEAP1/TCERG1	15	Inf	AOJJSUZBOXZQNB-TZSSRYMLSA-N_BRD-K92093830_MCF7_10 uM_24 h
MF	GO:0016538	cyclin-dependent protein serine/threonine kinase regulator activity	6/217	50/18432	2.56288138159193e-05	0.0121224289349298	0.00160147690550009	CCND1/CCNA2/CCNF/CDKN1A/CDKN1B/CCNB2	6	Inf	AOJJSUZBOXZQNB-TZSSRYMLSA-N_BRD-K92093830_MCF7_10 uM_24 h
MF	GO:0044389	ubiquitin-like protein ligase binding	14/217	318/18432	2.57864925461879e-05	0.0121970109743469	0.00160147690550009	CDKN1A/CRK/HSPA1A/HSPA8/SMAD3/NFKBIA/AURKA/USP7/SQSTM1/UBE2C/CHEK2/CASC3/FBXO7/PRR7	14	Inf	AOJJSUZBOXZQNB-TZSSRYMLSA-N_BRD-K92093830_MCF7_10 uM_24 h
MF	GO:0001221	transcription coregulator binding	8/217	109/18432	4.44770379582927e-05	0.0210376389542724	0.0023676498401858	EZH2/FOXO3/GATA2/GATA3/SMAD3/MYC/EED/MTF2	8	Inf	AOJJSUZBOXZQNB-TZSSRYMLSA-N_BRD-K92093830_MCF7_10 uM_24 h
MF	GO:0140677	molecular function activator activity	6/217	59/18432	6.65446708704376e-05	0.031475629321717	0.00309958072212301	ATP1B1/CDKN1A/DNAJB1/MYC/AURKA/JMJD6	6	Inf	AOJJSUZBOXZQNB-TZSSRYMLSA-N_BRD-K92093830_MCF7_10 uM_24 h
MF	GO:0003714	transcription corepressor activity	10/217	191/18432	9.14651758795702e-05	0.0432630281910367	0.00378697921185589	CCND1/EZH2/FHL2/HSPA1A/DNAJB1/TLE1/NRIP1/KDM5B/TCERG1/ZNF451	10	Inf	AOJJSUZBOXZQNB-TZSSRYMLSA-N_BRD-K92093830_MCF7_10 uM_24 h
BP	GO:0071900	regulation of protein serine/threonine kinase activity	50/451	395/18903	2.77835641633063e-22	1.38334365969102e-18	8.8263996468272e-19	ADRB2/APOE/BMP4/CALM3/CASP3/CCND3/CCNH/CD40/GADD45A/EDN1/EGF/PTK2B/IL1B/KIT/LYN/MEF2C/PAK1/PTPRC/RB1/RGS2/SNCA/SYK/TLR4/HMGA2/IQGAP1/CCNA1/CCNE2/TRIB1/PRKAG2/CCND1/CCNA2/CCNF/CDC25A/CDK7/CDKN1A/CDKN1B/CEBPA/CSK/ERBB2/EZH2/SFN/MAP3K4/PDGFA/PLK1/PRKCD/PTPN6/SRC/CCNB2/NUP62/FBXO7	50	All	AOJJSUZBOXZQNB-TZSSRYMLSA-N_BRD-K92093830_MCF7_10 uM_24 h
BP	GO:0042060	wound healing	42/451	442/18903	2.30963293606002e-14	1.14996623886428e-10	3.66866957948901e-11	APOE/CASP3/CD40/CD44/COL1A1/EDN1/EPHB2/FGFR2/LYN/SERPINE1/PAK1/PIK3CA/PLSCR1/PPARD/PRCP/PRKCQ/PTK2/RAB27A/SYK/TBXA2R/TGFBR2/TLR4/TPM1/CXCR4/MYL9/CDKN1A/CRK/CSRP1/DAG1/ERBB2/GATA2/HMOX1/SMAD3/PDGFA/PRKCD/PTPN6/SRC/STXBP1/XBP1/FZD7/MACF1/TSKU	42	All	AOJJSUZBOXZQNB-TZSSRYMLSA-N_BRD-K92093830_MCF7_10 uM_24 h
BP	GO:0006979	response to oxidative stress	40/451	434/18903	2.68383685075229e-13	1.33628236798956e-09	2.84204197037558e-10	PARP1/APOE/APP/BCL2/CASP3/COL1A1/EDN1/PTK2B/FOS/JUN/MMP2/MSRA/MAPK9/PTGS2/PTPRK/SNCA/TLR4/TPM1/FZD1/BECN1/TRAP1/STK25/ERO1A/CDK1/CRK/EZH2/FOXO3/HDAC2/HMOX1/HSPA1A/PCNA/PRKCD/SRC/STX4/KEAP1/MELK/NET1/PNKP/FBXO7/SESN1	40	All	AOJJSUZBOXZQNB-TZSSRYMLSA-N_BRD-K92093830_MCF7_10 uM_24 h
BP	GO:0045936	negative regulation of phosphate metabolic process	40/451	440/18903	4.18615858965434e-13	2.0842883617889e-09	2.86199881095729e-10	PARP1/APOE/BMP4/CALM3/CASP3/CRKL/GADD45A/DUSP6/EPHB2/GNAI2/IGFBP3/IKBKB/IL1B/JUN/LYN/NCK1/PTPRC/RB1/RGS2/SHB/SNCA/IQGAP1/TRIB1/NPRL2/PRKAG2/SPRED2/CDKN1A/CDKN1B/CEBPA/CSK/SFN/PDGFA/PLK1/PRKCD/PTPN6/PIP4K2B/PWP1/NUP62/FBXO7/DDIT4	40	All	AOJJSUZBOXZQNB-TZSSRYMLSA-N_BRD-K92093830_MCF7_10 uM_24 h
BP	GO:0010563	negative regulation of phosphorus metabolic process	40/451	441/18903	4.50447128961138e-13	2.24277625509751e-09	2.86199881095729e-10	PARP1/APOE/BMP4/CALM3/CASP3/CRKL/GADD45A/DUSP6/EPHB2/GNAI2/IGFBP3/IKBKB/IL1B/JUN/LYN/NCK1/PTPRC/RB1/RGS2/SHB/SNCA/IQGAP1/TRIB1/NPRL2/PRKAG2/SPRED2/CDKN1A/CDKN1B/CEBPA/CSK/SFN/PDGFA/PLK1/PRKCD/PTPN6/PIP4K2B/PWP1/NUP62/FBXO7/DDIT4	40	All	AOJJSUZBOXZQNB-TZSSRYMLSA-N_BRD-K92093830_MCF7_10 uM_24 h
BP	GO:0048660	regulation of smooth muscle cell proliferation	25/451	175/18903	6.70632233226235e-13	3.33907788923342e-09	3.45188684151133e-10	APOE/BMP4/DNMT1/EDN1/FGFR2/GNAI2/IGFBP3/JUN/MEF2C/MMP2/PIK3CA/PPARD/PTGS2/TERT/TGFBR2/TLR4/TPM1/TRIB1/FRS2/CDKN1A/CDKN1B/HMOX1/ID2/IGF1R/SRC	25	All	AOJJSUZBOXZQNB-TZSSRYMLSA-N_BRD-K92093830_MCF7_10 uM_24 h
BP	GO:0070997	neuron death	36/451	368/18903	7.60604622135531e-13	3.78705041361281e-09	3.45188684151133e-10	PARP1/APOE/APP/BCL2/BID/CASP3/EGR1/PTK2B/FOS/JUN/MEF2C/MYBL2/NFATC4/PIK3CA/LGMN/RB1/CCL2/SNCA/TERT/TFAP2A/TLR4/FZD1/HYOU1/CORO1A/TRIM2/TNFRSF21/NENF/CCND1/FOXO3/GATA3/HMOX1/RASA1/STXBP1/PARP2/FBXO7/DDIT4	36	All	AOJJSUZBOXZQNB-TZSSRYMLSA-N_BRD-K92093830_MCF7_10 uM_24 h
BP	GO:0001666	response to hypoxia	32/451	296/18903	1.01872624944995e-12	5.07223799601129e-09	3.53560324032815e-10	BCL2/CASP3/DNMT3A/EDN1/EGR1/PTK2B/FOS/MMP2/PMAIP1/PPARD/PTGS2/TERT/TGFBR2/CXCR4/BECN1/ARNT2/HYOU1/ERO1A/CIAO3/ATP1B1/CCNA2/CDKN1B/FOXO3/HMOX1/SMAD3/MYC/PDGFA/PIN1/SRC/SUV39H1/DDIT4/ADO	32	All	AOJJSUZBOXZQNB-TZSSRYMLSA-N_BRD-K92093830_MCF7_10 uM_24 h
BP	GO:0009410	response to xenobiotic stimulus	39/451	432/18903	1.0390832003843e-12	5.17359525471342e-09	3.53560324032815e-10	ACAA1/BCL2/BPHL/CASP3/COL1A1/CRKL/CRYZ/DNMT3A/DUSP6/EDN1/PTK2B/FOS/HADH/IL1B/JUN/LYN/MEF2C/MMP2/OXCT1/PTGS2/RB1/SNCA/TBXA2R/TGFBR2/CXCR4/FZD1/BECN1/CCND1/CDK1/CDKN1B/FOXO3/GATA3/HDAC2/HMOX1/MYC/PCNA/PDGFA/SRC/CHEK2	39	All	AOJJSUZBOXZQNB-TZSSRYMLSA-N_BRD-K92093830_MCF7_10 uM_24 h
BP	GO:0048659	smooth muscle cell proliferation	25/451	179/18903	1.12725972898207e-12	5.61262619060172e-09	3.53560324032815e-10	APOE/BMP4/DNMT1/EDN1/FGFR2/GNAI2/IGFBP3/JUN/MEF2C/MMP2/PIK3CA/PPARD/PTGS2/TERT/TGFBR2/TLR4/TPM1/TRIB1/FRS2/CDKN1A/CDKN1B/HMOX1/ID2/IGF1R/SRC	25	All	AOJJSUZBOXZQNB-TZSSRYMLSA-N_BRD-K92093830_MCF7_10 uM_24 h
BP	GO:0097193	intrinsic apoptotic signaling pathway	32/451	298/18903	1.22422312330779e-12	6.09540693094949e-09	3.53560324032815e-10	PARP1/BCL2/BID/CASP3/CD44/E2F2/NCK1/NFATC4/PMAIP1/PTGS2/BECN1/TRAP1/STK25/HYOU1/PPP1R13B/ERO1A/CYCS/CDKN1A/SFN/MSH6/HMOX1/HSPA1A/MUC1/MYC/PRKCD/RAD9A/SRC/XBP1/MELK/CHEK2/RRP8/DDIT4	32	All	AOJJSUZBOXZQNB-TZSSRYMLSA-N_BRD-K92093830_MCF7_10 uM_24 h
BP	GO:0070482	response to oxygen levels	34/451	337/18903	1.41398753399103e-12	7.04024393174136e-09	3.74334594524995e-10	BCL2/CASP3/COL1A1/DNMT3A/EDN1/EGR1/PTK2B/FOS/MMP2/PMAIP1/PPARD/PTGS2/TERT/TGFBR2/CXCR4/BECN1/ARNT2/HYOU1/ERO1A/CIAO3/ATP1B1/CCNA2/CDKN1B/FOXO3/HDAC2/HMOX1/SMAD3/MYC/PDGFA/PIN1/SRC/SUV39H1/DDIT4/ADO	34	All	AOJJSUZBOXZQNB-TZSSRYMLSA-N_BRD-K92093830_MCF7_10 uM_24 h
BP	GO:0043405	regulation of MAP kinase activity	25/451	186/18903	2.70280286033375e-12	1.34572554416017e-08	6.60490609917996e-10	APOE/BMP4/CD40/EDN1/EGF/PTK2B/IL1B/KIT/LYN/MEF2C/PAK1/PTPRC/RGS2/SYK/TLR4/TRIB1/CSK/ERBB2/EZH2/MAP3K4/PDGFA/PRKCD/PTPN6/SRC/NUP62	25	All	AOJJSUZBOXZQNB-TZSSRYMLSA-N_BRD-K92093830_MCF7_10 uM_24 h
BP	GO:0036293	response to decreased oxygen levels	32/451	309/18903	3.26986581656103e-12	1.62806619006573e-08	7.21392441165955e-10	BCL2/CASP3/DNMT3A/EDN1/EGR1/PTK2B/FOS/MMP2/PMAIP1/PPARD/PTGS2/TERT/TGFBR2/CXCR4/BECN1/ARNT2/HYOU1/ERO1A/CIAO3/ATP1B1/CCNA2/CDKN1B/FOXO3/HMOX1/SMAD3/MYC/PDGFA/PIN1/SRC/SUV39H1/DDIT4/ADO	32	All	AOJJSUZBOXZQNB-TZSSRYMLSA-N_BRD-K92093830_MCF7_10 uM_24 h
BP	GO:0000302	response to reactive oxygen species	26/451	204/18903	3.40617703333826e-12	1.69593554489912e-08	7.21392441165955e-10	APOE/BCL2/CASP3/COL1A1/EDN1/PTK2B/FOS/JUN/MMP2/MAPK9/PTPRK/TPM1/BECN1/TRAP1/STK25/CDK1/CRK/EZH2/FOXO3/HDAC2/HMOX1/PCNA/PRKCD/SRC/NET1/SESN1	26	All	AOJJSUZBOXZQNB-TZSSRYMLSA-N_BRD-K92093830_MCF7_10 uM_24 h
BP	GO:0044772	mitotic cell cycle phase transition	40/451	473/18903	4.19421629913287e-12	2.08830029533826e-08	8.32772683604145e-10	APP/BCL2/BID/BUB1B/CALM3/CCND3/CCNH/CDK2/RB1/CCL2/TERT/TFDP1/CCNA1/CCNE2/FBXL12/CCND1/CCNA2/CCNF/CDK1/CDC20/CDC25A/CDC25B/CDK7/CDKN1A/CDKN1B/EZH2/ID2/MUC1/MYC/PLK1/PTPN6/SMARCD2/AURKA/CCNB2/BCL7B/MELK/UBE2C/CHEK2/ECD/FBXO7	40	All	AOJJSUZBOXZQNB-TZSSRYMLSA-N_BRD-K92093830_MCF7_10 uM_24 h
BP	GO:0051348	negative regulation of transferase activity	30/451	276/18903	4.62899895735524e-12	2.30477858086717e-08	8.65035223114434e-10	APOE/BMP4/BUB1B/CASP3/GADD45A/EPHB2/IL1B/LYN/PTPRC/RB1/RGS2/SHB/SNCA/ZFP36/TRIB1/NPRL2/PRKAG2/CDC20/CDKN1A/CDKN1B/CEBPA/CSK/SFN/PLK1/PRKCD/PTPN6/SRC/PIP4K2B/NUP62/FBXO7	30	All	AOJJSUZBOXZQNB-TZSSRYMLSA-N_BRD-K92093830_MCF7_10 uM_24 h
BP	GO:0070371	ERK1 and ERK2 cascade	33/451	340/18903	8.81720465888953e-12	4.3900861996611e-08	1.47725630079549e-09	APOE/APP/BMP4/CD44/CRKL/DUSP6/EDN1/EGF/EPHB2/PTK2B/FGFR2/GNAI2/ICAM1/IL1B/JUN/LYN/PTPRC/CCL2/SHC1/SYK/TLR4/FRS2/SPRED2/CDK1/CSK/DUSP4/ERBB2/MYC/PDGFA/PIN1/PTPN6/SRC/TNIP1	33	All	AOJJSUZBOXZQNB-TZSSRYMLSA-N_BRD-K92093830_MCF7_10 uM_24 h
BP	GO:0033002	muscle cell proliferation	28/451	247/18903	8.83514785598362e-12	4.39902011749425e-08	1.47725630079549e-09	APOE/BMP4/DNMT1/EDN1/FGFR2/FOS/GNAI2/IGFBP3/JUN/MEF2C/MMP2/PIK3CA/PPARD/PTGS2/TERT/TGFBR2/TLR4/TPM1/TRIB1/FRS2/CDK1/CDKN1A/CDKN1B/HMOX1/ID2/IGF1R/SRC/TBX2	28	All	AOJJSUZBOXZQNB-TZSSRYMLSA-N_BRD-K92093830_MCF7_10 uM_24 h
BP	GO:0042326	negative regulation of phosphorylation	35/451	381/18903	9.71366063043255e-12	4.83643162789237e-08	1.54293830434976e-09	APOE/BMP4/CALM3/CASP3/CRKL/GADD45A/DUSP6/EPHB2/IGFBP3/IL1B/JUN/LYN/NCK1/PTPRC/RB1/RGS2/SHB/SNCA/TRIB1/NPRL2/PRKAG2/SPRED2/CDKN1A/CDKN1B/CEBPA/CSK/SFN/PLK1/PRKCD/PTPN6/PIP4K2B/PWP1/NUP62/FBXO7/DDIT4	35	All	AOJJSUZBOXZQNB-TZSSRYMLSA-N_BRD-K92093830_MCF7_10 uM_24 h
BP	GO:1904019	epithelial cell apoptotic process	21/451	137/18903	1.21318367438738e-11	6.04044151477477e-08	1.80991336601347e-09	BCL2/BID/CAST/CASP3/CD40/DNMT3A/E2F2/ICAM1/SERPINE1/RB1/CCL2/TERT/TGFBR2/ZFP36/CDKN1B/FOXO3/GATA2/GATA3/HMOX1/IGF1R/PAK4	21	All	AOJJSUZBOXZQNB-TZSSRYMLSA-N_BRD-K92093830_MCF7_10 uM_24 h
BP	GO:1901214	regulation of neuron death	32/451	325/18903	1.26038356667721e-11	6.27544977848583e-08	1.80991336601347e-09	PARP1/APOE/BCL2/CASP3/EGR1/PTK2B/FOS/JUN/MEF2C/MYBL2/NFATC4/PIK3CA/LGMN/CCL2/SNCA/TERT/TFAP2A/TLR4/FZD1/HYOU1/CORO1A/TRIM2/NENF/CCND1/FOXO3/GATA3/HMOX1/RASA1/STXBP1/PARP2/FBXO7/DDIT4	32	All	AOJJSUZBOXZQNB-TZSSRYMLSA-N_BRD-K92093830_MCF7_10 uM_24 h
BP	GO:0062197	cellular response to chemical stress	33/451	345/18903	1.31035808639478e-11	6.52427291215959e-08	1.80991336601347e-09	PARP1/BCL2/CASP3/EDN1/FOS/JUN/MMP2/MSRA/PIK3CA/MAPK9/PTGS2/PTPRK/SNCA/TLR4/TPM1/FZD1/BECN1/TRAP1/STK25/CDK1/EZH2/FOXO3/HDAC2/HMOX1/HSPA1A/PCNA/PRKCD/SRC/STX4/KEAP1/MELK/NET1/FBXO7	33	All	AOJJSUZBOXZQNB-TZSSRYMLSA-N_BRD-K92093830_MCF7_10 uM_24 h
BP	GO:0034599	cellular response to oxidative stress	30/451	288/18903	1.36853188622277e-11	6.81392026150318e-08	1.81150404939488e-09	PARP1/BCL2/EDN1/FOS/JUN/MMP2/MSRA/MAPK9/PTPRK/SNCA/TLR4/TPM1/FZD1/BECN1/TRAP1/STK25/CDK1/EZH2/FOXO3/HDAC2/HMOX1/HSPA1A/PCNA/PRKCD/SRC/STX4/KEAP1/MELK/NET1/FBXO7	30	All	AOJJSUZBOXZQNB-TZSSRYMLSA-N_BRD-K92093830_MCF7_10 uM_24 h
BP	GO:0033674	positive regulation of kinase activity	40/451	496/18903	1.83904399954655e-11	9.15660007374225e-08	2.32819424900804e-09	ADRB2/CALM3/CCND3/CD40/EDN1/EGF/EGR1/EPHA3/EPHB2/PTK2B/FGFR2/IL1B/KIT/LYN/MEF2C/PAK1/PIK3CA/PTK2/PTPRC/SNCA/SYK/TGFBR2/TLR4/HMGA2/IQGAP1/PRKAG2/CCND1/CDC25B/CDKN1A/CDKN1B/CSK/DAG1/ERBB2/EZH2/IGF1R/MAP3K4/PDGFA/PRKCD/SRC/PIK3R4	40	All	AOJJSUZBOXZQNB-TZSSRYMLSA-N_BRD-K92093830_MCF7_10 uM_24 h
BP	GO:0051402	neuron apoptotic process	28/451	255/18903	1.90544724819412e-11	9.48722184875852e-08	2.32819424900804e-09	PARP1/APOE/APP/BCL2/BID/CASP3/PTK2B/JUN/MEF2C/MYBL2/NFATC4/PIK3CA/LGMN/RB1/CCL2/SNCA/TERT/TFAP2A/HYOU1/CORO1A/TRIM2/TNFRSF21/CCND1/FOXO3/GATA3/HMOX1/RASA1/STXBP1	28	All	AOJJSUZBOXZQNB-TZSSRYMLSA-N_BRD-K92093830_MCF7_10 uM_24 h
BP	GO:0001933	negative regulation of protein phosphorylation	32/451	338/18903	3.53946714262843e-11	1.7623006903147e-07	4.16456601811018e-09	APOE/BMP4/CALM3/CASP3/CRKL/GADD45A/DUSP6/EPHB2/IGFBP3/IL1B/JUN/LYN/NCK1/PTPRC/RB1/RGS2/SHB/SNCA/TRIB1/PRKAG2/SPRED2/CDKN1A/CDKN1B/CEBPA/SFN/PLK1/PRKCD/PTPN6/PWP1/NUP62/FBXO7/DDIT4	32	All	AOJJSUZBOXZQNB-TZSSRYMLSA-N_BRD-K92093830_MCF7_10 uM_24 h
BP	GO:0000079	regulation of cyclin-dependent protein serine/threonine kinase activity	19/451	117/18903	4.13831520735109e-11	2.06046714174011e-07	4.69527642698706e-09	CASP3/CCND3/CCNH/GADD45A/CCNA1/CCNE2/CCND1/CCNA2/CCNF/CDC25A/CDK7/CDKN1A/CDKN1B/CEBPA/SFN/PLK1/SRC/CCNB2/FBXO7	19	All	AOJJSUZBOXZQNB-TZSSRYMLSA-N_BRD-K92093830_MCF7_10 uM_24 h
BP	GO:1904029	regulation of cyclin-dependent protein kinase activity	19/451	120/18903	6.529549346199e-11	3.25106261947248e-07	7.15287837634431e-09	CASP3/CCND3/CCNH/GADD45A/CCNA1/CCNE2/CCND1/CCNA2/CCNF/CDC25A/CDK7/CDKN1A/CDKN1B/CEBPA/SFN/PLK1/SRC/CCNB2/FBXO7	19	All	AOJJSUZBOXZQNB-TZSSRYMLSA-N_BRD-K92093830_MCF7_10 uM_24 h
BP	GO:0043410	positive regulation of MAPK cascade	39/451	496/18903	7.10077427732685e-11	3.53547551268104e-07	7.51934623472718e-09	ADRB2/APOE/APP/BMP4/CD40/CD44/CRKL/GADD45A/EDN1/EGF/PTK2B/FGFR2/GNAI2/ICAM1/IGFBP3/IL1B/JUN/KIT/MEF2C/PAK1/PTPRC/CCL2/SHC1/SOX2/SYK/TLR4/IQGAP1/STK25/FRS2/NENF/CRK/CSK/ERBB2/EZH2/IGF1R/MAP3K4/PDGFA/SRC/FZD7	39	All	AOJJSUZBOXZQNB-TZSSRYMLSA-N_BRD-K92093830_MCF7_10 uM_24 h
BP	GO:1902893	regulation of miRNA transcription	14/451	61/18903	1.28237922323507e-10	6.38496615248742e-07	1.31416655202834e-08	BMP4/EGR1/ETS1/FOS/JUN/NFATC3/NFATC4/PPARD/TERT/FOXO3/GATA2/GATA3/SMAD3/MYC	14	All	AOJJSUZBOXZQNB-TZSSRYMLSA-N_BRD-K92093830_MCF7_10 uM_24 h
BP	GO:0033673	negative regulation of kinase activity	26/451	240/18903	1.36841571632797e-10	6.81334185159697e-07	1.35851270785455e-08	APOE/BMP4/CASP3/GADD45A/EPHB2/IL1B/LYN/PTPRC/RB1/RGS2/SHB/SNCA/TRIB1/NPRL2/PRKAG2/CDKN1A/CDKN1B/CEBPA/CSK/SFN/PLK1/PRKCD/PTPN6/PIP4K2B/NUP62/FBXO7	26	All	AOJJSUZBOXZQNB-TZSSRYMLSA-N_BRD-K92093830_MCF7_10 uM_24 h
BP	GO:0048661	positive regulation of smooth muscle cell proliferation	17/451	98/18903	1.51160121313811e-10	7.52626244021467e-07	1.4551873879588e-08	BMP4/DNMT1/EDN1/FGFR2/GNAI2/JUN/MMP2/PIK3CA/PTGS2/TERT/TGFBR2/TLR4/FRS2/HMOX1/ID2/IGF1R/SRC	17	All	AOJJSUZBOXZQNB-TZSSRYMLSA-N_BRD-K92093830_MCF7_10 uM_24 h
BP	GO:0061614	miRNA transcription	14/451	62/18903	1.62073291917293e-10	8.06962920456202e-07	1.51435664088666e-08	BMP4/EGR1/ETS1/FOS/JUN/NFATC3/NFATC4/PPARD/TERT/FOXO3/GATA2/GATA3/SMAD3/MYC	14	All	AOJJSUZBOXZQNB-TZSSRYMLSA-N_BRD-K92093830_MCF7_10 uM_24 h
BP	GO:0044843	cell cycle G1/S phase transition	28/451	280/18903	1.73959339900342e-10	8.66143553363802e-07	1.57897530171198e-08	BCL2/BID/CCND3/CCNH/CDK2/RB1/CCL2/SOX2/TERT/TFDP1/CCNE2/CCND1/CCNA2/CDC25A/CDK7/CDKN1A/CDKN1B/EZH2/ID2/MUC1/MYC/PTPN6/SMARCD2/TBX2/BCL7B/CHEK2/ECD/FBXO7	28	All	AOJJSUZBOXZQNB-TZSSRYMLSA-N_BRD-K92093830_MCF7_10 uM_24 h
BP	GO:0030099	myeloid cell differentiation	34/451	407/18903	2.53157117429216e-10	1.26046928768006e-06	2.20703622628722e-08	PARP1/ALAS1/APP/BMP4/CASP3/ETS1/PTK2B/FOS/JUN/KIT/LYN/MEF2C/PRKX/RB1/TGFBR2/TLR4/ZFP36/DYRK3/TRIB1/IKZF1/CEBPA/FOXO3/GATA2/GATA3/HSPA1A/ID2/LBR/MYC/NFKBIA/CNOT4/PTPN6/SRC/KAT6A/JMJD6	34	All	AOJJSUZBOXZQNB-TZSSRYMLSA-N_BRD-K92093830_MCF7_10 uM_24 h
BP	GO:0031331	positive regulation of cellular catabolic process	35/451	429/18903	2.59873021848996e-10	1.29390777578615e-06	2.20703622628722e-08	ADRB2/APOE/APP/EGF/PTK2B/IL1B/PHKG2/MAPK9/PTK2/SNCA/SUPV3L1/ZFP36/BECN1/TRIM13/TRIB1/NPRL2/SNX7/CDC20/CEBPA/CSNK1A1/FOXO3/HMOX1/HSPA1A/CNOT4/PLK1/PRKCD/AURKA/PIP4K2B/SPTLC2/BAG3/KEAP1/FBXO7/SESN1/UBQLN2/YTHDF1	35	All	AOJJSUZBOXZQNB-TZSSRYMLSA-N_BRD-K92093830_MCF7_10 uM_24 h
BP	GO:0071902	positive regulation of protein serine/threonine kinase activity	25/451	229/18903	2.64437635511159e-10	1.31663498721006e-06	2.20703622628722e-08	ADRB2/CALM3/CCND3/CD40/EDN1/EGF/PTK2B/IL1B/KIT/MEF2C/PAK1/PTPRC/SNCA/SYK/TLR4/HMGA2/IQGAP1/CCND1/CDKN1B/CSK/ERBB2/EZH2/MAP3K4/PDGFA/SRC	25	All	AOJJSUZBOXZQNB-TZSSRYMLSA-N_BRD-K92093830_MCF7_10 uM_24 h
BP	GO:0042542	response to hydrogen peroxide	19/451	130/18903	2.70997741250036e-10	1.34929775368393e-06	2.20703622628722e-08	BCL2/CASP3/COL1A1/EDN1/PTK2B/MMP2/BECN1/TRAP1/STK25/CDK1/CRK/EZH2/FOXO3/HDAC2/HMOX1/PCNA/PRKCD/SRC/NET1	19	All	AOJJSUZBOXZQNB-TZSSRYMLSA-N_BRD-K92093830_MCF7_10 uM_24 h
BP	GO:0009314	response to radiation	36/451	452/18903	2.7789057852523e-10	1.38361719047712e-06	2.20703622628722e-08	PARP1/APP/BCL2/CASP3/GADD45A/DNMT3A/EGR1/FOS/KIT/MMP1/MMP2/NFATC4/PTGS2/PTPRC/PTPRK/TRIM13/GNB5/FBXL12/CCND1/CDC25A/CDKN1A/DDB2/NR2F6/GATA3/MSH6/ID2/MAP3K4/MYC/PCNA/PRKCD/RAD9A/USP1/NET1/TLK2/CHEK2/PNKP	36	All	AOJJSUZBOXZQNB-TZSSRYMLSA-N_BRD-K92093830_MCF7_10 uM_24 h
BP	GO:1901987	regulation of cell cycle phase transition	36/451	453/18903	2.95337971970884e-10	1.47048776244303e-06	2.28839537717106e-08	APP/BCL2/BID/BUB1B/CCND3/CCNH/CDK2/RB1/CCL2/SOX2/TERT/TFDP1/CDC45/DYRK3/CCND1/CDK1/CDC20/CDC25A/CDC25B/CDK7/CDKN1A/CDKN1B/EZH2/ID2/MUC1/PLK1/PTPN6/RAD9A/SMARCD2/AURKA/TBX2/BCL7B/UBE2C/CHEK2/ECD/FBXO7	36	All	AOJJSUZBOXZQNB-TZSSRYMLSA-N_BRD-K92093830_MCF7_10 uM_24 h
BP	GO:1902806	regulation of cell cycle G1/S phase transition	24/451	213/18903	3.15725524810322e-10	1.57199738803059e-06	2.38811938315176e-08	BCL2/BID/CCND3/CCNH/CDK2/RB1/CCL2/SOX2/TERT/TFDP1/CCND1/CDK7/CDKN1A/CDKN1B/EZH2/ID2/MUC1/PTPN6/SMARCD2/TBX2/BCL7B/CHEK2/ECD/FBXO7	24	All	AOJJSUZBOXZQNB-TZSSRYMLSA-N_BRD-K92093830_MCF7_10 uM_24 h
BP	GO:1901653	cellular response to peptide	32/451	373/18903	4.44882214914173e-10	2.21506854805767e-06	3.28679198191181e-08	PARP1/ADRB2/APP/CCND3/EDN1/EPHB2/FOS/GNAI2/ICAM1/IDE/IL1B/LYN/NCK1/PIK3CA/PRKCQ/LGMN/PTK2/RB1/SHC1/TLR4/SOCS2/CCNA2/CRK/CSK/FOXO3/IGF1R/INSIG1/PRKCD/SRC/XBP1/PIP4K2B/C2CD5	32	All	AOJJSUZBOXZQNB-TZSSRYMLSA-N_BRD-K92093830_MCF7_10 uM_24 h
BP	GO:0018105	peptidyl-serine phosphorylation	29/451	313/18903	5.02086810554389e-10	2.4998902297503e-06	3.52027387025198e-08	APP/BCL2/CD44/CDK2/CSNK2A2/GADD45A/IKBKB/NCK1/PAK1/PIK3CA/PRKACA/PRKCQ/MAPK9/PRKX/PTGS2/SNCA/SYK/TGFBR2/DYRK3/CDK1/CSNK1A1/PLK1/PRKCD/SRC/AURKA/TLK2/PWP1/CHEK2/DDIT4	29	All	AOJJSUZBOXZQNB-TZSSRYMLSA-N_BRD-K92093830_MCF7_10 uM_24 h
BP	GO:1901990	regulation of mitotic cell cycle phase transition	31/451	354/18903	5.07627167390771e-10	2.52747566643865e-06	3.52027387025198e-08	APP/BCL2/BID/BUB1B/CCND3/CCNH/CDK2/RB1/CCL2/TERT/TFDP1/CCND1/CDK1/CDC20/CDC25A/CDC25B/CDK7/CDKN1A/CDKN1B/EZH2/ID2/MUC1/PLK1/PTPN6/SMARCD2/AURKA/BCL7B/UBE2C/CHEK2/ECD/FBXO7	31	All	AOJJSUZBOXZQNB-TZSSRYMLSA-N_BRD-K92093830_MCF7_10 uM_24 h
BP	GO:0043523	regulation of neuron apoptotic process	24/451	218/18903	5.09728191285658e-10	2.53793666441129e-06	3.52027387025198e-08	PARP1/APOE/BCL2/CASP3/PTK2B/JUN/MEF2C/MYBL2/NFATC4/PIK3CA/LGMN/CCL2/SNCA/TERT/TFAP2A/HYOU1/CORO1A/TRIM2/CCND1/FOXO3/GATA3/HMOX1/RASA1/STXBP1	24	All	AOJJSUZBOXZQNB-TZSSRYMLSA-N_BRD-K92093830_MCF7_10 uM_24 h
BP	GO:0071214	cellular response to abiotic stimulus	30/451	335/18903	5.6991056802787e-10	2.83758471821077e-06	3.70461685785945e-08	PARP1/CASP3/CD40/COL1A1/GADD45A/EGR1/IL1B/MMP1/MMP2/NFATC4/PIK3CA/PTGS2/PTPRK/TLR4/GNB5/MCOLN1/CDC25A/CDKN1A/DAG1/DDB2/GATA3/IGF1R/MYC/PCNA/PRKCD/RAD9A/BAG3/NET1/TLK2/CHEK2	30	All	AOJJSUZBOXZQNB-TZSSRYMLSA-N_BRD-K92093830_MCF7_10 uM_24 h
BP	GO:0104004	cellular response to environmental stimulus	30/451	335/18903	5.6991056802787e-10	2.83758471821077e-06	3.70461685785945e-08	PARP1/CASP3/CD40/COL1A1/GADD45A/EGR1/IL1B/MMP1/MMP2/NFATC4/PIK3CA/PTGS2/PTPRK/TLR4/GNB5/MCOLN1/CDC25A/CDKN1A/DAG1/DDB2/GATA3/IGF1R/MYC/PCNA/PRKCD/RAD9A/BAG3/NET1/TLK2/CHEK2	30	All	AOJJSUZBOXZQNB-TZSSRYMLSA-N_BRD-K92093830_MCF7_10 uM_24 h
BP	GO:0045860	positive regulation of protein kinase activity	34/451	420/18903	5.79960888642959e-10	2.88762526455329e-06	3.70461685785945e-08	ADRB2/CALM3/CCND3/CD40/EDN1/EGF/EGR1/PTK2B/IL1B/KIT/MEF2C/PAK1/PIK3CA/PTK2/PTPRC/SNCA/SYK/TGFBR2/TLR4/HMGA2/IQGAP1/PRKAG2/CCND1/CDC25B/CDKN1A/CDKN1B/CSK/DAG1/ERBB2/EZH2/MAP3K4/PDGFA/PRKCD/SRC	34	All	AOJJSUZBOXZQNB-TZSSRYMLSA-N_BRD-K92093830_MCF7_10 uM_24 h
BP	GO:0070372	regulation of ERK1 and ERK2 cascade	29/451	315/18903	5.83065940186627e-10	2.90308531618922e-06	3.70461685785945e-08	APOE/APP/BMP4/CD44/CRKL/DUSP6/EPHB2/PTK2B/FGFR2/GNAI2/ICAM1/IL1B/JUN/LYN/PTPRC/CCL2/SHC1/SYK/TLR4/FRS2/SPRED2/CSK/DUSP4/ERBB2/PDGFA/PIN1/PTPN6/SRC/TNIP1	29	All	AOJJSUZBOXZQNB-TZSSRYMLSA-N_BRD-K92093830_MCF7_10 uM_24 h
BP	GO:2000045	regulation of G1/S transition of mitotic cell cycle	22/451	185/18903	6.22147684030524e-10	3.09767331878798e-06	3.87542148690221e-08	BCL2/BID/CCND3/CCNH/CDK2/RB1/CCL2/TERT/TFDP1/CCND1/CDK7/CDKN1A/CDKN1B/EZH2/ID2/MUC1/PTPN6/SMARCD2/BCL7B/CHEK2/ECD/FBXO7	22	All	AOJJSUZBOXZQNB-TZSSRYMLSA-N_BRD-K92093830_MCF7_10 uM_24 h
BP	GO:1903706	regulation of hemopoiesis	33/451	413/18903	1.45861082139273e-09	7.26242327971442e-06	8.91110821652484e-08	BMP4/ETS1/PTK2B/FOS/GLI2/HLA-DRA/IL4R/LYN/MEF2C/PTPRC/RB1/SHB/SYK/TGFBR2/TLR4/ZFP36/TRIB1/CEBPA/ERBB2/FOXO3/GATA2/GATA3/HSPA1A/ID2/MYC/NFKBIA/CNOT4/PTPN6/SMARCD2/SOX4/XBP1/KAT6A/FBXO7	33	All	AOJJSUZBOXZQNB-TZSSRYMLSA-N_BRD-K92093830_MCF7_10 uM_24 h
BP	GO:0007159	leukocyte cell-cell adhesion	33/451	414/18903	1.55052775525749e-09	7.72007769342705e-06	9.29392803449277e-08	BMP4/CASP3/CD44/ETS1/GLI2/HLA-DMA/HLA-DRA/ICAM1/IL1B/IL4R/LYN/NCK1/PIK3CA/PRKCQ/PTPRC/RAC2/CCL2/SHB/STK10/SYK/TGFBR2/CORO1A/TNFRSF21/CSK/ERBB2/FOXO3/GATA3/PTPN6/SMARCD2/SOX4/SRC/XBP1/TNIP1	33	All	AOJJSUZBOXZQNB-TZSSRYMLSA-N_BRD-K92093830_MCF7_10 uM_24 h
BP	GO:0000082	G1/S transition of mitotic cell cycle	25/451	250/18903	1.68158237802263e-09	8.37259866017467e-06	9.65168955071659e-08	BCL2/BID/CCND3/CCNH/CDK2/RB1/CCL2/TERT/TFDP1/CCNE2/CCND1/CDC25A/CDK7/CDKN1A/CDKN1B/EZH2/ID2/MUC1/MYC/PTPN6/SMARCD2/BCL7B/CHEK2/ECD/FBXO7	25	All	AOJJSUZBOXZQNB-TZSSRYMLSA-N_BRD-K92093830_MCF7_10 uM_24 h
BP	GO:0045862	positive regulation of proteolysis	31/451	372/18903	1.70135813153785e-09	8.47106213692695e-06	9.65168955071659e-08	APOE/APP/BID/CASP10/EGF/PTK2B/IL1B/LYN/PMAIP1/MAPK9/LGMN/PTK2/SNCA/SYK/TRIB1/CYCS/CDC20/CEBPA/CSNK1A1/HDAC2/HSPA1A/SMAD3/MYC/PLK1/SRC/AURKA/KEAP1/TNIP1/CLPX/UBQLN2/PRR7	31	All	AOJJSUZBOXZQNB-TZSSRYMLSA-N_BRD-K92093830_MCF7_10 uM_24 h
BP	GO:0051098	regulation of binding	31/451	372/18903	1.70135813153785e-09	8.47106213692695e-06	9.65168955071659e-08	PARP1/ADRB2/APOE/APP/BMP4/CALM3/EGF/IDE/JUN/LRPAP1/NFATC4/PRKACA/PTPRF/RB1/RFNG/TERT/HMGA2/CDKN1A/CRK/CSNK1A1/GATA3/HDAC2/HMOX1/SMAD3/NFKBIA/PIN1/PLK1/PRKCD/SRC/AURKA/BAMBI	31	All	AOJJSUZBOXZQNB-TZSSRYMLSA-N_BRD-K92093830_MCF7_10 uM_24 h
BP	GO:0045785	positive regulation of cell adhesion	36/451	484/18903	1.78176016111433e-09	8.87138384218823e-06	9.93047491457625e-08	CD44/CRKL/ETS1/PTK2B/FUT1/GLI2/HLA-DMA/HLA-DRA/IL1B/IL4R/LYN/NCK1/PIK3CA/PRKCQ/PTPRC/RSU1/CCL2/SHB/SOX2/SYK/TGFBR2/TPM1/CORO1A/CRK/CSK/DAG1/ERBB2/FOXO3/GATA3/SMAD3/PTPN6/SMARCD2/SOX4/SRC/STX4/XBP1	36	All	AOJJSUZBOXZQNB-TZSSRYMLSA-N_BRD-K92093830_MCF7_10 uM_24 h
BP	GO:2001233	regulation of apoptotic signaling pathway	31/451	374/18903	1.93629440302413e-09	9.64080983265717e-06	1.04650086934891e-07	PARP1/BCL2/BID/BMP4/CD44/CSNK2A2/GNAI2/ICAM1/IL1B/NCK1/NFATC4/SERPINE1/PMAIP1/MAPK9/PTGS2/PTPRC/RB1/TERT/BECN1/TRAP1/HYOU1/FAIM/HMOX1/HSPA1A/MUC1/MYC/PRKCD/RAD9A/SRC/STX4/XBP1	31	All	AOJJSUZBOXZQNB-TZSSRYMLSA-N_BRD-K92093830_MCF7_10 uM_24 h
BP	GO:2000628	regulation of miRNA metabolic process	14/451	74/18903	1.95740704733272e-09	9.74592968866961e-06	1.04650086934891e-07	BMP4/EGR1/ETS1/FOS/JUN/NFATC3/NFATC4/PPARD/TERT/FOXO3/GATA2/GATA3/SMAD3/MYC	14	All	AOJJSUZBOXZQNB-TZSSRYMLSA-N_BRD-K92093830_MCF7_10 uM_24 h
BP	GO:0018209	peptidyl-serine modification	29/451	332/18903	1.97649269558939e-09	9.84095713133959e-06	1.04650086934891e-07	APP/BCL2/CD44/CDK2/CSNK2A2/GADD45A/IKBKB/NCK1/PAK1/PIK3CA/PRKACA/PRKCQ/MAPK9/PRKX/PTGS2/SNCA/SYK/TGFBR2/DYRK3/CDK1/CSNK1A1/PLK1/PRKCD/SRC/AURKA/TLK2/PWP1/CHEK2/DDIT4	29	All	AOJJSUZBOXZQNB-TZSSRYMLSA-N_BRD-K92093830_MCF7_10 uM_24 h
BP	GO:0048732	gland development	34/451	441/18903	2.05514427429916e-09	1.02325633417355e-05	1.07030637098099e-07	BCL2/BMP4/CRKL/CSNK2A2/EDN1/EGF/FGFR2/GLI2/JUN/MMP2/PIK3CA/SOX2/TGFBR2/SOCS2/FRS2/ARID5B/CCND1/CDKN1B/CEBPA/DAG1/EZH2/GATA2/GATA3/HMOX1/ID2/SMAD3/PCNA/PDGFA/SRC/AURKA/TBX2/XBP1/CCNB2/KDM5B	34	All	AOJJSUZBOXZQNB-TZSSRYMLSA-N_BRD-K92093830_MCF7_10 uM_24 h
BP	GO:0006469	negative regulation of protein kinase activity	23/451	216/18903	2.26040898692207e-09	1.1254576345885e-05	1.15821974915634e-07	APOE/BMP4/CASP3/GADD45A/EPHB2/IL1B/LYN/PTPRC/RB1/RGS2/SHB/SNCA/TRIB1/PRKAG2/CDKN1A/CDKN1B/CEBPA/SFN/PLK1/PRKCD/PTPN6/NUP62/FBXO7	23	All	AOJJSUZBOXZQNB-TZSSRYMLSA-N_BRD-K92093830_MCF7_10 uM_24 h
BP	GO:0043406	positive regulation of MAP kinase activity	17/451	117/18903	2.60877298494712e-09	1.29890806920517e-05	1.31550156534176e-07	CD40/EDN1/EGF/PTK2B/IL1B/KIT/MEF2C/PAK1/PTPRC/SYK/TLR4/CSK/ERBB2/EZH2/MAP3K4/PDGFA/SRC	17	All	AOJJSUZBOXZQNB-TZSSRYMLSA-N_BRD-K92093830_MCF7_10 uM_24 h
BP	GO:0010038	response to metal ion	30/451	360/18903	3.13661555489636e-09	1.5617208847829e-05	1.55695818169033e-07	PARP1/APP/BCL2/CALM3/CASP3/DNMT3A/EDN1/PTK2B/FOS/JUN/KIT/MEF2C/NFATC4/PLSCR1/MAPK9/LGMN/PTGS2/SNCA/TERT/TFAP2A/BECN1/IQGAP1/MCOLN1/ATF1/CCND1/CDK1/CDKN1B/CEBPA/HMOX1/PCNA	30	All	AOJJSUZBOXZQNB-TZSSRYMLSA-N_BRD-K92093830_MCF7_10 uM_24 h
BP	GO:0002696	positive regulation of leukocyte activation	34/451	450/18903	3.44344190519781e-09	1.71448972459799e-05	1.68296480484e-07	BCL2/CD40/EPHB2/GLI2/HLA-DMA/HLA-DRA/IL1B/IL4R/LYN/MEF2C/NCK1/PIK3CA/PRKCQ/PTPRC/CCL2/SHB/SYK/TGFBR2/TLR4/CORO1A/CD320/CDKN1A/CEBPA/CSK/FOXO3/GATA2/GATA3/PTPN6/SMARCD2/SOX4/SRC/STX4/STXBP1/XBP1	34	All	AOJJSUZBOXZQNB-TZSSRYMLSA-N_BRD-K92093830_MCF7_10 uM_24 h
BP	GO:0071456	cellular response to hypoxia	19/451	151/18903	3.59566172803566e-09	1.79027997438896e-05	1.7307347839253e-07	BCL2/DNMT3A/EDN1/EGR1/FOS/PMAIP1/PPARD/PTGS2/TERT/HYOU1/ERO1A/CCNA2/CDKN1B/FOXO3/HMOX1/MYC/SRC/SUV39H1/ADO	19	All	AOJJSUZBOXZQNB-TZSSRYMLSA-N_BRD-K92093830_MCF7_10 uM_24 h
BP	GO:0071901	negative regulation of protein serine/threonine kinase activity	17/451	122/18903	5.01993479602191e-09	2.49942553493931e-05	2.38022988442956e-07	APOE/BMP4/CASP3/GADD45A/IL1B/LYN/RB1/RGS2/PRKAG2/CDKN1A/CDKN1B/CEBPA/PLK1/PRKCD/PTPN6/NUP62/FBXO7	17	All	AOJJSUZBOXZQNB-TZSSRYMLSA-N_BRD-K92093830_MCF7_10 uM_24 h
BP	GO:0050673	epithelial cell proliferation	35/451	481/18903	5.33420427787814e-09	2.65590030995553e-05	2.49204775706443e-07	APOE/BID/BMP4/EGF/FGFR2/FUT1/IGFBP3/JUN/KIT/LIPA/MEF2C/PPARD/PRKX/HTRA1/PTPRK/RB1/CCL2/SOX2/ZFP36/FRS2/CCND1/CDKN1B/ERBB2/GATA2/GATA3/SFN/HMOX1/ID2/SMAD3/MYC/TBX2/XBP1/FZD7/KDM5B/POLD4	35	All	AOJJSUZBOXZQNB-TZSSRYMLSA-N_BRD-K92093830_MCF7_10 uM_24 h
BP	GO:0072331	signal transduction by p53 class mediator	20/451	173/18903	6.17653933982867e-09	3.07529893730069e-05	2.84375220863508e-07	BCL2/CD44/E2F2/PMAIP1/DYRK3/PPP1R13B/SPRED2/CDKN1A/CDKN1B/FOXO3/MUC1/MYC/SOX4/AURKA/USP7/KAT6A/CHEK2/RRS1/RRP8/DDIT4	20	All	AOJJSUZBOXZQNB-TZSSRYMLSA-N_BRD-K92093830_MCF7_10 uM_24 h
BP	GO:0009612	response to mechanical stimulus	22/451	211/18903	7.48702437111692e-09	3.72778943437911e-05	3.38514393099173e-07	CD40/COL1A1/GADD45A/EDN1/ETV1/PTK2B/FOS/IL1B/JUN/KIT/MMP2/PIK3CA/PTGS2/PTK2/TGFBR2/TLR4/CXCR4/DAG1/IGF1R/NFKBIA/SRC/BAG3	22	All	AOJJSUZBOXZQNB-TZSSRYMLSA-N_BRD-K92093830_MCF7_10 uM_24 h
BP	GO:1904035	regulation of epithelial cell apoptotic process	16/451	110/18903	7.56553870594406e-09	3.76688172168955e-05	3.38514393099173e-07	BCL2/CAST/CD40/ICAM1/SERPINE1/RB1/CCL2/TERT/ZFP36/CDKN1B/FOXO3/GATA2/GATA3/HMOX1/IGF1R/PAK4	16	All	AOJJSUZBOXZQNB-TZSSRYMLSA-N_BRD-K92093830_MCF7_10 uM_24 h
BP	GO:0036294	cellular response to decreased oxygen levels	19/451	159/18903	8.56019114814446e-09	4.26211917266113e-05	3.72343263941197e-07	BCL2/DNMT3A/EDN1/EGR1/FOS/PMAIP1/PPARD/PTGS2/TERT/HYOU1/ERO1A/CCNA2/CDKN1B/FOXO3/HMOX1/MYC/SRC/SUV39H1/ADO	19	All	AOJJSUZBOXZQNB-TZSSRYMLSA-N_BRD-K92093830_MCF7_10 uM_24 h
BP	GO:0043434	response to peptide hormone	32/451	421/18903	8.75496608655540e-09	4.35909761449593e-05	3.72343263941197e-07	PARP1/CCND3/COL1A1/EDN1/EGR1/FOS/GNAI1/GNAI2/HADH/IDE/IL1B/LYN/NCK1/PIK3CA/PRKCQ/PTGS2/PTK2/RB1/SHC1/SOCS2/CCNA2/CDKN1B/CRK/CSK/DAG1/IGF1R/INSIG1/PRKCD/SRC/XBP1/PIP4K2B/C2CD5	32	All	AOJJSUZBOXZQNB-TZSSRYMLSA-N_BRD-K92093830_MCF7_10 uM_24 h
BP	GO:0050867	positive regulation of cell activation	34/451	467/18903	8.77324970434745e-09	4.36820102779459e-05	3.72343263941197e-07	BCL2/CD40/EPHB2/GLI2/HLA-DMA/HLA-DRA/IL1B/IL4R/LYN/MEF2C/NCK1/PIK3CA/PRKCQ/PTPRC/CCL2/SHB/SYK/TGFBR2/TLR4/CORO1A/CD320/CDKN1A/CEBPA/CSK/FOXO3/GATA2/GATA3/PTPN6/SMARCD2/SOX4/SRC/STX4/STXBP1/XBP1	34	All	AOJJSUZBOXZQNB-TZSSRYMLSA-N_BRD-K92093830_MCF7_10 uM_24 h
BP	GO:0071560	cellular response to transforming growth factor beta stimulus	25/451	271/18903	8.7904100582539e-09	4.37674516800462e-05	3.72343263941197e-07	PARP1/COL1A1/CRKL/EDN1/FGFR2/FOS/ITGB5/JUN/MEF2C/HTRA1/PTK2/PTPRK/TGFBR2/SPRED2/CRK/HDAC2/HSPA1A/IGF1R/SMAD3/PDGFA/PIN1/SRC/BAMBI/ZNF451/ARID4B	25	All	AOJJSUZBOXZQNB-TZSSRYMLSA-N_BRD-K92093830_MCF7_10 uM_24 h
BP	GO:1903039	positive regulation of leukocyte cell-cell adhesion	25/451	275/18903	1.18123088249601e-08	5.88134856394763e-05	4.93761053098748e-07	CD44/ETS1/GLI2/HLA-DMA/HLA-DRA/IL1B/IL4R/LYN/NCK1/PIK3CA/PRKCQ/PTPRC/CCL2/SHB/SYK/TGFBR2/CORO1A/CSK/FOXO3/GATA3/PTPN6/SMARCD2/SOX4/SRC/XBP1	25	All	AOJJSUZBOXZQNB-TZSSRYMLSA-N_BRD-K92093830_MCF7_10 uM_24 h
BP	GO:0043409	negative regulation of MAPK cascade	20/451	181/18903	1.34871335337006e-08	6.71524378642951e-05	5.56447969989177e-07	APOE/BMP4/DUSP6/EPHB2/IL1B/LYN/PTPRC/RGS2/TLR4/SPRED2/CSK/DAG1/DUSP4/IGF1R/MYC/PIN1/PRKCD/PTPN6/TNIP1/NUP62	20	All	AOJJSUZBOXZQNB-TZSSRYMLSA-N_BRD-K92093830_MCF7_10 uM_24 h
BP	GO:0071559	response to transforming growth factor beta	25/451	277/18903	1.36630874242863e-08	6.80285122855215e-05	5.56480402786721e-07	PARP1/COL1A1/CRKL/EDN1/FGFR2/FOS/ITGB5/JUN/MEF2C/HTRA1/PTK2/PTPRK/TGFBR2/SPRED2/CRK/HDAC2/HSPA1A/IGF1R/SMAD3/PDGFA/PIN1/SRC/BAMBI/ZNF451/ARID4B	25	All	AOJJSUZBOXZQNB-TZSSRYMLSA-N_BRD-K92093830_MCF7_10 uM_24 h
BP	GO:0045787	positive regulation of cell cycle	29/451	362/18903	1.39818079612085e-08	6.96154218388573e-05	5.62253116947733e-07	APP/CCND3/EDN1/EGF/FGFR2/IL1B/PLSCR1/LGMN/RB1/SHB/TERT/TFDP1/DYRK3/BECN1/CCND1/CDK1/CDC25A/CDC25B/CDKN1B/EZH2/IGF1R/SRC/AURKA/TBX2/SMC4/UBE2C/CHEK2/USP22/NUP62	29	All	AOJJSUZBOXZQNB-TZSSRYMLSA-N_BRD-K92093830_MCF7_10 uM_24 h
BP	GO:0009411	response to UV	18/451	149/18903	1.77999167605652e-08	8.86257855508543e-05	7.06844062939288e-07	PARP1/BCL2/CASP3/MMP1/MMP2/NFATC4/PTGS2/PTPRK/CCND1/CDC25A/CDKN1A/DDB2/MSH6/MAP3K4/MYC/PCNA/PRKCD/USP1	18	All	AOJJSUZBOXZQNB-TZSSRYMLSA-N_BRD-K92093830_MCF7_10 uM_24 h
BP	GO:0034614	cellular response to reactive oxygen species	18/451	150/18903	1.97890520090836e-08	9.85296899532275e-05	7.76132020317277e-07	EDN1/FOS/JUN/MMP2/MAPK9/PTPRK/TPM1/BECN1/TRAP1/STK25/CDK1/EZH2/FOXO3/HDAC2/PCNA/PRKCD/SRC/NET1	18	All	AOJJSUZBOXZQNB-TZSSRYMLSA-N_BRD-K92093830_MCF7_10 uM_24 h
BP	GO:0043200	response to amino acid	16/451	118/18903	2.11920948827198e-08	0.000105515440421062	8.21023650270196e-07	CASP3/COL1A1/COL4A1/DNMT1/DNMT3A/EDN1/LYN/MMP2/PIK3C3/PIK3CA/CDKN1B/IGF1R/PCNA/XBP1/TOMM70/SESN1	16	All	AOJJSUZBOXZQNB-TZSSRYMLSA-N_BRD-K92093830_MCF7_10 uM_24 h
BP	GO:1904036	negative regulation of epithelial cell apoptotic process	12/451	62/18903	2.15675550375451e-08	0.000107384856531937	8.25502613865707e-07	BCL2/CAST/ICAM1/SERPINE1/RB1/TERT/CDKN1B/GATA2/GATA3/HMOX1/IGF1R/PAK4	12	All	AOJJSUZBOXZQNB-TZSSRYMLSA-N_BRD-K92093830_MCF7_10 uM_24 h
BP	GO:0071496	cellular response to external stimulus	27/451	328/18903	2.53090821187878e-08	0.000126013919869444	9.57178068101522e-07	BCL2/CD40/COL1A1/GADD45A/FOS/IL1B/LYN/PIK3C3/PMAIP1/PTGS2/PTPRC/TLR4/BECN1/NPRL2/PRKAG2/CDKN1A/DAG1/FOXO3/HMOX1/HSPA8/IGF1R/SUV39H1/XBP1/BAG3/RRP8/SESN1/PIK3R4	27	All	AOJJSUZBOXZQNB-TZSSRYMLSA-N_BRD-K92093830_MCF7_10 uM_24 h
BP	GO:0046777	protein autophosphorylation	22/451	226/18903	2.6372520096823e-08	0.000131308777562082	9.85662732535129e-07	CALM3/PTK2B/FGFR2/JUN/KIT/LYN/PAK1/PRKACA/PRKX/PTK2/PTPRC/STK10/SYK/STK25/CSK/ERBB2/IGF1R/PDGFA/SRC/AURKA/MELK/CHEK2	22	All	AOJJSUZBOXZQNB-TZSSRYMLSA-N_BRD-K92093830_MCF7_10 uM_24 h
BP	GO:0010586	miRNA metabolic process	14/451	90/18903	2.73989561496017e-08	0.000136419402668867	1.01211811088737e-06	BMP4/EGR1/ETS1/FOS/JUN/NFATC3/NFATC4/PPARD/TERT/FOXO3/GATA2/GATA3/SMAD3/MYC	14	All	AOJJSUZBOXZQNB-TZSSRYMLSA-N_BRD-K92093830_MCF7_10 uM_24 h
BP	GO:0071478	cellular response to radiation	20/451	189/18903	2.81917193690678e-08	0.000140366570738588	1.02943265645307e-06	PARP1/GADD45A/EGR1/MMP1/MMP2/NFATC4/PTGS2/PTPRK/GNB5/CDC25A/CDKN1A/DDB2/GATA3/MYC/PCNA/PRKCD/RAD9A/NET1/TLK2/CHEK2	20	All	AOJJSUZBOXZQNB-TZSSRYMLSA-N_BRD-K92093830_MCF7_10 uM_24 h
BP	GO:0061564	axon development	34/451	490/18903	2.87971379949096e-08	0.000143380950076655	1.03959046015116e-06	APOE/APP/BCL2/CASP3/EDN1/EPHA3/EPHB2/ETV1/FGFR2/GLI2/JUN/KIF5C/MMP2/PAK1/PRKCQ/PTK2/PTPRF/RAC2/STK25/RAB21/MYCBP2/TNFRSF21/TCTN1/DAG1/ERBB2/GATA3/IGF1R/LAMA3/STXBP1/B4GAT1/TWF2/MACF1/TSKU/YTHDF1	34	All	AOJJSUZBOXZQNB-TZSSRYMLSA-N_BRD-K92093830_MCF7_10 uM_24 h
BP	GO:0034101	erythrocyte homeostasis	17/451	137/18903	2.96727307578356e-08	0.000147740526443264	1.05916382527673e-06	ALAS1/BMP4/CASP3/ETS1/KIT/LYN/RB1/ZFP36/DYRK3/IKZF1/FOXO3/GATA2/GATA3/HMOX1/HSPA1A/ID2/JMJD6	17	All	AOJJSUZBOXZQNB-TZSSRYMLSA-N_BRD-K92093830_MCF7_10 uM_24 h
BP	GO:0032355	response to estradiol	16/451	121/18903	3.04920132738564e-08	0.000151819734090531	1.076314573807e-06	CASP3/COL1A1/DNMT3A/MMP2/PTGS2/SOCS2/CCND1/CCNA2/CDKN1B/EZH2/IGF1R/PCNA/PDGFA/STXBP1/NCOA3/NRIP1	16	All	AOJJSUZBOXZQNB-TZSSRYMLSA-N_BRD-K92093830_MCF7_10 uM_24 h
BP	GO:0050863	regulation of T cell activation	29/451	376/18903	3.22759869714968e-08	0.000160702139131083	1.12676609230743e-06	BID/BMP4/CASP3/GLI2/HLA-DMA/HLA-DRA/IL1B/IL4R/LYN/NCK1/PIK3CA/PRKCQ/PTPRC/RAC2/CCL2/SHB/SYK/TGFBR2/CORO1A/TNFRSF21/CSK/ERBB2/FOXO3/GATA3/PTPN6/SMARCD2/SOX4/SRC/XBP1	29	All	AOJJSUZBOXZQNB-TZSSRYMLSA-N_BRD-K92093830_MCF7_10 uM_24 h
BP	GO:0070663	regulation of leukocyte proliferation	24/451	269/18903	3.33440084255116e-08	0.000166019817950622	1.15139836874364e-06	BCL2/BID/BMP4/CASP3/CD40/EPHB2/IL1B/KIT/LYN/MEF2C/NCK1/PRKCQ/PTK2/PTPRC/RAC2/SYK/TGFBR2/TLR4/CORO1A/TNFRSF21/CD320/CDKN1A/ERBB2/PTPN6	24	All	AOJJSUZBOXZQNB-TZSSRYMLSA-N_BRD-K92093830_MCF7_10 uM_24 h
BP	GO:1903037	regulation of leukocyte cell-cell adhesion	29/451	377/18903	3.42050545465714e-08	0.000170306966587379	1.16843072576743e-06	BMP4/CASP3/CD44/ETS1/GLI2/HLA-DMA/HLA-DRA/IL1B/IL4R/LYN/NCK1/PIK3CA/PRKCQ/PTPRC/CCL2/SHB/SYK/TGFBR2/CORO1A/TNFRSF21/CSK/ERBB2/FOXO3/GATA3/PTPN6/SMARCD2/SOX4/SRC/XBP1	29	All	AOJJSUZBOXZQNB-TZSSRYMLSA-N_BRD-K92093830_MCF7_10 uM_24 h
BP	GO:0051251	positive regulation of lymphocyte activation	30/451	400/18903	3.48840979822268e-08	0.000173687923853507	1.17894969440493e-06	BCL2/CD40/EPHB2/GLI2/HLA-DMA/HLA-DRA/IL1B/IL4R/LYN/MEF2C/NCK1/PIK3CA/PRKCQ/PTPRC/CCL2/SHB/SYK/TGFBR2/TLR4/CORO1A/CD320/CDKN1A/CSK/FOXO3/GATA3/PTPN6/SMARCD2/SOX4/SRC/XBP1	30	All	AOJJSUZBOXZQNB-TZSSRYMLSA-N_BRD-K92093830_MCF7_10 uM_24 h
BP	GO:0031099	regeneration	20/451	192/18903	3.67834304451182e-08	0.000183144700186244	1.23005421699021e-06	BCL2/CSNK2A2/JUN/MMP2/PPARD/PTPRF/SOX2/TGFBR2/CCND1/CCNA2/CDK1/CDKN1A/CDKN1B/DAG1/EZH2/HMOX1/IGF1R/PCNA/AURKA/FZD7	20	All	AOJJSUZBOXZQNB-TZSSRYMLSA-N_BRD-K92093830_MCF7_10 uM_24 h
BP	GO:0050870	positive regulation of T cell activation	23/451	251/18903	3.94474248096422e-08	0.000196408728127208	1.30539833416119e-06	GLI2/HLA-DMA/HLA-DRA/IL1B/IL4R/LYN/NCK1/PIK3CA/PRKCQ/PTPRC/CCL2/SHB/SYK/TGFBR2/CORO1A/CSK/FOXO3/GATA3/PTPN6/SMARCD2/SOX4/SRC/XBP1	23	All	AOJJSUZBOXZQNB-TZSSRYMLSA-N_BRD-K92093830_MCF7_10 uM_24 h
BP	GO:1903131	mononuclear cell differentiation	33/451	473/18903	4.07090283633687e-08	0.000202690252221213	1.33325933370208e-06	BCL2/BMP4/CTSL/EGR1/PTK2B/FOS/GLI2/HLA-DRA/IL1B/IL4R/JUN/KIT/LYN/PTPRC/SHB/SYK/TGFBR2/IKZF1/ERBB2/EZH2/FOXO3/GATA3/ID2/MYC/NFIL3/PTPN6/SMARCD2/SOX4/XBP1/FZD7/JMJD6/FBXO7/PRR7	33	All	AOJJSUZBOXZQNB-TZSSRYMLSA-N_BRD-K92093830_MCF7_10 uM_24 h
BP	GO:0071453	cellular response to oxygen levels	19/451	175/18903	4.1446075192811e-08	0.000206360008385006	1.34354731398393e-06	BCL2/DNMT3A/EDN1/EGR1/FOS/PMAIP1/PPARD/PTGS2/TERT/HYOU1/ERO1A/CCNA2/CDKN1B/FOXO3/HMOX1/MYC/SRC/SUV39H1/ADO	19	All	AOJJSUZBOXZQNB-TZSSRYMLSA-N_BRD-K92093830_MCF7_10 uM_24 h
BP	GO:0042149	cellular response to glucose starvation	11/451	54/18903	4.79665752435725e-08	0.000238825578137747	1.53921450382883e-06	BCL2/PIK3C3/PMAIP1/BECN1/PRKAG2/FOXO3/SUV39H1/XBP1/RRP8/SESN1/PIK3R4	11	All	AOJJSUZBOXZQNB-TZSSRYMLSA-N_BRD-K92093830_MCF7_10 uM_24 h
BP	GO:0042176	regulation of protein catabolic process	28/451	361/18903	4.97112615304345e-08	0.000247512371160033	1.57924828735633e-06	APOE/CDK2/IDE/IL1B/PRKACA/MAPK9/SNCA/TIMP2/USP14/PSMF1/TRIB1/MYCBP2/VPS28/FBXO11/CDC20/CDKN1B/CEBPA/CSNK1A1/HSPA1A/SMAD3/PIN1/PLK1/AURKA/USP7/KEAP1/TLK2/CHEK2/UBQLN2	28	All	AOJJSUZBOXZQNB-TZSSRYMLSA-N_BRD-K92093830_MCF7_10 uM_24 h
BP	GO:0048872	homeostasis of number of cells	25/451	296/18903	5.08661811929199e-08	0.000253262716159548	1.59993887274864e-06	ALAS1/BCL2/BMP4/CASP3/ETS1/KIT/LIPA/LYN/MEF2C/PMAIP1/RB1/ZFP36/DYRK3/IKZF1/CORO1A/EZH2/FOXO3/GATA2/GATA3/HMOX1/HSPA1A/ID2/SOX4/CCNB2/JMJD6	25	All	AOJJSUZBOXZQNB-TZSSRYMLSA-N_BRD-K92093830_MCF7_10 uM_24 h
BP	GO:0002431	Fc receptor mediated stimulatory signaling pathway	9/451	33/18903	5.36570971638236e-08	0.000267158686778678	1.67117770113952e-06	LYN/PAK1/PLSCR1/PTK2/PTPRC/SYK/CSK/PRKCD/SRC	9	All	AOJJSUZBOXZQNB-TZSSRYMLSA-N_BRD-K92093830_MCF7_10 uM_24 h
BP	GO:0038093	Fc receptor signaling pathway	11/451	55/18903	5.86844282624793e-08	0.000292189768318884	1.81001128764602e-06	IKBKB/KIT/LYN/PAK1/PRKCQ/MAPK9/PTK2/PTPRC/SYK/PRKCD/SRC	11	All	AOJJSUZBOXZQNB-TZSSRYMLSA-N_BRD-K92093830_MCF7_10 uM_24 h
BP	GO:1901215	negative regulation of neuron death	21/451	218/18903	6.56479003796889e-08	0.000326860895990471	2.00531744277228e-06	APOE/BCL2/PTK2B/JUN/MEF2C/NFATC4/PIK3CA/LGMN/CCL2/SNCA/TERT/FZD1/HYOU1/CORO1A/NENF/CCND1/HMOX1/RASA1/STXBP1/PARP2/FBXO7	21	All	AOJJSUZBOXZQNB-TZSSRYMLSA-N_BRD-K92093830_MCF7_10 uM_24 h
BP	GO:0022409	positive regulation of cell-cell adhesion	26/451	322/18903	6.78507997863621e-08	0.000337829132136297	2.04661673815424e-06	CD44/ETS1/GLI2/HLA-DMA/HLA-DRA/IL1B/IL4R/LYN/NCK1/PIK3CA/PRKCQ/PTPRC/CCL2/SHB/SOX2/SYK/TGFBR2/CORO1A/CSK/FOXO3/GATA3/PTPN6/SMARCD2/SOX4/SRC/XBP1	26	All	AOJJSUZBOXZQNB-TZSSRYMLSA-N_BRD-K92093830_MCF7_10 uM_24 h
BP	GO:0030218	erythrocyte differentiation	16/451	128/18903	6.82883716143578e-08	0.000340007802267888	2.04661673815424e-06	ALAS1/BMP4/CASP3/ETS1/KIT/LYN/RB1/ZFP36/DYRK3/IKZF1/FOXO3/GATA2/GATA3/HSPA1A/ID2/JMJD6	16	All	AOJJSUZBOXZQNB-TZSSRYMLSA-N_BRD-K92093830_MCF7_10 uM_24 h
BP	GO:0050670	regulation of lymphocyte proliferation	22/451	239/18903	7.19857837478885e-08	0.000358417217280737	2.13726606346412e-06	BCL2/BID/BMP4/CASP3/CD40/EPHB2/IL1B/LYN/MEF2C/NCK1/PRKCQ/PTPRC/RAC2/SYK/TGFBR2/TLR4/CORO1A/TNFRSF21/CD320/CDKN1A/ERBB2/PTPN6	22	All	AOJJSUZBOXZQNB-TZSSRYMLSA-N_BRD-K92093830_MCF7_10 uM_24 h
BP	GO:0090068	positive regulation of cell cycle process	23/451	260/18903	7.5530022412339e-08	0.000376063981591036	2.22173106862027e-06	APP/CCND3/EDN1/EGF/IL1B/PLSCR1/RB1/TERT/TFDP1/DYRK3/BECN1/CCND1/CDK1/CDC25A/CDC25B/EZH2/IGF1R/AURKA/TBX2/SMC4/UBE2C/CHEK2/NUP62	23	All	AOJJSUZBOXZQNB-TZSSRYMLSA-N_BRD-K92093830_MCF7_10 uM_24 h
BP	GO:0070661	leukocyte proliferation	27/451	348/18903	8.59951195844213e-08	0.000428169700410834	2.50635703433881e-06	BCL2/BID/BMP4/CASP3/CCND3/CD40/EPHB2/IL1B/KIT/LYN/MEF2C/NCK1/PRKCQ/PTK2/PTPRC/RAC2/SHB/SYK/TGFBR2/TLR4/CORO1A/TNFRSF21/CD320/CDKN1A/ERBB2/PRKCD/PTPN6	27	All	AOJJSUZBOXZQNB-TZSSRYMLSA-N_BRD-K92093830_MCF7_10 uM_24 h
BP	GO:0046651	lymphocyte proliferation	25/451	305/18903	9.10805237734006e-08	0.000453489927867762	2.63044038993419e-06	BCL2/BID/BMP4/CASP3/CCND3/CD40/EPHB2/IL1B/LYN/MEF2C/NCK1/PRKCQ/PTPRC/RAC2/SHB/SYK/TGFBR2/TLR4/CORO1A/TNFRSF21/CD320/CDKN1A/ERBB2/PRKCD/PTPN6	25	All	AOJJSUZBOXZQNB-TZSSRYMLSA-N_BRD-K92093830_MCF7_10 uM_24 h
BP	GO:0032944	regulation of mononuclear cell proliferation	22/451	243/18903	9.66108218263967e-08	0.000481025281873629	2.7521283634168e-06	BCL2/BID/BMP4/CASP3/CD40/EPHB2/IL1B/LYN/MEF2C/NCK1/PRKCQ/PTPRC/RAC2/SYK/TGFBR2/TLR4/CORO1A/TNFRSF21/CD320/CDKN1A/ERBB2/PTPN6	22	All	AOJJSUZBOXZQNB-TZSSRYMLSA-N_BRD-K92093830_MCF7_10 uM_24 h
BP	GO:0071375	cellular response to peptide hormone stimulus	25/451	306/18903	9.70266593331833e-08	0.00048309573681992	2.7521283634168e-06	PARP1/CCND3/EDN1/FOS/GNAI2/IDE/IL1B/LYN/NCK1/PIK3CA/PRKCQ/PTK2/RB1/SHC1/SOCS2/CCNA2/CRK/CSK/IGF1R/INSIG1/PRKCD/SRC/XBP1/PIP4K2B/C2CD5	25	All	AOJJSUZBOXZQNB-TZSSRYMLSA-N_BRD-K92093830_MCF7_10 uM_24 h
BP	GO:2000377	regulation of reactive oxygen species metabolic process	17/451	149/18903	1.0375439245346e-07	0.000516593120025777	2.91691435886858e-06	BCL2/GADD45A/PTK2B/GNAI2/PRCP/RAB27A/RAC2/SNCA/SYK/TFAP2A/TGFBR2/TLR4/BECN1/TRAP1/CDKN1A/FOXO3/PRKCD	17	All	AOJJSUZBOXZQNB-TZSSRYMLSA-N_BRD-K92093830_MCF7_10 uM_24 h
BP	GO:0070665	positive regulation of leukocyte proliferation	18/451	167/18903	1.05385344637239e-07	0.000524713630948813	2.93677719404605e-06	BCL2/CD40/EPHB2/IL1B/KIT/LYN/MEF2C/NCK1/PRKCQ/PTK2/PTPRC/RAC2/SYK/TGFBR2/TLR4/CORO1A/CD320/CDKN1A	18	All	AOJJSUZBOXZQNB-TZSSRYMLSA-N_BRD-K92093830_MCF7_10 uM_24 h
BP	GO:0016049	cell growth	33/451	493/18903	1.07868493792251e-07	0.00053707723059162	2.97983628617863e-06	APOE/APP/BCL2/CRKL/EDN1/PTK2B/IGFBP3/PPARD/PRKCQ/RB1/RGS2/SUPV3L1/TGFBR2/CXCR4/IQGAP1/SOCS2/RAB21/CDKN1A/CDKN1B/ERBB2/SFN/HSPA1A/SMAD3/AURKA/TOMM70/PARP2/NET1/PAK4/CGRRF1/TWF2/MACF1/TMEM97/EXOSC4	33	All	AOJJSUZBOXZQNB-TZSSRYMLSA-N_BRD-K92093830_MCF7_10 uM_24 h
BP	GO:0001101	response to acid chemical	16/451	133/18903	1.1745623768913e-07	0.000584814607454178	3.21672346048815e-06	CASP3/COL1A1/COL4A1/DNMT1/DNMT3A/EDN1/LYN/MMP2/PIK3C3/PIK3CA/CDKN1B/IGF1R/PCNA/XBP1/TOMM70/SESN1	16	All	AOJJSUZBOXZQNB-TZSSRYMLSA-N_BRD-K92093830_MCF7_10 uM_24 h
BP	GO:0048638	regulation of developmental growth	26/451	332/18903	1.24540745616827e-07	0.000620088372426182	3.38159217518294e-06	ADRB2/APOE/APP/BCL2/BMP4/DUSP6/EDN1/FGFR2/MEF2C/PIK3CA/PPARD/LGMN/RGS2/TGFBR2/CXCR4/SOCS2/RAB21/MYCBP2/CDK1/CDKN1A/CDKN1B/TBX2/TOMM70/PARP2/TWF2/MACF1	26	All	AOJJSUZBOXZQNB-TZSSRYMLSA-N_BRD-K92093830_MCF7_10 uM_24 h
BP	GO:0002262	myeloid cell homeostasis	18/451	169/18903	1.26444477502299e-07	0.000629567053483945	3.39382802165547e-06	ALAS1/BMP4/CASP3/ETS1/KIT/LIPA/LYN/RB1/ZFP36/DYRK3/IKZF1/FOXO3/GATA2/GATA3/HMOX1/HSPA1A/ID2/JMJD6	18	All	AOJJSUZBOXZQNB-TZSSRYMLSA-N_BRD-K92093830_MCF7_10 uM_24 h
BP	GO:1902895	positive regulation of miRNA transcription	10/451	47/18903	1.27127984707803e-07	0.000632970235860153	3.39382802165547e-06	EGR1/ETS1/FOS/JUN/TERT/FOXO3/GATA2/GATA3/SMAD3/MYC	10	All	AOJJSUZBOXZQNB-TZSSRYMLSA-N_BRD-K92093830_MCF7_10 uM_24 h
BP	GO:1903050	regulation of proteolysis involved in protein catabolic process	21/451	227/18903	1.31239886302593e-07	0.000653443393900609	3.47440330580022e-06	APOE/CDK2/CSNK2A2/EGF/PTK2B/PRKACA/MAPK9/PTK2/USP14/PSMF1/TRIB1/CDC20/CEBPA/CSNK1A1/HSPA1A/PLK1/AURKA/USP7/KEAP1/TLK2/UBQLN2	21	All	AOJJSUZBOXZQNB-TZSSRYMLSA-N_BRD-K92093830_MCF7_10 uM_24 h
BP	GO:0072594	establishment of protein localization to organelle	31/451	449/18903	1.33814771512091e-07	0.000666263747358702	3.51329256566761e-06	BID/BMP4/CALM3/CSNK2A2/HSPA4/PIK3C3/PTGS2/RAC2/SYK/TERT/BECN1/IPO13/TRAM2/TOMM34/VPS28/CDK1/CDKN1A/HSPA8/SMAD3/NFKBIA/NUP88/OXA1L/PRKCD/SQSTM1/BAG3/TOMM70/NUP62/FBXO7/TIMM9/PIK3R4/NUP85	31	All	AOJJSUZBOXZQNB-TZSSRYMLSA-N_BRD-K92093830_MCF7_10 uM_24 h
BP	GO:2000058	regulation of ubiquitin-dependent protein catabolic process	18/451	170/18903	1.38357169517413e-07	0.000688880347027199	3.599992537621e-06	CDK2/CSNK2A2/EGF/PTK2B/MAPK9/PTK2/USP14/TRIB1/CDC20/CEBPA/CSNK1A1/HSPA1A/PLK1/AURKA/USP7/KEAP1/TLK2/UBQLN2	18	All	AOJJSUZBOXZQNB-TZSSRYMLSA-N_BRD-K92093830_MCF7_10 uM_24 h
BP	GO:0031667	response to nutrient levels	32/451	474/18903	1.39383408887016e-07	0.000693989992848452	3.599992537621e-06	ADRB2/AGL/APOE/BCL2/COL1A1/DNMT3A/FOS/GNAI2/OXCT1/PIK3C3/PMAIP1/PPARD/PTGS2/TBXA2R/TGFBR2/ZFP36/BECN1/NPRL2/NENF/PRKAG2/CCND1/CDKN1A/FOXO3/HMOX1/HSPA8/IGF1R/SRC/SUV39H1/XBP1/RRP8/SESN1/PIK3R4	32	All	AOJJSUZBOXZQNB-TZSSRYMLSA-N_BRD-K92093830_MCF7_10 uM_24 h
BP	GO:0032943	mononuclear cell proliferation	25/451	312/18903	1.40952329786829e-07	0.000701801650008623	3.61115561372369e-06	BCL2/BID/BMP4/CASP3/CCND3/CD40/EPHB2/IL1B/LYN/MEF2C/NCK1/PRKCQ/PTPRC/RAC2/SHB/SYK/TGFBR2/TLR4/CORO1A/TNFRSF21/CD320/CDKN1A/ERBB2/PRKCD/PTPN6	25	All	AOJJSUZBOXZQNB-TZSSRYMLSA-N_BRD-K92093830_MCF7_10 uM_24 h
BP	GO:1903829	positive regulation of protein localization	31/451	451/18903	1.47681745987661e-07	0.000735307413272565	3.74861398091413e-06	PARP1/CSNK2A2/EGF/EPHA3/EPHB2/GNAI1/IL1B/OXCT1/PPARD/PRKACA/PTGS2/RAC2/TERT/TLR4/ATP2C1/VPS28/CDK1/ERBB2/SFN/SMAD3/PCM1/PLK1/PRKCD/SOX4/SRC/STX4/SQSTM1/BAG3/C2CD5/TOMM70/NUP62	31	All	AOJJSUZBOXZQNB-TZSSRYMLSA-N_BRD-K92093830_MCF7_10 uM_24 h
BP	GO:0060562	epithelial tube morphogenesis	26/451	335/18903	1.48677632046196e-07	0.000740265929958012	3.74861398091413e-06	BCL2/BMP4/CASP3/COL4A1/EDN1/EGF/FGFR2/GLI2/MEF2C/NFATC4/PAK1/PRKACA/PRKX/TGFBR2/CXCR4/FZD1/HS2ST1/TCTN1/DAG1/GATA3/SMAD3/MYC/SOX4/SRC/TBX2/KDM5B	26	All	AOJJSUZBOXZQNB-TZSSRYMLSA-N_BRD-K92093830_MCF7_10 uM_24 h
BP	GO:0071241	cellular response to inorganic substance	21/451	229/18903	1.52313819686165e-07	0.000758370508217417	3.81005476844465e-06	PARP1/APP/CDK2/EDN1/FOS/JUN/MEF2C/NFATC4/MAPK9/LGMN/PTGS2/SNCA/TFAP2A/BECN1/IQGAP1/MCOLN1/CCNA2/CDKN1B/CEBPA/CRK/HMOX1	21	All	AOJJSUZBOXZQNB-TZSSRYMLSA-N_BRD-K92093830_MCF7_10 uM_24 h
BP	GO:0043524	negative regulation of neuron apoptotic process	17/451	154/18903	1.68318426175135e-07	0.000838057443925998	4.17750830753748e-06	APOE/BCL2/PTK2B/JUN/MEF2C/NFATC4/PIK3CA/LGMN/CCL2/SNCA/TERT/HYOU1/CORO1A/CCND1/HMOX1/RASA1/STXBP1	17	All	AOJJSUZBOXZQNB-TZSSRYMLSA-N_BRD-K92093830_MCF7_10 uM_24 h
BP	GO:0000280	nuclear division	32/451	481/18903	1.94094542754238e-07	0.000966396728373353	4.77990477382531e-06	BMP4/BUB1B/EDN1/EGF/IL1B/MYBL2/RB1/BECN1/CCNA1/SMC3/CCNE2/WASHC5/NCAPD2/CDC20/CDC25B/CDKN1B/HSPA1A/PIN1/PLK1/SMARCD2/AURKA/TOP2A/CCNB2/BCL7B/SMC4/KIF2C/UBE2C/CHEK2/FOXJ3/RRS1/PDS5A/NUP62	32	All	AOJJSUZBOXZQNB-TZSSRYMLSA-N_BRD-K92093830_MCF7_10 uM_24 h
BP	GO:0072593	reactive oxygen species metabolic process	21/451	235/18903	2.35637659937428e-07	0.00117323990882845	5.75833568980695e-06	BCL2/GADD45A/EDN1/PTK2B/GNAI2/PMAIP1/PRCP/RAB27A/RAC2/SNCA/SYK/TFAP2A/TGFBR2/TLR4/BECN1/TRAP1/CDKN1A/FOXO3/PRKCD/SESN1/DDIT4	21	All	AOJJSUZBOXZQNB-TZSSRYMLSA-N_BRD-K92093830_MCF7_10 uM_24 h
BP	GO:0010631	epithelial cell migration	27/451	366/18903	2.37986278355994e-07	0.00118493367993449	5.77133457676488e-06	APOE/BMP4/CD40/GADD45A/EDN1/EGF/ETS1/PTK2B/FUT1/JUN/KIT/MEF2C/PIK3CA/PPARD/PRCP/PRKX/LGMN/PTGS2/PTK2/TBXA2R/TGFBR2/CORO1A/GATA2/GATA3/HMOX1/SRC/MACF1	27	All	AOJJSUZBOXZQNB-TZSSRYMLSA-N_BRD-K92093830_MCF7_10 uM_24 h
BP	GO:0009416	response to light stimulus	25/451	321/18903	2.42237721492138e-07	0.00120610161530936	5.82993176605482e-06	PARP1/APP/BCL2/CASP3/FOS/KIT/MMP1/MMP2/NFATC4/PTGS2/PTPRK/GNB5/FBXL12/CCND1/CDC25A/CDKN1A/DDB2/NR2F6/MSH6/ID2/MAP3K4/MYC/PCNA/PRKCD/USP1	25	All	AOJJSUZBOXZQNB-TZSSRYMLSA-N_BRD-K92093830_MCF7_10 uM_24 h
BP	GO:0050678	regulation of epithelial cell proliferation	29/451	414/18903	2.53327904109616e-07	0.00126131963456178	6.05099813694359e-06	APOE/BID/BMP4/EGF/FGFR2/FUT1/JUN/MEF2C/PPARD/HTRA1/PTPRK/RB1/CCL2/SOX2/ZFP36/FRS2/CCND1/CDKN1B/ERBB2/GATA2/GATA3/SFN/HMOX1/SMAD3/MYC/XBP1/FZD7/KDM5B/POLD4	29	All	AOJJSUZBOXZQNB-TZSSRYMLSA-N_BRD-K92093830_MCF7_10 uM_24 h
BP	GO:0007292	female gamete generation	17/451	159/18903	2.67654313983817e-07	0.00133265082932542	6.34548876357548e-06	BCL2/EDN1/PTK2B/IL4R/MMP2/PTGS2/RGS2/SHB/WASHC5/CDC25B/FOXO3/PLK1/SRC/AURKA/TOP2A/NRIP1/CCNB2	17	All	AOJJSUZBOXZQNB-TZSSRYMLSA-N_BRD-K92093830_MCF7_10 uM_24 h
BP	GO:0090132	epithelium migration	27/451	369/18903	2.8001110091498e-07	0.00139417527145569	6.58926707650223e-06	APOE/BMP4/CD40/GADD45A/EDN1/EGF/ETS1/PTK2B/FUT1/JUN/KIT/MEF2C/PIK3CA/PPARD/PRCP/PRKX/LGMN/PTGS2/PTK2/TBXA2R/TGFBR2/CORO1A/GATA2/GATA3/HMOX1/SRC/MACF1	27	All	AOJJSUZBOXZQNB-TZSSRYMLSA-N_BRD-K92093830_MCF7_10 uM_24 h
BP	GO:0022407	regulation of cell-cell adhesion	32/451	490/18903	2.93956929613179e-07	0.00146361155254402	6.8665790524193e-06	BMP4/CASP3/CD44/ETS1/GLI2/HLA-DMA/HLA-DRA/IL1B/IL4R/LYN/NCK1/PIK3CA/PRKCQ/PTK2/PTPRC/CCL2/SHB/SOX2/SYK/TGFBR2/CORO1A/TNFRSF21/CSK/ERBB2/FOXO3/GATA3/PRKCD/PTPN6/SMARCD2/SOX4/SRC/XBP1	32	All	AOJJSUZBOXZQNB-TZSSRYMLSA-N_BRD-K92093830_MCF7_10 uM_24 h
BP	GO:0140014	mitotic nuclear division	25/451	325/18903	3.060332885262e-07	0.00152373974357195	7.09649223797211e-06	BMP4/BUB1B/EDN1/EGF/IL1B/MYBL2/RB1/BECN1/SMC3/NCAPD2/CDC20/CDKN1B/HSPA1A/PIN1/PLK1/SMARCD2/AURKA/BCL7B/SMC4/KIF2C/UBE2C/CHEK2/RRS1/PDS5A/NUP62	25	All	AOJJSUZBOXZQNB-TZSSRYMLSA-N_BRD-K92093830_MCF7_10 uM_24 h
BP	GO:1904705	regulation of vascular associated smooth muscle cell proliferation	13/451	93/18903	3.13019780499385e-07	0.00155852548710644	7.20590158312085e-06	DNMT1/EDN1/GNAI2/JUN/MEF2C/MMP2/TERT/TPM1/FRS2/CDKN1A/CDKN1B/HMOX1/SRC	13	All	AOJJSUZBOXZQNB-TZSSRYMLSA-N_BRD-K92093830_MCF7_10 uM_24 h
BP	GO:0010212	response to ionizing radiation	16/451	143/18903	3.22522729817627e-07	0.00160584067176196	7.37125027330252e-06	PARP1/BCL2/CASP3/GADD45A/DNMT3A/EGR1/PTPRC/TRIM13/CCND1/CDKN1A/GATA3/MYC/RAD9A/NET1/TLK2/CHEK2	16	All	AOJJSUZBOXZQNB-TZSSRYMLSA-N_BRD-K92093830_MCF7_10 uM_24 h
BP	GO:0030098	lymphocyte differentiation	29/451	419/18903	3.25415395107464e-07	0.00162024325224006	7.38423806341599e-06	BCL2/BMP4/CTSL/EGR1/PTK2B/GLI2/HLA-DRA/IL1B/IL4R/KIT/PTPRC/SHB/SYK/TGFBR2/IKZF1/ERBB2/EZH2/FOXO3/GATA3/ID2/NFIL3/PTPN6/SMARCD2/SOX4/XBP1/FZD7/JMJD6/FBXO7/PRR7	29	All	AOJJSUZBOXZQNB-TZSSRYMLSA-N_BRD-K92093830_MCF7_10 uM_24 h
BP	GO:0043393	regulation of protein binding	19/451	200/18903	3.45373993271076e-07	0.00171961711249669	7.7815506658612e-06	ADRB2/APOE/APP/BMP4/IDE/LRPAP1/NFATC4/PRKACA/PTPRF/RFNG/TERT/CDKN1A/CRK/PIN1/PLK1/PRKCD/SRC/AURKA/BAMBI	19	All	AOJJSUZBOXZQNB-TZSSRYMLSA-N_BRD-K92093830_MCF7_10 uM_24 h
BP	GO:0048013	ephrin receptor signaling pathway	10/451	52/18903	3.49116505919062e-07	0.00173825108297101	7.81047898342276e-06	EPHA3/EPHB2/LYN/MMP2/NCK1/PAK1/PTK2/CRK/RASA1/SRC	10	All	AOJJSUZBOXZQNB-TZSSRYMLSA-N_BRD-K92093830_MCF7_10 uM_24 h
BP	GO:0090130	tissue migration	27/451	374/18903	3.65623916930359e-07	0.00182044148239626	8.12258359437484e-06	APOE/BMP4/CD40/GADD45A/EDN1/EGF/ETS1/PTK2B/FUT1/JUN/KIT/MEF2C/PIK3CA/PPARD/PRCP/PRKX/LGMN/PTGS2/PTK2/TBXA2R/TGFBR2/CORO1A/GATA2/GATA3/HMOX1/SRC/MACF1	27	All	AOJJSUZBOXZQNB-TZSSRYMLSA-N_BRD-K92093830_MCF7_10 uM_24 h
BP	GO:0001558	regulation of cell growth	29/451	422/18903	3.7736790364373e-07	0.00187891479224213	8.32526559354369e-06	APOE/BCL2/CRKL/EDN1/PTK2B/IGFBP3/PPARD/PRKCQ/RB1/RGS2/SUPV3L1/CXCR4/SOCS2/RAB21/CDKN1A/CDKN1B/ERBB2/SFN/HSPA1A/SMAD3/TOMM70/PARP2/NET1/PAK4/CGRRF1/TWF2/MACF1/TMEM97/EXOSC4	29	All	AOJJSUZBOXZQNB-TZSSRYMLSA-N_BRD-K92093830_MCF7_10 uM_24 h
BP	GO:1990874	vascular associated smooth muscle cell proliferation	13/451	95/18903	4.03030134084827e-07	0.00200668703760835	8.78893887022846e-06	DNMT1/EDN1/GNAI2/JUN/MEF2C/MMP2/TERT/TPM1/FRS2/CDKN1A/CDKN1B/HMOX1/SRC	13	All	AOJJSUZBOXZQNB-TZSSRYMLSA-N_BRD-K92093830_MCF7_10 uM_24 h
BP	GO:0018107	peptidyl-threonine phosphorylation	14/451	111/18903	4.03918429854436e-07	0.00201110986224524	8.78893887022846e-06	APP/BCL2/CALM3/CSNK2A2/EGF/PRKACA/TGFBR2/DYRK3/PRKAG2/SPRED2/CDK1/PLK1/PRKCD/DDIT4	14	All	AOJJSUZBOXZQNB-TZSSRYMLSA-N_BRD-K92093830_MCF7_10 uM_24 h
BP	GO:0031960	response to corticosteroid	17/451	165/18903	4.55660143065204e-07	0.00226873185232165	9.84734917129098e-06	PARP1/AGL/BCL2/CALM3/CASP3/COL1A1/EDN1/FOS/PIK3CA/PTGS2/ZFP36/CCND1/FOXO3/IGF1R/PCNA/SRC/DDIT4	17	All	AOJJSUZBOXZQNB-TZSSRYMLSA-N_BRD-K92093830_MCF7_10 uM_24 h
BP	GO:0030888	regulation of B cell proliferation	11/451	67/18903	4.87198449736232e-07	0.0024257610812367	1.04577874914932e-05	BCL2/CASP3/CD40/EPHB2/LYN/MEF2C/PTPRC/TLR4/TNFRSF21/CD320/CDKN1A	11	All	AOJJSUZBOXZQNB-TZSSRYMLSA-N_BRD-K92093830_MCF7_10 uM_24 h
BP	GO:0007596	blood coagulation	20/451	225/18903	4.96915649178741e-07	0.00247414301726095	1.05947822622497e-05	APOE/CD40/EDN1/EPHB2/LYN/SERPINE1/PIK3CA/PLSCR1/PRKCQ/RAB27A/SYK/TBXA2R/TLR4/MYL9/CSRP1/PDGFA/PRKCD/PTPN6/SRC/STXBP1	20	All	AOJJSUZBOXZQNB-TZSSRYMLSA-N_BRD-K92093830_MCF7_10 uM_24 h
BP	GO:0045786	negative regulation of cell cycle	28/451	405/18903	5.32808766850923e-07	0.00265285485015075	1.1284328830569e-05	BCL2/BMP4/BUB1B/CASP3/CDK2/PTGS2/PTPRK/RB1/CCL2/SOX2/CDC45/PPP1R13B/CCND1/CCNF/CDK1/CDC20/CDKN1A/CDKN1B/CEBPA/EZH2/GATA3/MUC1/PLK1/RAD9A/SUV39H1/CHEK2/RRP8/FBXO7	28	All	AOJJSUZBOXZQNB-TZSSRYMLSA-N_BRD-K92093830_MCF7_10 uM_24 h
BP	GO:0032868	response to insulin	22/451	269/18903	5.63098170392741e-07	0.00280366579038546	1.18468475304656e-05	PARP1/CCND3/COL1A1/EGR1/FOS/GNAI2/HADH/IDE/IL1B/LYN/NCK1/PIK3CA/PRKCQ/RB1/SHC1/IGF1R/INSIG1/PRKCD/SRC/XBP1/PIP4K2B/C2CD5	22	All	AOJJSUZBOXZQNB-TZSSRYMLSA-N_BRD-K92093830_MCF7_10 uM_24 h
BP	GO:1904645	response to amyloid-beta	10/451	55/18903	6.05481259225533e-07	0.00301469118968393	1.26547260411541e-05	PARP1/ADRB2/APP/EPHB2/ICAM1/MMP2/LGMN/TLR4/FOXO3/IGF1R	10	All	AOJJSUZBOXZQNB-TZSSRYMLSA-N_BRD-K92093830_MCF7_10 uM_24 h
BP	GO:0002244	hematopoietic progenitor cell differentiation	15/451	133/18903	6.7918711327472e-07	0.00338167263699483	1.40108455766446e-05	BCL2/BMP4/CEBPD/KIT/LYN/PTPRC/ZFP36/WDR7/CIAO3/GATA2/GATA3/PTPN6/SOX4/TOP2A/RRS1	15	All	AOJJSUZBOXZQNB-TZSSRYMLSA-N_BRD-K92093830_MCF7_10 uM_24 h
BP	GO:0030168	platelet activation	15/451	133/18903	6.7918711327472e-07	0.00338167263699483	1.40108455766446e-05	APOE/CD40/LYN/PIK3CA/PLSCR1/PRKCQ/SYK/TLR4/MYL9/CSRP1/PDGFA/PRKCD/PTPN6/SRC/STXBP1	15	All	AOJJSUZBOXZQNB-TZSSRYMLSA-N_BRD-K92093830_MCF7_10 uM_24 h
BP	GO:1902105	regulation of leukocyte differentiation	24/451	317/18903	7.03901414497159e-07	0.00350472514278136	1.43524168778571e-05	BMP4/FOS/GLI2/HLA-DRA/IL4R/LYN/PTPRC/RB1/SHB/SYK/TGFBR2/TLR4/TRIB1/ERBB2/FOXO3/GATA2/GATA3/ID2/MYC/PTPN6/SMARCD2/SOX4/XBP1/FBXO7	24	All	AOJJSUZBOXZQNB-TZSSRYMLSA-N_BRD-K92093830_MCF7_10 uM_24 h
BP	GO:0050817	coagulation	20/451	230/18903	7.04780709509088e-07	0.00350910315264575	1.43524168778571e-05	APOE/CD40/EDN1/EPHB2/LYN/SERPINE1/PIK3CA/PLSCR1/PRKCQ/RAB27A/SYK/TBXA2R/TLR4/MYL9/CSRP1/PDGFA/PRKCD/PTPN6/SRC/STXBP1	20	All	AOJJSUZBOXZQNB-TZSSRYMLSA-N_BRD-K92093830_MCF7_10 uM_24 h
BP	GO:2000630	positive regulation of miRNA metabolic process	10/451	56/18903	7.21568876266398e-07	0.00359269143493039	1.46007031080924e-05	EGR1/ETS1/FOS/JUN/TERT/FOXO3/GATA2/GATA3/SMAD3/MYC	10	All	AOJJSUZBOXZQNB-TZSSRYMLSA-N_BRD-K92093830_MCF7_10 uM_24 h
BP	GO:0051302	regulation of cell division	18/451	190/18903	7.32022961953421e-07	0.00364474232756608	1.47184896680575e-05	CALM3/FGFR2/IL1B/PIK3C3/BECN1/KLHL9/CDC25B/SFN/IGF1R/MYC/PDGFA/PIN1/PLK1/AURKA/NCOA3/KIF20A/NUP62/PIK3R4	18	All	AOJJSUZBOXZQNB-TZSSRYMLSA-N_BRD-K92093830_MCF7_10 uM_24 h
BP	GO:0007599	hemostasis	20/451	231/18903	7.54858314210921e-07	0.00375843954645617	1.50821740634794e-05	APOE/CD40/EDN1/EPHB2/LYN/SERPINE1/PIK3CA/PLSCR1/PRKCQ/RAB27A/SYK/TBXA2R/TLR4/MYL9/CSRP1/PDGFA/PRKCD/PTPN6/SRC/STXBP1	20	All	AOJJSUZBOXZQNB-TZSSRYMLSA-N_BRD-K92093830_MCF7_10 uM_24 h
BP	GO:0007409	axonogenesis	29/451	438/18903	8.10138614056419e-07	0.00403368015938691	1.60305466687461e-05	APOE/APP/BCL2/EDN1/EPHA3/EPHB2/ETV1/FGFR2/GLI2/KIF5C/PAK1/PRKCQ/PTK2/RAC2/STK25/RAB21/MYCBP2/TCTN1/DAG1/ERBB2/GATA3/IGF1R/LAMA3/STXBP1/B4GAT1/TWF2/MACF1/TSKU/YTHDF1	29	All	AOJJSUZBOXZQNB-TZSSRYMLSA-N_BRD-K92093830_MCF7_10 uM_24 h
BP	GO:0002263	cell activation involved in immune response	23/451	297/18903	8.12416207085723e-07	0.00404502029507982	1.60305466687461e-05	APP/CD40/PTK2B/HLA-DRA/ICAM1/IL4R/KIT/LYN/PTPRC/RAB27A/RAC2/SHB/SYK/TLR4/CORO1A/GATA2/GATA3/MSH6/HMOX1/PTPN6/STX4/STXBP1/XBP1	23	All	AOJJSUZBOXZQNB-TZSSRYMLSA-N_BRD-K92093830_MCF7_10 uM_24 h
BP	GO:0010332	response to gamma radiation	10/451	57/18903	8.56649560746049e-07	0.00426525816295458	1.67990147779829e-05	PARP1/BCL2/EGR1/PTPRC/TRIM13/CDKN1A/GATA3/MYC/TLK2/CHEK2	10	All	AOJJSUZBOXZQNB-TZSSRYMLSA-N_BRD-K92093830_MCF7_10 uM_24 h
BP	GO:2001234	negative regulation of apoptotic signaling pathway	20/451	233/18903	8.64885382420536e-07	0.00430626431907185	1.68564680926392e-05	BCL2/BID/BMP4/CD44/CSNK2A2/GNAI2/ICAM1/IL1B/SERPINE1/PTGS2/RB1/TERT/TRAP1/HYOU1/FAIM/HMOX1/HSPA1A/MUC1/SRC/XBP1	20	All	AOJJSUZBOXZQNB-TZSSRYMLSA-N_BRD-K92093830_MCF7_10 uM_24 h
BP	GO:2000379	positive regulation of reactive oxygen species metabolic process	11/451	71/18903	8.91008545001748e-07	0.00443633154556371	1.72597162311635e-05	GADD45A/PTK2B/GNAI2/RAB27A/SNCA/SYK/TGFBR2/TLR4/CDKN1A/FOXO3/PRKCD	11	All	AOJJSUZBOXZQNB-TZSSRYMLSA-N_BRD-K92093830_MCF7_10 uM_24 h
BP	GO:0033003	regulation of mast cell activation	9/451	45/18903	9.56364699686952e-07	0.00476173983974134	1.83025279876679e-05	IL4R/LYN/PLSCR1/RAC2/SYK/GATA2/HMOX1/PTPN6/STXBP1	9	All	AOJJSUZBOXZQNB-TZSSRYMLSA-N_BRD-K92093830_MCF7_10 uM_24 h
BP	GO:1904646	cellular response to amyloid-beta	9/451	45/18903	9.56364699686952e-07	0.00476173983974134	1.83025279876679e-05	PARP1/ADRB2/APP/EPHB2/ICAM1/LGMN/TLR4/FOXO3/IGF1R	9	All	AOJJSUZBOXZQNB-TZSSRYMLSA-N_BRD-K92093830_MCF7_10 uM_24 h
BP	GO:0014910	regulation of smooth muscle cell migration	12/451	87/18903	1.03309718753305e-06	0.00514379089672707	1.96462414163175e-05	BCL2/IGFBP3/MEF2C/SERPINE1/PPARD/TERT/TLR4/TPM1/TRIB1/CRK/PDGFA/SRC	12	All	AOJJSUZBOXZQNB-TZSSRYMLSA-N_BRD-K92093830_MCF7_10 uM_24 h
BP	GO:0033006	regulation of mast cell activation involved in immune response	8/451	34/18903	1.03894636515715e-06	0.00517291395211744	1.96462414163175e-05	IL4R/LYN/RAC2/SYK/GATA2/HMOX1/PTPN6/STXBP1	8	All	AOJJSUZBOXZQNB-TZSSRYMLSA-N_BRD-K92093830_MCF7_10 uM_24 h
BP	GO:0018210	peptidyl-threonine modification	14/451	120/18903	1.05810501004684e-06	0.00526830484502321	1.98901334183828e-05	APP/BCL2/CALM3/CSNK2A2/EGF/PRKACA/TGFBR2/DYRK3/PRKAG2/SPRED2/CDK1/PLK1/PRKCD/DDIT4	14	All	AOJJSUZBOXZQNB-TZSSRYMLSA-N_BRD-K92093830_MCF7_10 uM_24 h
BP	GO:0048511	rhythmic process	23/451	302/18903	1.08466916154703e-06	0.00540056775534265	2.02695450746064e-05	PARP1/CASP3/EGR1/MMP2/NFKB2/MAPK9/MYCBP2/FBXL12/CDK1/NR2F6/EZH2/FOXO3/HDAC2/ID2/IGF1R/NFIL3/PCNA/SRC/SUV39H1/TOP2A/USP7/NRIP1/KDM5B	23	All	AOJJSUZBOXZQNB-TZSSRYMLSA-N_BRD-K92093830_MCF7_10 uM_24 h
BP	GO:0002274	myeloid leukocyte activation	20/451	237/18903	1.1299772938476e-06	0.00562615694606721	2.09927452929028e-05	APP/IL4R/JUN/KIT/LYN/PLSCR1/PTPRC/RAC2/SNCA/SYK/TGFBR2/TLR4/CEBPA/GATA2/HMOX1/PRKCD/PTPN6/STX4/STXBP1/JMJD6	20	All	AOJJSUZBOXZQNB-TZSSRYMLSA-N_BRD-K92093830_MCF7_10 uM_24 h
BP	GO:0044839	cell cycle G2/M phase transition	16/451	157/18903	1.14816055631827e-06	0.00571669140990865	2.12065395285712e-05	APP/CALM3/CDK2/DYRK3/FBXL12/CCND1/CCNA2/CDK1/CDC25A/CDC25B/CDKN1A/PLK1/AURKA/CCNB2/MELK/CHEK2	16	All	AOJJSUZBOXZQNB-TZSSRYMLSA-N_BRD-K92093830_MCF7_10 uM_24 h
BP	GO:0042100	B cell proliferation	13/451	104/18903	1.16301887538706e-06	0.00579067098055218	2.1356805390436e-05	BCL2/CASP3/CD40/EPHB2/LYN/MEF2C/PTPRC/SHB/TLR4/TNFRSF21/CD320/CDKN1A/PRKCD	13	All	AOJJSUZBOXZQNB-TZSSRYMLSA-N_BRD-K92093830_MCF7_10 uM_24 h
BP	GO:1901989	positive regulation of cell cycle phase transition	14/451	122/18903	1.2943069240529e-06	0.0064443541748594	2.35809811641034e-05	APP/CCND3/RB1/TERT/TFDP1/DYRK3/CCND1/CDK1/CDC25A/CDC25B/EZH2/TBX2/UBE2C/CHEK2	14	All	AOJJSUZBOXZQNB-TZSSRYMLSA-N_BRD-K92093830_MCF7_10 uM_24 h
BP	GO:1901796	regulation of signal transduction by p53 class mediator	13/451	105/18903	1.29898546008356e-06	0.00646764860575605	2.35809811641034e-05	BCL2/CD44/PMAIP1/DYRK3/SPRED2/MUC1/MYC/SOX4/AURKA/USP7/KAT6A/CHEK2/RRS1	13	All	AOJJSUZBOXZQNB-TZSSRYMLSA-N_BRD-K92093830_MCF7_10 uM_24 h
BP	GO:0034644	cellular response to UV	12/451	89/18903	1.32438426150045e-06	0.00659410923801075	2.39054527584232e-05	PARP1/MMP1/MMP2/NFATC4/PTGS2/PTPRK/CDC25A/CDKN1A/DDB2/MYC/PCNA/PRKCD	12	All	AOJJSUZBOXZQNB-TZSSRYMLSA-N_BRD-K92093830_MCF7_10 uM_24 h
BP	GO:0071248	cellular response to metal ion	18/451	198/18903	1.33666577480246e-06	0.00665525889274147	2.3990825503145e-05	PARP1/APP/EDN1/FOS/JUN/MEF2C/NFATC4/MAPK9/LGMN/PTGS2/SNCA/TFAP2A/BECN1/IQGAP1/MCOLN1/CDKN1B/CEBPA/HMOX1	18	All	AOJJSUZBOXZQNB-TZSSRYMLSA-N_BRD-K92093830_MCF7_10 uM_24 h
BP	GO:0051147	regulation of muscle cell differentiation	16/451	160/18903	1.47846104048373e-06	0.00736125752056851	2.63867263168534e-05	BCL2/BMP4/DNMT1/EDN1/FGFR2/KIT/MEF2C/NFATC3/RGS2/FRS2/EZH2/ID2/XBP1/FZD7/TOMM70/PARP2	16	All	AOJJSUZBOXZQNB-TZSSRYMLSA-N_BRD-K92093830_MCF7_10 uM_24 h
BP	GO:0010717	regulation of epithelial to mesenchymal transition	13/451	107/18903	1.61405386192538e-06	0.00803637417852648	2.86457780375819e-05	BMP4/COL1A1/EPHA3/IL1B/PTK2/TGFBR2/SPRED2/DAG1/EZH2/GATA3/HDAC2/SMAD3/BAMBI	13	All	AOJJSUZBOXZQNB-TZSSRYMLSA-N_BRD-K92093830_MCF7_10 uM_24 h
BP	GO:0042770	signal transduction in response to DNA damage	17/451	181/18903	1.67527365226813e-06	0.00834118751464303	2.94037562230022e-05	BID/CD44/CDK2/GADD45A/PMAIP1/DYRK3/SPRED2/CCND1/CDK1/CDKN1A/CDKN1B/FOXO3/MUC1/PLK1/RAD9A/SOX4/CHEK2	17	All	AOJJSUZBOXZQNB-TZSSRYMLSA-N_BRD-K92093830_MCF7_10 uM_24 h
BP	GO:0098727	maintenance of cell number	17/451	181/18903	1.67527365226813e-06	0.00834118751464303	2.94037562230022e-05	KIT/SOX2/HMGA2/SMC3/KDM3A/EZH2/FOXO3/GATA2/HDAC2/MYC/PCM1/SOX4/NCOA3/FZD7/BCL7B/MTF2/ARID4B	17	All	AOJJSUZBOXZQNB-TZSSRYMLSA-N_BRD-K92093830_MCF7_10 uM_24 h
BP	GO:0014812	muscle cell migration	13/451	108/18903	1.7957133828547e-06	0.00894085693323357	3.13444938661394e-05	BCL2/IGFBP3/MEF2C/SERPINE1/PPARD/TERT/TLR4/TPM1/TRIB1/CRK/PDGFA/SRC/NET1	13	All	AOJJSUZBOXZQNB-TZSSRYMLSA-N_BRD-K92093830_MCF7_10 uM_24 h
BP	GO:0002433	immune response-regulating cell surface receptor signaling pathway involved in phagocytosis	7/451	26/18903	1.86558260335821e-06	0.00928873578212055	3.22101161151893e-05	LYN/PAK1/PTK2/PTPRC/SYK/PRKCD/SRC	7	All	AOJJSUZBOXZQNB-TZSSRYMLSA-N_BRD-K92093830_MCF7_10 uM_24 h
BP	GO:0038096	Fc-gamma receptor signaling pathway involved in phagocytosis	7/451	26/18903	1.86558260335821e-06	0.00928873578212055	3.22101161151893e-05	LYN/PAK1/PTK2/PTPRC/SYK/PRKCD/SRC	7	All	AOJJSUZBOXZQNB-TZSSRYMLSA-N_BRD-K92093830_MCF7_10 uM_24 h
BP	GO:0001655	urogenital system development	25/451	360/18903	2.0092727511908e-06	0.010004169028179	3.4503471767248e-05	BCL2/BMP4/COL4A1/CRKL/EGR1/EPHB2/FGFR2/GLI2/MEF2C/MMP2/PRKX/TFAP2A/IQGAP1/HS2ST1/FRS2/ARID5B/CDKN1B/GATA2/GATA3/SMAD3/MYC/PDGFA/SOX4/JMJD6/NUP85	25	All	AOJJSUZBOXZQNB-TZSSRYMLSA-N_BRD-K92093830_MCF7_10 uM_24 h
BP	GO:0051385	response to mineralocorticoid	8/451	37/18903	2.07481553965821e-06	0.0103305065719582	3.54374267045188e-05	PARP1/CALM3/EDN1/FOS/CCND1/FOXO3/IGF1R/SRC	8	All	AOJJSUZBOXZQNB-TZSSRYMLSA-N_BRD-K92093830_MCF7_10 uM_24 h
BP	GO:0070301	cellular response to hydrogen peroxide	12/451	93/18903	2.13252463022761e-06	0.0106178401339033	3.62283103519669e-05	EDN1/BECN1/TRAP1/STK25/CDK1/EZH2/FOXO3/HDAC2/PCNA/PRKCD/SRC/NET1	12	All	AOJJSUZBOXZQNB-TZSSRYMLSA-N_BRD-K92093830_MCF7_10 uM_24 h
BP	GO:2000060	positive regulation of ubiquitin-dependent protein catabolic process	13/451	110/18903	2.21438813858398e-06	0.0110254385420096	3.73013585213176e-05	EGF/PTK2B/MAPK9/PTK2/TRIB1/CDC20/CEBPA/CSNK1A1/HSPA1A/PLK1/AURKA/KEAP1/UBQLN2	13	All	AOJJSUZBOXZQNB-TZSSRYMLSA-N_BRD-K92093830_MCF7_10 uM_24 h
BP	GO:0010632	regulation of epithelial cell migration	22/451	292/18903	2.21917127982193e-06	0.0110492538022334	3.73013585213176e-05	APOE/BMP4/CD40/GADD45A/EDN1/EGF/ETS1/PTK2B/FUT1/JUN/MEF2C/PRCP/LGMN/PTGS2/PTK2/TBXA2R/TGFBR2/GATA2/GATA3/HMOX1/SRC/MACF1	22	All	AOJJSUZBOXZQNB-TZSSRYMLSA-N_BRD-K92093830_MCF7_10 uM_24 h
BP	GO:0048545	response to steroid hormone	24/451	339/18903	2.30528770519136e-06	0.0114780274841478	3.8544921297881e-05	PARP1/AGL/BCL2/BMP4/CALM3/CASP3/COL1A1/EDN1/FOS/PAK1/PIK3CA/PPARD/PTGS2/TGFBR2/ZFP36/KDM3A/CCND1/FOXO3/HSPA1A/HSPA8/IGF1R/PCNA/SRC/DDIT4	24	All	AOJJSUZBOXZQNB-TZSSRYMLSA-N_BRD-K92093830_MCF7_10 uM_24 h
BP	GO:0002366	leukocyte activation involved in immune response	22/451	293/18903	2.34725116997946e-06	0.0116869635753277	3.90410803582145e-05	CD40/PTK2B/HLA-DRA/ICAM1/IL4R/KIT/LYN/PTPRC/RAB27A/RAC2/SHB/SYK/TLR4/CORO1A/GATA2/GATA3/MSH6/HMOX1/PTPN6/STX4/STXBP1/XBP1	22	All	AOJJSUZBOXZQNB-TZSSRYMLSA-N_BRD-K92093830_MCF7_10 uM_24 h
BP	GO:0051222	positive regulation of protein transport	22/451	294/18903	2.48203911635268e-06	0.01235807276032	4.10679498528091e-05	CSNK2A2/IL1B/OXCT1/PPARD/PRKACA/PTGS2/RAC2/TLR4/ATP2C1/VPS28/CDK1/ERBB2/SFN/SMAD3/PCM1/PRKCD/SOX4/SRC/STX4/BAG3/C2CD5/TOMM70	22	All	AOJJSUZBOXZQNB-TZSSRYMLSA-N_BRD-K92093830_MCF7_10 uM_24 h
BP	GO:0043299	leukocyte degranulation	11/451	79/18903	2.64953771350418e-06	0.0131920482755373	4.34420990654414e-05	IL4R/KIT/LYN/RAB27A/RAC2/SYK/CORO1A/GATA2/HMOX1/STX4/STXBP1	11	All	AOJJSUZBOXZQNB-TZSSRYMLSA-N_BRD-K92093830_MCF7_10 uM_24 h
BP	GO:0050878	regulation of body fluid levels	26/451	390/18903	2.66612628429977e-06	0.0132746427695286	4.34420990654414e-05	APOE/CD40/EDN1/EPHB2/GNAI2/LYN/SERPINE1/PIK3CA/PLSCR1/PRKACA/PRKCQ/RAB27A/SYK/TBXA2R/TLR4/SOCS2/MYL9/CCND1/CSRP1/SFN/PDGFA/PRKCD/PTPN6/SRC/STXBP1/XBP1	26	All	AOJJSUZBOXZQNB-TZSSRYMLSA-N_BRD-K92093830_MCF7_10 uM_24 h
BP	GO:0014909	smooth muscle cell migration	12/451	95/18903	2.68022493240066e-06	0.0133448399384229	4.34420990654414e-05	BCL2/IGFBP3/MEF2C/SERPINE1/PPARD/TERT/TLR4/TPM1/TRIB1/CRK/PDGFA/SRC	12	All	AOJJSUZBOXZQNB-TZSSRYMLSA-N_BRD-K92093830_MCF7_10 uM_24 h
BP	GO:0032465	regulation of cytokinesis	12/451	95/18903	2.68022493240066e-06	0.0133448399384229	4.34420990654414e-05	CALM3/PIK3C3/BECN1/KLHL9/CDC25B/IGF1R/PIN1/PLK1/AURKA/KIF20A/NUP62/PIK3R4	12	All	AOJJSUZBOXZQNB-TZSSRYMLSA-N_BRD-K92093830_MCF7_10 uM_24 h
BP	GO:0030217	T cell differentiation	22/451	296/18903	2.77300763706391e-06	0.0138068050249412	4.47178041606139e-05	BCL2/BMP4/CTSL/EGR1/GLI2/HLA-DRA/IL1B/IL4R/KIT/PTPRC/SHB/SYK/TGFBR2/ERBB2/FOXO3/GATA3/SMARCD2/SOX4/XBP1/FZD7/JMJD6/PRR7	22	All	AOJJSUZBOXZQNB-TZSSRYMLSA-N_BRD-K92093830_MCF7_10 uM_24 h
BP	GO:0061138	morphogenesis of a branching epithelium	17/451	188/18903	2.82384197443613e-06	0.0140599091907175	4.53075761767583e-05	BCL2/BMP4/COL4A1/EDN1/EGF/FGFR2/GLI2/NFATC4/PAK1/TGFBR2/FRS2/DAG1/MYC/PDGFA/SRC/TBX2/KDM5B	17	All	AOJJSUZBOXZQNB-TZSSRYMLSA-N_BRD-K92093830_MCF7_10 uM_24 h
BP	GO:0033044	regulation of chromosome organization	20/451	252/18903	2.91945923603617e-06	0.0145359875362241	4.66063368122569e-05	PARP1/BUB1B/CDK2/DNMT1/PRKCQ/RB1/BECN1/NCAPD2/CDC20/MAP3K4/MYC/PLK1/SMARCD2/SRC/TOP2A/USP7/BCL7B/SMC4/UBE2C/PNKP	20	All	AOJJSUZBOXZQNB-TZSSRYMLSA-N_BRD-K92093830_MCF7_10 uM_24 h
BP	GO:0010506	regulation of autophagy	24/451	344/18903	2.97179680458059e-06	0.0147965762900068	4.72046460853906e-05	ADRB2/BCL2/CASP3/CSNK2A2/PIK3C3/PIK3CA/PRKACA/SNCA/BECN1/TRIM13/NPRL2/SNX7/CISD1/FOXO3/HMOX1/PIP4K2B/SPTLC2/BAG3/KEAP1/TLK2/FBXO7/SESN1/UBQLN2/PIK3R4	24	All	AOJJSUZBOXZQNB-TZSSRYMLSA-N_BRD-K92093830_MCF7_10 uM_24 h
BP	GO:0001837	epithelial to mesenchymal transition	16/451	169/18903	3.04430985918498e-06	0.015157618788882	4.81158793140627e-05	BMP4/COL1A1/EDN1/EPHA3/FGFR2/IL1B/PTK2/TGFBR2/HMGA2/SPRED2/DAG1/EZH2/GATA3/HDAC2/SMAD3/BAMBI	16	All	AOJJSUZBOXZQNB-TZSSRYMLSA-N_BRD-K92093830_MCF7_10 uM_24 h
BP	GO:0044344	cellular response to fibroblast growth factor stimulus	13/451	114/18903	3.31961575235866e-06	0.0165283668309938	5.20243106201456e-05	CD44/COL1A1/CRKL/FGFR2/GPC1/CCL2/ZFP36/IQGAP1/CEP57/FRS2/GATA3/TBX2/KDM5B	13	All	AOJJSUZBOXZQNB-TZSSRYMLSA-N_BRD-K92093830_MCF7_10 uM_24 h
BP	GO:0042594	response to starvation	18/451	211/18903	3.32435000102554e-06	0.0165519386551062	5.20243106201456e-05	BCL2/FOS/OXCT1/PIK3C3/PMAIP1/ZFP36/BECN1/NPRL2/PRKAG2/CDKN1A/FOXO3/HSPA8/IGF1R/SUV39H1/XBP1/RRP8/SESN1/PIK3R4	18	All	AOJJSUZBOXZQNB-TZSSRYMLSA-N_BRD-K92093830_MCF7_10 uM_24 h
BP	GO:0072332	intrinsic apoptotic signaling pathway by p53 class mediator	11/451	81/18903	3.40573067535679e-06	0.0169571330326015	5.30366108267636e-05	BCL2/CD44/E2F2/PMAIP1/PPP1R13B/CDKN1A/MUC1/MYC/CHEK2/RRP8/DDIT4	11	All	AOJJSUZBOXZQNB-TZSSRYMLSA-N_BRD-K92093830_MCF7_10 uM_24 h
BP	GO:0010975	regulation of neuron projection development	28/451	446/18903	3.51940096523476e-06	0.0175230974059039	5.45394203495688e-05	APOE/CRKL/EPHA3/EPHB2/PTK2B/LYN/NCK1/NFATC4/PAK1/PTPRF/RGS2/SNAP25/FZD1/STK25/RAB21/MYCBP2/ATF1/CDC20/CRK/EZH2/GATA3/HDAC2/IGF1R/TWF2/MACF1/FBXO7/TSKU/YTHDF1	28	All	AOJJSUZBOXZQNB-TZSSRYMLSA-N_BRD-K92093830_MCF7_10 uM_24 h
BP	GO:0051054	positive regulation of DNA metabolic process	22/451	301/18903	3.64142143610796e-06	0.0181306373303815	5.61564123360951e-05	PARP1/CD40/CDK2/EGF/PTK2B/GLI2/PRKCQ/PTPRC/ATF1/CDK1/IGF1R/MAP3K4/MYC/PCNA/PRKCD/SMARCD2/SRC/USP1/USP7/BCL7B/POLG2/PNKP	22	All	AOJJSUZBOXZQNB-TZSSRYMLSA-N_BRD-K92093830_MCF7_10 uM_24 h
BP	GO:0009743	response to carbohydrate	19/451	234/18903	3.69734166742823e-06	0.0184090641621252	5.67433366503859e-05	CASP3/EGR1/PTK2B/ICAM1/IL1B/LYN/OXCT1/PIK3CA/PPARD/PRKACA/PTGS2/TGFBR2/RAB11FIP2/CDKN1B/FOXO3/IGF1R/SOX4/STX4/XBP1	19	All	AOJJSUZBOXZQNB-TZSSRYMLSA-N_BRD-K92093830_MCF7_10 uM_24 h
BP	GO:1902807	negative regulation of cell cycle G1/S phase transition	12/451	98/18903	3.73446625722076e-06	0.0185939074947022	5.70375463779972e-05	BCL2/CDK2/RB1/CCL2/SOX2/CCND1/CDKN1A/CDKN1B/EZH2/MUC1/CHEK2/FBXO7	12	All	AOJJSUZBOXZQNB-TZSSRYMLSA-N_BRD-K92093830_MCF7_10 uM_24 h
BP	GO:0031647	regulation of protein stability	23/451	325/18903	3.76854293535885e-06	0.0187635752751517	5.7282611830335e-05	BCL2/CASP3/CCNH/CTNND1/SNCA/TERT/RAB21/ATP1B1/CDK7/HSPA1A/HSPA8/SMAD3/PIN1/PLK1/PRKCD/SOX4/SRC/AURKA/STXBP1/USP7/BAG3/CHEK2/FBXO7	23	All	AOJJSUZBOXZQNB-TZSSRYMLSA-N_BRD-K92093830_MCF7_10 uM_24 h
BP	GO:2001242	regulation of intrinsic apoptotic signaling pathway	16/451	172/18903	3.82936404937798e-06	0.019066403601853	5.79299283259286e-05	PARP1/BCL2/BID/CD44/NCK1/PMAIP1/PTGS2/BECN1/TRAP1/HYOU1/HSPA1A/MUC1/MYC/RAD9A/SRC/XBP1	16	All	AOJJSUZBOXZQNB-TZSSRYMLSA-N_BRD-K92093830_MCF7_10 uM_24 h
BP	GO:0045576	mast cell activation	10/451	67/18903	3.97650365107639e-06	0.0197990116787094	5.98707309501051e-05	IL4R/KIT/LYN/PLSCR1/RAC2/SYK/GATA2/HMOX1/PTPN6/STXBP1	10	All	AOJJSUZBOXZQNB-TZSSRYMLSA-N_BRD-K92093830_MCF7_10 uM_24 h
BP	GO:0061136	regulation of proteasomal protein catabolic process	17/451	194/18903	4.32788695495798e-06	0.0215485491487358	6.48538372892909e-05	APOE/CDK2/PRKACA/MAPK9/USP14/PSMF1/TRIB1/CDC20/CEBPA/CSNK1A1/HSPA1A/PLK1/AURKA/USP7/KEAP1/TLK2/UBQLN2	17	All	AOJJSUZBOXZQNB-TZSSRYMLSA-N_BRD-K92093830_MCF7_10 uM_24 h
BP	GO:0002279	mast cell activation involved in immune response	9/451	54/18903	4.74570720226828e-06	0.0236288761600938	7.0781044410406e-05	IL4R/KIT/LYN/RAC2/SYK/GATA2/HMOX1/PTPN6/STXBP1	9	All	AOJJSUZBOXZQNB-TZSSRYMLSA-N_BRD-K92093830_MCF7_10 uM_24 h
BP	GO:0009267	cellular response to starvation	16/451	175/18903	4.79129682062665e-06	0.0238558668699001	7.11270723298142e-05	BCL2/FOS/PIK3C3/PMAIP1/BECN1/NPRL2/PRKAG2/CDKN1A/FOXO3/HSPA8/IGF1R/SUV39H1/XBP1/RRP8/SESN1/PIK3R4	16	All	AOJJSUZBOXZQNB-TZSSRYMLSA-N_BRD-K92093830_MCF7_10 uM_24 h
BP	GO:0010634	positive regulation of epithelial cell migration	16/451	176/18903	5.15698618926711e-06	0.0256766342363609	7.61996784294156e-05	BMP4/CD40/EDN1/EGF/ETS1/PTK2B/FUT1/JUN/LGMN/PTGS2/PTK2/TGFBR2/GATA2/GATA3/HMOX1/SRC	16	All	AOJJSUZBOXZQNB-TZSSRYMLSA-N_BRD-K92093830_MCF7_10 uM_24 h
BP	GO:0002573	myeloid leukocyte differentiation	18/451	218/18903	5.26188394945515e-06	0.0261989201843372	7.70766079822039e-05	PARP1/APP/BMP4/FOS/JUN/KIT/LYN/RB1/TGFBR2/TLR4/TRIB1/CEBPA/GATA2/GATA3/ID2/LBR/MYC/SRC	18	All	AOJJSUZBOXZQNB-TZSSRYMLSA-N_BRD-K92093830_MCF7_10 uM_24 h
BP	GO:0031668	cellular response to extracellular stimulus	20/451	262/18903	5.26485842794279e-06	0.0262137301127271	7.70766079822039e-05	BCL2/COL1A1/FOS/LYN/PIK3C3/PMAIP1/PTPRC/BECN1/NPRL2/PRKAG2/CDKN1A/FOXO3/HMOX1/HSPA8/IGF1R/SUV39H1/XBP1/RRP8/SESN1/PIK3R4	20	All	AOJJSUZBOXZQNB-TZSSRYMLSA-N_BRD-K92093830_MCF7_10 uM_24 h
BP	GO:0001556	oocyte maturation	7/451	30/18903	5.31607136883588e-06	0.0264687193454339	7.74693548582651e-05	EDN1/PTK2B/SHB/WASHC5/CDC25B/FOXO3/AURKA	7	All	AOJJSUZBOXZQNB-TZSSRYMLSA-N_BRD-K92093830_MCF7_10 uM_24 h
BP	GO:0048754	branching morphogenesis of an epithelial tube	15/451	157/18903	5.5268830702301e-06	0.0275183508066757	8.010638668317e-05	BCL2/BMP4/COL4A1/EDN1/EGF/FGFR2/GLI2/NFATC4/PAK1/TGFBR2/DAG1/MYC/SRC/TBX2/KDM5B	15	All	AOJJSUZBOXZQNB-TZSSRYMLSA-N_BRD-K92093830_MCF7_10 uM_24 h
BP	GO:0019827	stem cell population maintenance	16/451	177/18903	5.54746017786035e-06	0.0276208042255667	8.010638668317e-05	KIT/SOX2/HMGA2/SMC3/KDM3A/FOXO3/GATA2/HDAC2/MYC/PCM1/SOX4/NCOA3/FZD7/BCL7B/MTF2/ARID4B	16	All	AOJJSUZBOXZQNB-TZSSRYMLSA-N_BRD-K92093830_MCF7_10 uM_24 h
BP	GO:0022411	cellular component disassembly	29/451	483/18903	5.61632933686298e-06	0.0279637037682408	8.07338982550725e-05	ADRB2/CSNK2A2/DFFA/MMP1/MMP2/PIK3C3/PIK3CA/DYRK3/BECN1/SNX7/MCOLN1/CDK1/HSPA8/IGF1R/MYC/PLK1/SMARCD2/SPTAN1/AURKA/TOP2A/SQSTM1/BLCAP/KIF2C/TWF2/ARFIP2/FBXO7/PIK3R4/DDIT4/GRWD1	29	All	AOJJSUZBOXZQNB-TZSSRYMLSA-N_BRD-K92093830_MCF7_10 uM_24 h
BP	GO:0008630	intrinsic apoptotic signaling pathway in response to DNA damage	12/451	102/18903	5.69919207783088e-06	0.0283762773555199	8.155600612088e-05	BCL2/BID/CD44/NFATC4/CDKN1A/SFN/MSH6/HMOX1/MUC1/RAD9A/CHEK2/DDIT4	12	All	AOJJSUZBOXZQNB-TZSSRYMLSA-N_BRD-K92093830_MCF7_10 uM_24 h
BP	GO:1904951	positive regulation of establishment of protein localization	22/451	310/18903	5.85034783616555e-06	0.0291288818762683	8.33436382796679e-05	CSNK2A2/IL1B/OXCT1/PPARD/PRKACA/PTGS2/RAC2/TLR4/ATP2C1/VPS28/CDK1/ERBB2/SFN/SMAD3/PCM1/PRKCD/SOX4/SRC/STX4/BAG3/C2CD5/TOMM70	22	All	AOJJSUZBOXZQNB-TZSSRYMLSA-N_BRD-K92093830_MCF7_10 uM_24 h
BP	GO:0071774	response to fibroblast growth factor	13/451	120/18903	5.8946451376517e-06	0.0293494381403678	8.35998074503422e-05	CD44/COL1A1/CRKL/FGFR2/GPC1/CCL2/ZFP36/IQGAP1/CEP57/FRS2/GATA3/TBX2/KDM5B	13	All	AOJJSUZBOXZQNB-TZSSRYMLSA-N_BRD-K92093830_MCF7_10 uM_24 h
BP	GO:0009746	response to hexose	17/451	199/18903	6.09418284533353e-06	0.0303429363869156	8.60455851565689e-05	CASP3/EGR1/PTK2B/ICAM1/OXCT1/PIK3CA/PPARD/PRKACA/PTGS2/TGFBR2/RAB11FIP2/CDKN1B/FOXO3/IGF1R/SOX4/STX4/XBP1	17	All	AOJJSUZBOXZQNB-TZSSRYMLSA-N_BRD-K92093830_MCF7_10 uM_24 h
BP	GO:0042692	muscle cell differentiation	26/451	409/18903	6.2974564409791e-06	0.0313550356196349	8.85222335299251e-05	BCL2/BMP4/CASP3/DNMT1/EDN1/FGFR2/IL4R/KIT/MEF2C/NFATC3/NFATC4/RB1/RGS2/TPM1/MYL9/FRS2/CDK1/CSRP1/EZH2/FHL2/ID2/TBX2/XBP1/FZD7/TOMM70/PARP2	26	All	AOJJSUZBOXZQNB-TZSSRYMLSA-N_BRD-K92093830_MCF7_10 uM_24 h
BP	GO:0043583	ear development	18/451	221/18903	6.36661064062622e-06	0.031699354379678	8.91000737927658e-05	BCL2/BMP4/CEBPD/EDN1/EPHB2/FGFR2/SOX2/TFAP2A/CCNA2/CDKN1B/CEBPA/GATA2/GATA3/INSIG1/PDGFA/TBX2/TSKU/LRP10	18	All	AOJJSUZBOXZQNB-TZSSRYMLSA-N_BRD-K92093830_MCF7_10 uM_24 h
BP	GO:0010718	positive regulation of epithelial to mesenchymal transition	9/451	56/18903	6.48144593596775e-06	0.0322711193151834	9.03093436507418e-05	BMP4/COL1A1/IL1B/PTK2/TGFBR2/EZH2/HDAC2/SMAD3/BAMBI	9	All	AOJJSUZBOXZQNB-TZSSRYMLSA-N_BRD-K92093830_MCF7_10 uM_24 h
BP	GO:2000134	negative regulation of G1/S transition of mitotic cell cycle	11/451	87/18903	6.91937665512567e-06	0.0344515763658707	9.59902493457562e-05	BCL2/CDK2/RB1/CCL2/CCND1/CDKN1A/CDKN1B/EZH2/MUC1/CHEK2/FBXO7	11	All	AOJJSUZBOXZQNB-TZSSRYMLSA-N_BRD-K92093830_MCF7_10 uM_24 h
BP	GO:0016241	regulation of macroautophagy	15/451	160/18903	6.97124636840902e-06	0.0347098356683085	9.62893434318463e-05	ADRB2/CASP3/PIK3C3/PIK3CA/PRKACA/BECN1/TRIM13/SNX7/HMOX1/PIP4K2B/SPTLC2/BAG3/SESN1/UBQLN2/PIK3R4	15	All	AOJJSUZBOXZQNB-TZSSRYMLSA-N_BRD-K92093830_MCF7_10 uM_24 h
BP	GO:0008286	insulin receptor signaling pathway	13/451	122/18903	7.07972443859663e-06	0.0352499479797726	9.73643579662094e-05	CCND3/GNAI2/IDE/IL1B/NCK1/PIK3CA/PRKCQ/SHC1/IGF1R/PRKCD/SRC/PIP4K2B/C2CD5	13	All	AOJJSUZBOXZQNB-TZSSRYMLSA-N_BRD-K92093830_MCF7_10 uM_24 h
BP	GO:0032434	regulation of proteasomal ubiquitin-dependent protein catabolic process	14/451	141/18903	7.24870270409691e-06	0.0360912907636985	9.92585515470258e-05	CDK2/MAPK9/USP14/TRIB1/CDC20/CEBPA/CSNK1A1/HSPA1A/PLK1/AURKA/USP7/KEAP1/TLK2/UBQLN2	14	All	AOJJSUZBOXZQNB-TZSSRYMLSA-N_BRD-K92093830_MCF7_10 uM_24 h
BP	GO:0032496	response to lipopolysaccharide	23/451	339/18903	7.56166635311197e-06	0.0376495367721445	0.000103099656894926	CASP3/EDN1/EPHB2/FGFR2/FOS/IFNAR1/IL1B/LYN/MEF2C/SERPINE1/PPARD/PTGS2/CCL2/SNCA/TBXA2R/TLR4/ZFP36/TRIB1/HDAC2/NFKBIA/SRC/XBP1/TNIP1	23	All	AOJJSUZBOXZQNB-TZSSRYMLSA-N_BRD-K92093830_MCF7_10 uM_24 h
BP	GO:0031098	stress-activated protein kinase signaling cascade	19/451	246/18903	7.63695671635859e-06	0.0380244074907494	0.000103681220737608	APP/BMP4/CRKL/GADD45A/PTK2B/IKBKB/IL1B/LYN/MAPK9/TLR4/ZFP36/TRIB1/STK25/CRK/IGF1R/SMAD3/MAP3K4/MYC/FZD7	19	All	AOJJSUZBOXZQNB-TZSSRYMLSA-N_BRD-K92093830_MCF7_10 uM_24 h
BP	GO:0097191	extrinsic apoptotic signaling pathway	18/451	224/18903	7.6757104968108e-06	0.038217362563621	0.000103763916145017	BCL2/BID/BMP4/ICAM1/IL1B/SERPINE1/PMAIP1/PTPRC/TERT/FAIM/FOXO3/HMOX1/HSPA1A/SMAD3/SRC/STX4/BAG3/PARP2	18	All	AOJJSUZBOXZQNB-TZSSRYMLSA-N_BRD-K92093830_MCF7_10 uM_24 h
BP	GO:0071482	cellular response to light stimulus	13/451	123/18903	7.7475100028761e-06	0.0385748523043201	0.000104290745712222	PARP1/MMP1/MMP2/NFATC4/PTGS2/PTPRK/GNB5/CDC25A/CDKN1A/DDB2/MYC/PCNA/PRKCD	13	All	AOJJSUZBOXZQNB-TZSSRYMLSA-N_BRD-K92093830_MCF7_10 uM_24 h
BP	GO:0000086	G2/M transition of mitotic cell cycle	14/451	142/18903	7.86938811176072e-06	0.0391816834084566	0.000105041191160079	APP/CALM3/CDK2/FBXL12/CCND1/CCNA2/CDK1/CDC25A/CDC25B/CDKN1A/PLK1/AURKA/MELK/CHEK2	14	All	AOJJSUZBOXZQNB-TZSSRYMLSA-N_BRD-K92093830_MCF7_10 uM_24 h
BP	GO:0051384	response to glucocorticoid	14/451	142/18903	7.86938811176072e-06	0.0391816834084566	0.000105041191160079	AGL/BCL2/CALM3/CASP3/EDN1/FOS/PIK3CA/PTGS2/ZFP36/CCND1/FOXO3/IGF1R/PCNA/DDIT4	14	All	AOJJSUZBOXZQNB-TZSSRYMLSA-N_BRD-K92093830_MCF7_10 uM_24 h
BP	GO:0001763	morphogenesis of a branching structure	17/451	203/18903	7.94644937599558e-06	0.039565371443082	0.000105626004037677	BCL2/BMP4/COL4A1/EDN1/EGF/FGFR2/GLI2/NFATC4/PAK1/TGFBR2/FRS2/DAG1/MYC/PDGFA/SRC/TBX2/KDM5B	17	All	AOJJSUZBOXZQNB-TZSSRYMLSA-N_BRD-K92093830_MCF7_10 uM_24 h
BP	GO:0001667	ameboidal-type cell migration	29/451	492/18903	7.99713533430872e-06	0.0398177368295231	0.000105856817714665	APOE/BMP4/CD40/GADD45A/EDN1/EGF/ETS1/PTK2B/FUT1/JUN/KIT/MEF2C/PIK3CA/PPARD/PRCP/PRKX/LGMN/PTGS2/PTK2/TBXA2R/TGFBR2/IQGAP1/CORO1A/ARID5B/GATA2/GATA3/HMOX1/SRC/MACF1	29	All	AOJJSUZBOXZQNB-TZSSRYMLSA-N_BRD-K92093830_MCF7_10 uM_24 h
BP	GO:0043304	regulation of mast cell degranulation	7/451	32/18903	8.4340461252306e-06	0.0419931156575231	0.000111176899785743	IL4R/LYN/RAC2/SYK/GATA2/HMOX1/STXBP1	7	All	AOJJSUZBOXZQNB-TZSSRYMLSA-N_BRD-K92093830_MCF7_10 uM_24 h
BP	GO:1902107	positive regulation of leukocyte differentiation	16/451	184/18903	9.1068466613029e-06	0.0453429895266272	0.000119057670451861	FOS/GLI2/HLA-DRA/IL4R/PTPRC/RB1/SHB/SYK/TGFBR2/TRIB1/FOXO3/GATA3/ID2/SMARCD2/SOX4/XBP1	16	All	AOJJSUZBOXZQNB-TZSSRYMLSA-N_BRD-K92093830_MCF7_10 uM_24 h
BP	GO:1903708	positive regulation of hemopoiesis	16/451	184/18903	9.1068466613029e-06	0.0453429895266272	0.000119057670451861	FOS/GLI2/HLA-DRA/IL4R/PTPRC/RB1/SHB/SYK/TGFBR2/TRIB1/FOXO3/GATA3/ID2/SMARCD2/SOX4/XBP1	16	All	AOJJSUZBOXZQNB-TZSSRYMLSA-N_BRD-K92093830_MCF7_10 uM_24 h
BP	GO:0030728	ovulation	6/451	22/18903	9.62185139976929e-06	0.0479071981194513	0.00012527501089087	IL4R/MMP2/PTGS2/RGS2/FOXO3/NRIP1	6	All	AOJJSUZBOXZQNB-TZSSRYMLSA-N_BRD-K92093830_MCF7_10 uM_24 h
BP	GO:0030890	positive regulation of B cell proliferation	8/451	45/18903	9.80049417503645e-06	0.0487966604975065	0.000127080092031192	BCL2/CD40/EPHB2/MEF2C/PTPRC/TLR4/CD320/CDKN1A	8	All	AOJJSUZBOXZQNB-TZSSRYMLSA-N_BRD-K92093830_MCF7_10 uM_24 h
BP	GO:0030330	DNA damage response, signal transduction by p53 class mediator	10/451	74/18903	9.92708707414649e-06	0.0494269665421753	0.000128198326015294	CD44/PMAIP1/DYRK3/SPRED2/CDKN1A/CDKN1B/FOXO3/MUC1/SOX4/CHEK2	10	All	AOJJSUZBOXZQNB-TZSSRYMLSA-N_BRD-K92093830_MCF7_10 uM_24 h
CC	GO:0061695	transferase complex, transferring phosphorus-containing groups	35/459	295/19869	1.98987349369579e-15	1.07453168659573e-12	8.48314489417679e-13	CCND3/CCNH/CDK2/CSNK2A2/IKBKB/PHKA1/PHKG2/PIK3C3/PIK3CA/PRKACA/PRKX/TERT/TGFBR2/BECN1/SOCS2/CCNA1/CCNE2/POLR1C/PRKAG2/CCND1/CCNA2/CCNF/CDK1/CDK7/CDKN1A/IGF1R/PCNA/POLE2/TBP/CCNB2/TBPL1/POLG2/USP22/PIK3R4/POLD4	35	All	AOJJSUZBOXZQNB-TZSSRYMLSA-N_BRD-K92093830_MCF7_10 uM_24 h
CC	GO:1902911	protein kinase complex	22/459	136/19869	6.85517562035609e-13	3.70179483499229e-10	1.46123480328643e-10	CCND3/CCNH/CDK2/CSNK2A2/IKBKB/PHKA1/PHKG2/PRKACA/PRKX/TGFBR2/CCNA1/CCNE2/PRKAG2/CCND1/CCNA2/CCNF/CDK1/CDK7/CDKN1A/IGF1R/PCNA/CCNB2	22	All	AOJJSUZBOXZQNB-TZSSRYMLSA-N_BRD-K92093830_MCF7_10 uM_24 h
CC	GO:1902554	serine/threonine protein kinase complex	20/459	122/19869	5.98627479600016e-12	3.23258838984009e-09	8.50681155221076e-10	CCND3/CCNH/CDK2/CSNK2A2/IKBKB/PHKA1/PHKG2/PRKACA/PRKX/TGFBR2/CCNA1/CCNE2/CCND1/CCNA2/CCNF/CDK1/CDK7/CDKN1A/PCNA/CCNB2	20	All	AOJJSUZBOXZQNB-TZSSRYMLSA-N_BRD-K92093830_MCF7_10 uM_24 h
CC	GO:0000307	cyclin-dependent protein kinase holoenzyme complex	13/459	50/19869	7.3496354910305e-11	3.96880316515647e-08	7.83316414175620e-09	CCND3/CCNH/CDK2/CCNA1/CCNE2/CCND1/CCNA2/CCNF/CDK1/CDK7/CDKN1A/PCNA/CCNB2	13	All	AOJJSUZBOXZQNB-TZSSRYMLSA-N_BRD-K92093830_MCF7_10 uM_24 h
CC	GO:0009898	cytoplasmic side of plasma membrane	17/459	173/19869	5.76382434833859e-07	0.000311246514810284	4.91441865489922e-05	PTK2B/GNA15/GNAI1/GNAI2/IKBKB/KIT/LYN/PTK2/PTPRC/RGS2/SNAP25/SYK/IQGAP1/GNB5/RAB21/SRC/CYTH1	17	All	AOJJSUZBOXZQNB-TZSSRYMLSA-N_BRD-K92093830_MCF7_10 uM_24 h
CC	GO:0030055	cell-substrate junction	28/459	432/19869	1.03342665135632e-06	0.000558050391732413	7.34276831226859e-05	CD44/PTK2B/FAT1/ICAM1/ITGB5/PAK1/PTK2/PTPRC/RAC2/RSU1/FZD1/IQGAP1/HYOU1/RAB21/TES/LAP3/ADGRE5/CLTC/CSRP1/DAG1/FHL2/HSPA1A/HSPA8/LAMA3/SRC/PAK4/MTF2/PRUNE1	28	All	AOJJSUZBOXZQNB-TZSSRYMLSA-N_BRD-K92093830_MCF7_10 uM_24 h
CC	GO:0090575	RNA polymerase II transcription regulator complex	20/459	249/19869	1.50323623786559e-06	0.000811747568447418	9.15504776444456e-05	CCNH/CEBPD/E2F2/FOS/JUN/RB1/TFDP1/DRAP1/ATF1/CDK7/CEBPA/SMAD3/MYC/NFIL3/TBP/TLE1/XBP1/TBPL1/CEBPZ/USP22	20	All	AOJJSUZBOXZQNB-TZSSRYMLSA-N_BRD-K92093830_MCF7_10 uM_24 h
CC	GO:0005925	focal adhesion	27/459	422/19869	2.06211207684873e-06	0.00111354052149831	0.000109888867253123	CD44/PTK2B/FAT1/ICAM1/ITGB5/PAK1/PTK2/PTPRC/RAC2/RSU1/FZD1/IQGAP1/HYOU1/RAB21/TES/LAP3/ADGRE5/CLTC/CSRP1/DAG1/FHL2/HSPA1A/HSPA8/SRC/PAK4/MTF2/PRUNE1	27	All	AOJJSUZBOXZQNB-TZSSRYMLSA-N_BRD-K92093830_MCF7_10 uM_24 h
CC	GO:0031234	extrinsic component of cytoplasmic side of plasma membrane	12/459	99/19869	3.00387931155862e-06	0.00162209482824166	0.000142289020021198	PTK2B/GNA15/GNAI1/GNAI2/LYN/PTK2/SNAP25/SYK/IQGAP1/GNB5/SRC/CYTH1	12	All	AOJJSUZBOXZQNB-TZSSRYMLSA-N_BRD-K92093830_MCF7_10 uM_24 h
CC	GO:0098562	cytoplasmic side of membrane	17/459	204/19869	5.60198770814554e-06	0.00302507336239859	0.000238821581241994	PTK2B/GNA15/GNAI1/GNAI2/IKBKB/KIT/LYN/PTK2/PTPRC/RGS2/SNAP25/SYK/IQGAP1/GNB5/RAB21/SRC/CYTH1	17	All	AOJJSUZBOXZQNB-TZSSRYMLSA-N_BRD-K92093830_MCF7_10 uM_24 h
CC	GO:0043073	germ cell nucleus	9/459	66/19869	1.99591658147136e-05	0.0107779495399454	0.000773537048321437	CDK2/DNMT1/KDM3A/CDK7/PCNA/AURKA/TBP/TOP2A/TBPL1	9	All	AOJJSUZBOXZQNB-TZSSRYMLSA-N_BRD-K92093830_MCF7_10 uM_24 h
CC	GO:0098687	chromosomal region	23/459	388/19869	3.9269274593253e-05	0.0212054082803566	0.00139509265002346	PARP1/BUB1B/CDK2/DNMT1/DNMT3A/TERT/SMC3/NCAPD2/IKZF1/CDK1/CSNK1A1/EZH2/HDAC2/PCNA/PLK1/SMARCD2/SUV39H1/TOP2A/SMC4/KIF2C/CHEK2/PDS5A/NUP85	23	All	AOJJSUZBOXZQNB-TZSSRYMLSA-N_BRD-K92093830_MCF7_10 uM_24 h
CC	GO:0019897	extrinsic component of plasma membrane	14/459	172/19869	4.82508368560212e-05	0.0260554519022515	0.00150226196695314	CRKL/CTNND1/PTK2B/GNA15/GNAI1/GNAI2/LYN/PTK2/SNAP25/SYK/IQGAP1/GNB5/SRC/CYTH1	14	All	AOJJSUZBOXZQNB-TZSSRYMLSA-N_BRD-K92093830_MCF7_10 uM_24 h
CC	GO:0019898	extrinsic component of membrane	20/459	316/19869	5.0566306166251e-05	0.0273058053297756	0.00150226196695314	CRKL/CTNND1/PTK2B/GNA15/GNAI1/GNAI2/LYN/PIK3C3/PIK3CA/PTK2/SNAP25/SYK/BECN1/IQGAP1/SOCS2/GNB5/SRC/CYTH1/PIK3R4/MICALL1	20	All	AOJJSUZBOXZQNB-TZSSRYMLSA-N_BRD-K92093830_MCF7_10 uM_24 h
CC	GO:0099091	postsynaptic specialization, intracellular component	4/459	10/19869	5.28573655039067e-05	0.0285429773721096	0.00150226196695314	CTNND1/LYN/SRC/PRR7	4	All	AOJJSUZBOXZQNB-TZSSRYMLSA-N_BRD-K92093830_MCF7_10 uM_24 h
CC	GO:0000228	nuclear chromosome	17/459	249/19869	7.2956762930217e-05	0.0393966519823172	0.00192137785026033	PARP1/JUN/HMGA2/CDC45/SMC3/NCAPD2/HDAC2/PCNA/PLK1/POLE2/RAD9A/SUV39H1/TOP2A/SMC4/RRS1/ARID4B/POLD4	17	All	AOJJSUZBOXZQNB-TZSSRYMLSA-N_BRD-K92093830_MCF7_10 uM_24 h
CC	GO:0045121	membrane raft	20/459	326/19869	7.77913232603483e-05	0.0420073145605881	0.00192137785026033	APP/CASP3/PTK2B/GNAI2/GPC1/ICAM1/IKBKB/LYN/PLSCR1/PRKACA/PTGS2/PTPRC/TGFBR2/ATP1B1/CRK/CSK/DAG1/HMOX1/IGF1R/SRC	20	All	AOJJSUZBOXZQNB-TZSSRYMLSA-N_BRD-K92093830_MCF7_10 uM_24 h
CC	GO:0098857	membrane microdomain	20/459	327/19869	8.11248425665474e-05	0.0438074149859356	0.00192137785026033	APP/CASP3/PTK2B/GNAI2/GPC1/ICAM1/IKBKB/LYN/PLSCR1/PRKACA/PTGS2/PTPRC/TGFBR2/ATP1B1/CRK/CSK/DAG1/HMOX1/IGF1R/SRC	20	All	AOJJSUZBOXZQNB-TZSSRYMLSA-N_BRD-K92093830_MCF7_10 uM_24 h
MF	GO:0004674	protein serine/threonine kinase activity	34/458	430/18432	2.99278952429928e-09	2.20867866893287e-06	1.80827493362925e-06	BUB1B/CCND3/CDK2/CSNK2A2/PTK2B/IKBKB/PAK1/PHKA1/PHKG2/PIK3CA/PRKACA/PRKCQ/MAPK9/PRKX/MOK/STK10/SYK/TGFBR2/DYRK3/STK25/PRKAG2/CDK1/CDK7/CSNK1A1/MAP3K4/PLK1/PRKCD/AURKA/SQSTM1/MELK/PAK4/TLK2/CHEK2/PIK3R4	34	All	AOJJSUZBOXZQNB-TZSSRYMLSA-N_BRD-K92093830_MCF7_10 uM_24 h
MF	GO:0044389	ubiquitin-like protein ligase binding	28/458	318/18432	7.60589866354321e-09	5.61315321369489e-06	2.297782017302e-06	BCL2/BID/CASP10/CD40/PTK2B/JUN/LYN/PRKACA/RB1/CXCR4/BECN1/UBE2L6/TRIB1/UBE2J1/CDKN1A/CRK/HSPA1A/HSPA8/SMAD3/NFKBIA/AURKA/USP7/SQSTM1/UBE2C/CHEK2/CASC3/FBXO7/PRR7	28	All	AOJJSUZBOXZQNB-TZSSRYMLSA-N_BRD-K92093830_MCF7_10 uM_24 h
MF	GO:0019887	protein kinase regulator activity	22/458	218/18432	2.80361665461769e-08	2.06906909110786e-05	3.80085986645798e-06	CALM3/CASP3/CCND3/CCNH/EGF/NCK1/PIK3CA/RAC2/SNCA/IQGAP1/CCNA1/CCNE2/TRIB1/PRKAG2/SPRED2/CCND1/CCNA2/CCNF/CDKN1A/CDKN1B/SFN/CCNB2	22	All	AOJJSUZBOXZQNB-TZSSRYMLSA-N_BRD-K92093830_MCF7_10 uM_24 h
MF	GO:0016538	cyclin-dependent protein serine/threonine kinase regulator activity	11/458	50/18432	3.08417158892382e-08	2.27611863262578e-05	3.80085986645798e-06	CASP3/CCND3/CCNH/CCNA1/CCNE2/CCND1/CCNA2/CCNF/CDKN1A/CDKN1B/CCNB2	11	All	AOJJSUZBOXZQNB-TZSSRYMLSA-N_BRD-K92093830_MCF7_10 uM_24 h
MF	GO:0031625	ubiquitin protein ligase binding	26/458	299/18432	3.39643201812902e-08	2.50656682937922e-05	3.80085986645798e-06	BCL2/BID/CASP10/CD40/PTK2B/JUN/LYN/PRKACA/RB1/CXCR4/BECN1/UBE2L6/TRIB1/UBE2J1/CDKN1A/CRK/HSPA1A/HSPA8/SMAD3/NFKBIA/AURKA/USP7/SQSTM1/CHEK2/CASC3/FBXO7	26	All	AOJJSUZBOXZQNB-TZSSRYMLSA-N_BRD-K92093830_MCF7_10 uM_24 h
MF	GO:0140297	DNA-binding transcription factor binding	34/458	476/18432	3.77437303812029e-08	2.78548730213278e-05	3.80085986645798e-06	PARP1/BCL2/CRKL/DNMT3A/ETS1/FOS/JUN/MEF2C/PPARD/RB1/TFDP1/HMGA2/ARNT2/TRIB1/KDM3A/CEBPA/FHL2/GATA2/GATA3/HDAC2/ID2/SMAD3/MYC/NFKBIA/PCNA/SRC/TBP/TBX2/TLE1/KAT6A/NCOA3/NRIP1/KEAP1/TCERG1	34	All	AOJJSUZBOXZQNB-TZSSRYMLSA-N_BRD-K92093830_MCF7_10 uM_24 h
MF	GO:0042169	SH2 domain binding	10/458	41/18432	4.57452922221347e-08	3.37600256599354e-05	3.94854101285794e-06	KIT/PTK2/SYK/CRK/DAG1/PTPN6/SRC/SQSTM1/SYNGR3/NUP62	10	All	AOJJSUZBOXZQNB-TZSSRYMLSA-N_BRD-K92093830_MCF7_10 uM_24 h
MF	GO:0019207	kinase regulator activity	23/458	246/18432	5.65185015246057e-08	4.1710654125159e-05	4.02986281220382e-06	CALM3/CASP3/CCND3/CCNH/EGF/NCK1/PIK3CA/RAC2/SNCA/IQGAP1/SOCS2/CCNA1/CCNE2/TRIB1/PRKAG2/SPRED2/CCND1/CCNA2/CCNF/CDKN1A/CDKN1B/SFN/CCNB2	23	All	AOJJSUZBOXZQNB-TZSSRYMLSA-N_BRD-K92093830_MCF7_10 uM_24 h
MF	GO:0061629	RNA polymerase II-specific DNA-binding transcription factor binding	28/458	350/18432	6.00267021678443e-08	4.42997061998691e-05	4.02986281220382e-06	PARP1/CRKL/DNMT3A/ETS1/FOS/JUN/MEF2C/PPARD/RB1/HMGA2/ARNT2/TRIB1/KDM3A/CEBPA/GATA2/GATA3/HDAC2/ID2/SMAD3/NFKBIA/PCNA/SRC/TBP/KAT6A/NCOA3/NRIP1/KEAP1/TCERG1	28	All	AOJJSUZBOXZQNB-TZSSRYMLSA-N_BRD-K92093830_MCF7_10 uM_24 h
MF	GO:0045296	cadherin binding	27/458	333/18432	7.88949030169144e-08	5.82244384264828e-05	4.7669130875483e-06	CAST/CRKL/CTNND1/KTN1/NCK1/IQGAP1/TES/DHX29/EIF5/SFN/HSPA1A/HSPA8/DNAJB1/PCMT1/SPTAN1/SRC/CCNB2/VAPB/BAG3/PAK4/TWF2/PUF60/MACF1/ARFIP2/GLOD4/ABCF3/MICALL1	27	All	AOJJSUZBOXZQNB-TZSSRYMLSA-N_BRD-K92093830_MCF7_10 uM_24 h
MF	GO:0051219	phosphoprotein binding	13/458	92/18432	4.35244623237078e-07	0.000321210531948964	2.39072166256539e-05	CRKL/LYN/RB1/SHB/SHC1/SNCA/SYK/CRK/SFN/PIN1/PTPN6/RASA1/SRC	13	All	AOJJSUZBOXZQNB-TZSSRYMLSA-N_BRD-K92093830_MCF7_10 uM_24 h
MF	GO:0106310	protein serine kinase activity	26/458	363/18432	1.48461778067662e-06	0.00109564792213934	7.47518075533665e-05	BUB1B/CDK2/CSNK2A2/IKBKB/PAK1/PIK3CA/PRKACA/PRKCQ/MAPK9/PRKX/MOK/STK10/DYRK3/STK25/CDK1/CDK7/CSNK1A1/MAP3K4/PLK1/PRKCD/AURKA/MELK/PAK4/TLK2/CHEK2/PIK3R4	26	All	AOJJSUZBOXZQNB-TZSSRYMLSA-N_BRD-K92093830_MCF7_10 uM_24 h
MF	GO:0004713	protein tyrosine kinase activity	15/458	138/18432	1.80147273270657e-06	0.00132948687673745	8.37283683055525e-05	EPHA3/EPHB2/PTK2B/FGFR2/KIT/LYN/PTK2/SYK/DYRK3/CSK/ERBB2/IGF1R/PRKCD/SRC/MELK	15	All	AOJJSUZBOXZQNB-TZSSRYMLSA-N_BRD-K92093830_MCF7_10 uM_24 h
MF	GO:0004715	non-membrane spanning protein tyrosine kinase activity	8/458	45/18432	1.31431350137025e-05	0.00969963364011241	0.000567230037433474	PTK2B/LYN/PTK2/SYK/CSK/PRKCD/SRC/MELK	8	All	AOJJSUZBOXZQNB-TZSSRYMLSA-N_BRD-K92093830_MCF7_10 uM_24 h
MF	GO:0001221	transcription coregulator binding	12/458	109/18432	1.69983457052804e-05	0.0125447791304969	0.000684705293672346	ETS1/FOS/PPARD/TERT/EZH2/FOXO3/GATA2/GATA3/SMAD3/MYC/EED/MTF2	12	All	AOJJSUZBOXZQNB-TZSSRYMLSA-N_BRD-K92093830_MCF7_10 uM_24 h
MF	GO:0019838	growth factor binding	13/458	132/18432	2.55360621027204e-05	0.0188456138318076	0.000964322345194835	COL1A1/COL4A1/FGFR2/GPC1/IGFBP3/HTRA1/SHC1/TGFBR2/CEP57/ERBB2/IGF1R/PDGFA/TSKU	13	All	AOJJSUZBOXZQNB-TZSSRYMLSA-N_BRD-K92093830_MCF7_10 uM_24 h
MF	GO:0004725	protein tyrosine phosphatase activity	11/458	98/18432	3.16980039203305e-05	0.0233931268932039	0.00112660397834487	DUSP6/PTK2/PTPRC/PTPRF/PTPRK/DUSP11/CDC25A/CDC25B/DUSP4/PTPN6/DUSP14	11	All	AOJJSUZBOXZQNB-TZSSRYMLSA-N_BRD-K92093830_MCF7_10 uM_24 h
MF	GO:0046982	protein heterodimerization activity	22/458	341/18432	4.74083110294811e-05	0.034987333539757	0.00152834275787173	BCL2/GADD45A/IKBKB/MEF2C/TLR4/TPM1/H2BC21/SMC3/PSMF1/ARNT2/DRAP1/H2AZ2/ATF1/ATP1B1/ERBB2/PAFAH1B3/PDGFA/AURKA/TOP2A/XBP1/VAPB/FBXO7	22	All	AOJJSUZBOXZQNB-TZSSRYMLSA-N_BRD-K92093830_MCF7_10 uM_24 h
MF	GO:0001228	DNA-binding transcription activator activity, RNA polymerase II-specific	27/458	468/18432	4.80602557135624e-05	0.035468468716609	0.00152834275787173	CEBPD/E2F2/EGR1/ETS1/ETV1/FOS/JUN/MEF2C/MYBL2/NFATC3/NFKB2/PLSCR1/SOX2/TFAP2A/TFDP1/ARNT2/ATF1/CEBPA/FOXO3/GATA2/GATA3/SMAD3/MYC/SOX4/ZNF131/FOXJ3/ATMIN	27	All	AOJJSUZBOXZQNB-TZSSRYMLSA-N_BRD-K92093830_MCF7_10 uM_24 h
MF	GO:0001216	DNA-binding transcription activator activity	27/458	472/18432	5.55454269621201e-05	0.0409925250980446	0.00162984294048766	CEBPD/E2F2/EGR1/ETS1/ETV1/FOS/JUN/MEF2C/MYBL2/NFATC3/NFKB2/PLSCR1/SOX2/TFAP2A/TFDP1/ARNT2/ATF1/CEBPA/FOXO3/GATA2/GATA3/SMAD3/MYC/SOX4/ZNF131/FOXJ3/ATMIN	27	All	AOJJSUZBOXZQNB-TZSSRYMLSA-N_BRD-K92093830_MCF7_10 uM_24 h
MF	GO:0004860	protein kinase inhibitor activity	9/458	70/18432	5.66469802486563e-05	0.0418054714235084	0.00162984294048766	CASP3/NCK1/SNCA/TRIB1/PRKAG2/SPRED2/CDKN1A/CDKN1B/SFN	9	All	AOJJSUZBOXZQNB-TZSSRYMLSA-N_BRD-K92093830_MCF7_10 uM_24 h
MF	GO:0019869	chloride channel inhibitor activity	1/2	10/18432	0.00108480452053905	0.0314593310956325	0.00043381583865351	STX1A	1	Sup	AOOMHDUDPOWWMY-CBGDNZLLSA-N_BRD-K56150975_U2OS_10 uM_6 h
MF	GO:0019855	calcium channel inhibitor activity	1/2	11/18432	0.00119325259300462	0.0346043251971341	0.00043381583865351	STX1A	1	Sup	AOOMHDUDPOWWMY-CBGDNZLLSA-N_BRD-K56150975_U2OS_10 uM_6 h
MF	GO:0032036	myosin heavy chain binding	1/2	14/18432	0.00151856148721374	0.0440382831291986	0.00043381583865351	STX1A	1	Sup	AOOMHDUDPOWWMY-CBGDNZLLSA-N_BRD-K56150975_U2OS_10 uM_6 h
BP	GO:0006695	cholesterol biosynthetic process	5/61	58/18903	1.18961667132159e-06	0.00231856289240578	0.000849010634901091	FDFT1/HMGCR/HMGCS1/INSIG1/NSDHL	5	Sup	AUXCHYJDVJZEPG-UHFFFAOYSA-N_BRD-A52660433_U2OS_10 uM_6 h
BP	GO:1902653	secondary alcohol biosynthetic process	5/61	58/18903	1.18961667132159e-06	0.00231856289240578	0.000849010634901091	FDFT1/HMGCR/HMGCS1/INSIG1/NSDHL	5	Sup	AUXCHYJDVJZEPG-UHFFFAOYSA-N_BRD-A52660433_U2OS_10 uM_6 h
BP	GO:0016126	sterol biosynthetic process	5/61	65/18903	2.1077057442962e-06	0.00410791849563329	0.00100282420675987	FDFT1/HMGCR/HMGCS1/INSIG1/NSDHL	5	Sup	AUXCHYJDVJZEPG-UHFFFAOYSA-N_BRD-A52660433_U2OS_10 uM_6 h
BP	GO:0009629	response to gravity	3/61	10/18903	3.77562094180983e-06	0.00735868521558736	0.00134730052555109	FOS/STX1A/FOSL1	3	Sup	AUXCHYJDVJZEPG-UHFFFAOYSA-N_BRD-A52660433_U2OS_10 uM_6 h
BP	GO:0008203	cholesterol metabolic process	6/61	139/18903	5.64982053639792e-06	0.0110115002254395	0.00161287508365381	FDFT1/HMGCR/HMGCS1/INSIG1/NPC1/NSDHL	6	Sup	AUXCHYJDVJZEPG-UHFFFAOYSA-N_BRD-A52660433_U2OS_10 uM_6 h
BP	GO:1902652	secondary alcohol metabolic process	6/61	149/18903	8.42278128053573e-06	0.0164160007157641	0.00200373533621166	FDFT1/HMGCR/HMGCS1/INSIG1/NPC1/NSDHL	6	Sup	AUXCHYJDVJZEPG-UHFFFAOYSA-N_BRD-A52660433_U2OS_10 uM_6 h
BP	GO:0016125	sterol metabolic process	6/61	154/18903	1.01741835338983e-05	0.0198294837075678	0.00207461546946859	FDFT1/HMGCR/HMGCS1/INSIG1/NPC1/NSDHL	6	Sup	AUXCHYJDVJZEPG-UHFFFAOYSA-N_BRD-A52660433_U2OS_10 uM_6 h
BP	GO:1902895	positive regulation of miRNA transcription	4/61	47/18903	1.57771009489524e-05	0.0307495697495083	0.00281496695878677	EGR1/FOS/MYC/FOSL1	4	Sup	AUXCHYJDVJZEPG-UHFFFAOYSA-N_BRD-A52660433_U2OS_10 uM_6 h
BP	GO:0006694	steroid biosynthetic process	6/61	178/18903	2.31594842789313e-05	0.045137834859637	0.00367301294529015	EGR1/FDFT1/HMGCR/HMGCS1/INSIG1/NSDHL	6	Sup	AUXCHYJDVJZEPG-UHFFFAOYSA-N_BRD-A52660433_U2OS_10 uM_6 h
CC	GO:0090575	RNA polymerase II transcription regulator complex	7/63	249/19869	1.35798020879166e-05	0.00221350774033041	0.00178681606419955	CDK7/FOS/MYC/NFIL3/XBP1/FOSL1/ATF6	7	Sup	AUXCHYJDVJZEPG-UHFFFAOYSA-N_BRD-A52660433_U2OS_10 uM_6 h
CC	GO:0016234	inclusion body	4/63	76/19869	9.92268457187102e-05	0.0161739758521498	0.0065280819551783	SQSTM1/BAG3/EDEM1/HERPUD1	4	Sup	AUXCHYJDVJZEPG-UHFFFAOYSA-N_BRD-A52660433_U2OS_10 uM_6 h
CC	GO:0016235	aggresome	3/63	36/19869	0.00020130545283505	0.0328127888121131	0.00882918652785306	SQSTM1/BAG3/EDEM1	3	Sup	AUXCHYJDVJZEPG-UHFFFAOYSA-N_BRD-A52660433_U2OS_10 uM_6 h
BP	GO:1902749	regulation of cell cycle G2/M phase transition	7/67	110/18903	1.21562255423878e-07	0.000220757055849762	9.1090126014645e-05	BRCA1/CDK1/CDC25A/PLK1/AURKA/AURKB/ATF5	7	Inf	AUXCHYJDVJZEPG-UHFFFAOYSA-N_BRD-A52660433_U2OS_10 uM_6 h
BP	GO:0010948	negative regulation of cell cycle process	10/67	318/18903	1.67341051964223e-07	0.000303891350367028	9.1090126014645e-05	BIRC5/BRCA1/CCNF/CDK1/CDC20/PLK1/RPA2/TIMELESS/AURKB/ATF5	10	Inf	AUXCHYJDVJZEPG-UHFFFAOYSA-N_BRD-A52660433_U2OS_10 uM_6 h
BP	GO:0007088	regulation of mitotic nuclear division	7/67	118/18903	1.96970302838952e-07	0.000357698069955536	9.1090126014645e-05	BIRC5/CDC20/PIN1/PLK1/AURKA/AURKB/NUSAP1	7	Inf	AUXCHYJDVJZEPG-UHFFFAOYSA-N_BRD-A52660433_U2OS_10 uM_6 h
BP	GO:0000075	cell cycle checkpoint signaling	8/67	186/18903	3.00294870961829e-07	0.000545335485666682	0.000104154905244129	BIRC5/BRCA1/CDK1/CDC20/PLK1/RPA2/TIMELESS/AURKB	8	Inf	AUXCHYJDVJZEPG-UHFFFAOYSA-N_BRD-A52660433_U2OS_10 uM_6 h
BP	GO:1901988	negative regulation of cell cycle phase transition	9/67	272/18903	4.77877882508311e-07	0.000867826234635093	0.000117687331674489	BIRC5/BRCA1/CDK1/CDC20/PLK1/RPA2/TIMELESS/AURKB/ATF5	9	Inf	AUXCHYJDVJZEPG-UHFFFAOYSA-N_BRD-A52660433_U2OS_10 uM_6 h
BP	GO:1901987	regulation of cell cycle phase transition	11/67	453/18903	5.08966457165849e-07	0.000924283086213181	0.000117687331674489	BIRC5/BRCA1/CDK1/CDC20/CDC25A/PLK1/RPA2/AURKA/TIMELESS/AURKB/ATF5	11	Inf	AUXCHYJDVJZEPG-UHFFFAOYSA-N_BRD-A52660433_U2OS_10 uM_6 h
BP	GO:0007093	mitotic cell cycle checkpoint signaling	7/67	141/18903	6.62239913157998e-07	0.00120262768229493	0.000131252963239435	BIRC5/BRCA1/CDK1/CDC20/PLK1/RPA2/AURKB	7	Inf	AUXCHYJDVJZEPG-UHFFFAOYSA-N_BRD-A52660433_U2OS_10 uM_6 h
BP	GO:0051783	regulation of nuclear division	7/67	145/18903	7.99952321821368e-07	0.0014527134164276	0.000138728573705337	BIRC5/CDC20/PIN1/PLK1/AURKA/AURKB/NUSAP1	7	Inf	AUXCHYJDVJZEPG-UHFFFAOYSA-N_BRD-A52660433_U2OS_10 uM_6 h
BP	GO:0032465	regulation of cytokinesis	6/67	95/18903	1.07064094957416e-06	0.00194428396442667	0.000165041493747221	BIRC5/PIN1/PLK1/AURKA/AURKB/KIF20A	6	Inf	AUXCHYJDVJZEPG-UHFFFAOYSA-N_BRD-A52660433_U2OS_10 uM_6 h
BP	GO:0010389	regulation of G2/M transition of mitotic cell cycle	6/67	99/18903	1.3651676958829e-06	0.00247914453572335	0.000172200260305913	BRCA1/CDK1/CDC25A/PLK1/AURKA/AURKB	6	Inf	AUXCHYJDVJZEPG-UHFFFAOYSA-N_BRD-A52660433_U2OS_10 uM_6 h
BP	GO:0044839	cell cycle G2/M phase transition	7/67	157/18903	1.36532072852564e-06	0.00247942244300257	0.000172200260305913	BRCA1/CDK1/CDC25A/PLK1/AURKA/AURKB/ATF5	7	Inf	AUXCHYJDVJZEPG-UHFFFAOYSA-N_BRD-A52660433_U2OS_10 uM_6 h
BP	GO:0045786	negative regulation of cell cycle	10/67	405/18903	1.52296507107356e-06	0.00276570456906958	0.000176076137164469	BIRC5/BRCA1/CCNF/CDK1/CDC20/PLK1/RPA2/TIMELESS/AURKB/ATF5	10	Inf	AUXCHYJDVJZEPG-UHFFFAOYSA-N_BRD-A52660433_U2OS_10 uM_6 h
BP	GO:0071214	cellular response to abiotic stimulus	9/67	335/18903	2.68240815312094e-06	0.00487125320606762	0.000245167479248886	PARP1/BAD/BNIP3/BRCA1/CDC25A/COL1A1/DDB2/MMP2/AURKB	9	Inf	AUXCHYJDVJZEPG-UHFFFAOYSA-N_BRD-A52660433_U2OS_10 uM_6 h
BP	GO:0104004	cellular response to environmental stimulus	9/67	335/18903	2.68240815312094e-06	0.00487125320606762	0.000245167479248886	PARP1/BAD/BNIP3/BRCA1/CDC25A/COL1A1/DDB2/MMP2/AURKB	9	Inf	AUXCHYJDVJZEPG-UHFFFAOYSA-N_BRD-A52660433_U2OS_10 uM_6 h
BP	GO:0070482	response to oxygen levels	9/67	337/18903	2.81614877346081e-06	0.00511412617260483	0.000245167479248886	ATP1B1/BAD/BNIP3/COL1A1/MMP2/PIN1/PDLIM1/STUB1/CIAO3	9	Inf	AUXCHYJDVJZEPG-UHFFFAOYSA-N_BRD-A52660433_U2OS_10 uM_6 h
BP	GO:0006979	response to oxidative stress	10/67	434/18903	2.82742464687638e-06	0.00513460315872751	0.000245167479248886	PARP1/BAD/BNIP3/CDK1/COL1A1/MMP2/TPM1/PDLIM1/KEAP1/SESN1	10	Inf	AUXCHYJDVJZEPG-UHFFFAOYSA-N_BRD-A52660433_U2OS_10 uM_6 h
BP	GO:1902750	negative regulation of cell cycle G2/M phase transition	5/67	66/18903	3.63382309387205e-06	0.00659902273847165	0.000296555965184109	BRCA1/CDK1/PLK1/AURKB/ATF5	5	Inf	AUXCHYJDVJZEPG-UHFFFAOYSA-N_BRD-A52660433_U2OS_10 uM_6 h
BP	GO:1901990	regulation of mitotic cell cycle phase transition	9/67	354/18903	4.20469959744218e-06	0.00763573446895501	0.000318843599797862	BIRC5/BRCA1/CDK1/CDC20/CDC25A/PLK1/RPA2/AURKA/AURKB	9	Inf	AUXCHYJDVJZEPG-UHFFFAOYSA-N_BRD-A52660433_U2OS_10 uM_6 h
BP	GO:0000910	cytokinesis	7/67	187/18903	4.36656068008453e-06	0.00792967419503351	0.000318843599797862	BIRC5/PIN1/PLK1/AURKA/AURKB/KIF20A/NUSAP1	7	Inf	AUXCHYJDVJZEPG-UHFFFAOYSA-N_BRD-A52660433_U2OS_10 uM_6 h
BP	GO:0051443	positive regulation of ubiquitin-protein transferase activity	4/67	32/18903	4.80954735413257e-06	0.00873413799510474	0.000325575378674616	CDC20/PIN1/PLK1/STUB1	4	Inf	AUXCHYJDVJZEPG-UHFFFAOYSA-N_BRD-A52660433_U2OS_10 uM_6 h
BP	GO:0042176	regulation of protein catabolic process	9/67	361/18903	4.92809469238132e-06	0.00894941996136448	0.000325575378674616	CDC20/PIN1/PLK1/AURKA/TIMP2/KEAP1/STUB1/PACSIN3/VPS28	9	Inf	AUXCHYJDVJZEPG-UHFFFAOYSA-N_BRD-A52660433_U2OS_10 uM_6 h
BP	GO:1901991	negative regulation of mitotic cell cycle phase transition	7/67	194/18903	5.56163991230294e-06	0.0100999380807421	0.000350729253799774	BIRC5/BRCA1/CDK1/CDC20/PLK1/RPA2/AURKB	7	Inf	AUXCHYJDVJZEPG-UHFFFAOYSA-N_BRD-A52660433_U2OS_10 uM_6 h
BP	GO:0044772	mitotic cell cycle phase transition	10/67	473/18903	6.05169880049674e-06	0.0109898850217021	0.000365040687370925	BIRC5/BRCA1/CCNF/CDK1/CDC20/CDC25A/PLK1/RPA2/AURKA/AURKB	10	Inf	AUXCHYJDVJZEPG-UHFFFAOYSA-N_BRD-A52660433_U2OS_10 uM_6 h
BP	GO:0006260	DNA replication	8/67	286/18903	7.49475453665145e-06	0.013610474238559	0.000429068445991231	PARP1/BRCA1/CDK1/MCM3/RPA2/RUVBL1/TIMELESS/JADE2	8	Inf	AUXCHYJDVJZEPG-UHFFFAOYSA-N_BRD-A52660433_U2OS_10 uM_6 h
BP	GO:0000302	response to reactive oxygen species	7/67	204/18903	7.73169620052484e-06	0.0140407603001531	0.000429068445991231	BAD/BNIP3/CDK1/COL1A1/MMP2/TPM1/SESN1	7	Inf	AUXCHYJDVJZEPG-UHFFFAOYSA-N_BRD-A52660433_U2OS_10 uM_6 h
BP	GO:0007098	centrosome cycle	6/67	135/18903	8.28430530957182e-06	0.0150442984421824	0.000442053214494561	BRCA1/CCNF/CDK1/PLK1/AURKA/ATF5	6	Inf	AUXCHYJDVJZEPG-UHFFFAOYSA-N_BRD-A52660433_U2OS_10 uM_6 h
BP	GO:0045732	positive regulation of protein catabolic process	7/67	209/18903	9.05604836151573e-06	0.0164457838245126	0.00046533613023305	CDC20/PLK1/AURKA/KEAP1/STUB1/PACSIN3/VPS28	7	Inf	AUXCHYJDVJZEPG-UHFFFAOYSA-N_BRD-A52660433_U2OS_10 uM_6 h
BP	GO:0001666	response to hypoxia	8/67	296/18903	9.62764487499878e-06	0.0174838030929978	0.00047703894531009	ATP1B1/BAD/BNIP3/MMP2/PIN1/PDLIM1/STUB1/CIAO3	8	Inf	AUXCHYJDVJZEPG-UHFFFAOYSA-N_BRD-A52660433_U2OS_10 uM_6 h
BP	GO:0000086	G2/M transition of mitotic cell cycle	6/67	142/18903	1.10667456783582e-05	0.0200972101518985	0.000529436326826719	BRCA1/CDK1/CDC25A/PLK1/AURKA/AURKB	6	Inf	AUXCHYJDVJZEPG-UHFFFAOYSA-N_BRD-A52660433_U2OS_10 uM_6 h
BP	GO:0000281	mitotic cytokinesis	5/67	85/18903	1.2662934248472e-05	0.0229958885952251	0.000585605169806528	BIRC5/PLK1/AURKB/KIF20A/NUSAP1	5	Inf	AUXCHYJDVJZEPG-UHFFFAOYSA-N_BRD-A52660433_U2OS_10 uM_6 h
BP	GO:0036293	response to decreased oxygen levels	8/67	309/18903	1.31484589033547e-05	0.0238776013684921	0.000588443763484599	ATP1B1/BAD/BNIP3/MMP2/PIN1/PDLIM1/STUB1/CIAO3	8	Inf	AUXCHYJDVJZEPG-UHFFFAOYSA-N_BRD-A52660433_U2OS_10 uM_6 h
BP	GO:0031023	microtubule organizing center organization	6/67	150/18903	1.51265639455638e-05	0.0274698401251439	0.000655816160534643	BRCA1/CCNF/CDK1/PLK1/AURKA/ATF5	6	Inf	AUXCHYJDVJZEPG-UHFFFAOYSA-N_BRD-A52660433_U2OS_10 uM_6 h
BP	GO:0034644	cellular response to UV	5/67	89/18903	1.58498917058187e-05	0.0287834033377668	0.000666352703932028	PARP1/CDC25A/DDB2/MMP2/AURKB	5	Inf	AUXCHYJDVJZEPG-UHFFFAOYSA-N_BRD-A52660433_U2OS_10 uM_6 h
BP	GO:0031331	positive regulation of cellular catabolic process	9/67	429/18903	1.95863932700818e-05	0.0355688901784685	0.000767671432534475	BAD/BNIP3/CDC20/PLK1/AURKA/KEAP1/STUB1/SESN1/PACSIN3	9	Inf	AUXCHYJDVJZEPG-UHFFFAOYSA-N_BRD-A52660433_U2OS_10 uM_6 h
BP	GO:0032436	positive regulation of proteasomal ubiquitin-dependent protein catabolic process	5/67	94/18903	2.06762991045264e-05	0.0375481591738199	0.000767671432534475	CDC20/PLK1/AURKA/KEAP1/STUB1	5	Inf	AUXCHYJDVJZEPG-UHFFFAOYSA-N_BRD-A52660433_U2OS_10 uM_6 h
BP	GO:0007094	mitotic spindle assembly checkpoint signaling	4/67	46/18903	2.10265088880839e-05	0.0381841401407603	0.000767671432534475	BIRC5/CDC20/PLK1/AURKB	4	Inf	AUXCHYJDVJZEPG-UHFFFAOYSA-N_BRD-A52660433_U2OS_10 uM_6 h
BP	GO:0071173	spindle assembly checkpoint signaling	4/67	46/18903	2.10265088880839e-05	0.0381841401407603	0.000767671432534475	BIRC5/CDC20/PLK1/AURKB	4	Inf	AUXCHYJDVJZEPG-UHFFFAOYSA-N_BRD-A52660433_U2OS_10 uM_6 h
BP	GO:0071174	mitotic spindle checkpoint signaling	4/67	46/18903	2.10265088880839e-05	0.0381841401407603	0.000767671432534475	BIRC5/CDC20/PLK1/AURKB	4	Inf	AUXCHYJDVJZEPG-UHFFFAOYSA-N_BRD-A52660433_U2OS_10 uM_6 h
BP	GO:0031577	spindle checkpoint signaling	4/67	47/18903	2.29213512817092e-05	0.0416251739275839	0.000804629318882868	BIRC5/CDC20/PLK1/AURKB	4	Inf	AUXCHYJDVJZEPG-UHFFFAOYSA-N_BRD-A52660433_U2OS_10 uM_6 h
BP	GO:2001251	negative regulation of chromosome organization	5/67	97/18903	2.40775428918329e-05	0.0437248178915685	0.000804629318882868	PARP1/BIRC5/CDC20/PLK1/AURKB	5	Inf	AUXCHYJDVJZEPG-UHFFFAOYSA-N_BRD-A52660433_U2OS_10 uM_6 h
BP	GO:1902850	microtubule cytoskeleton organization involved in mitosis	6/67	163/18903	2.42246128193941e-05	0.0439918968800197	0.000804629318882868	BIRC5/CDC20/PLK1/AURKA/AURKB/NUSAP1	6	Inf	AUXCHYJDVJZEPG-UHFFFAOYSA-N_BRD-A52660433_U2OS_10 uM_6 h
BP	GO:0045841	negative regulation of mitotic metaphase/anaphase transition	4/67	48/18903	2.49386249441314e-05	0.0452885428985426	0.000804629318882868	BIRC5/CDC20/PLK1/AURKB	4	Inf	AUXCHYJDVJZEPG-UHFFFAOYSA-N_BRD-A52660433_U2OS_10 uM_6 h
BP	GO:1901976	regulation of cell cycle checkpoint	4/67	48/18903	2.49386249441314e-05	0.0452885428985426	0.000804629318882868	BIRC5/BRCA1/RPA2/AURKB	4	Inf	AUXCHYJDVJZEPG-UHFFFAOYSA-N_BRD-A52660433_U2OS_10 uM_6 h
BP	GO:0045930	negative regulation of mitotic cell cycle	7/67	246/18903	2.5968653079298e-05	0.0471590739920052	0.000818820209533846	BIRC5/BRCA1/CDK1/CDC20/PLK1/RPA2/AURKB	7	Inf	AUXCHYJDVJZEPG-UHFFFAOYSA-N_BRD-A52660433_U2OS_10 uM_6 h
CC	GO:0030496	midbody	8/67	203/19869	4.02498589881674e-07	8.93546869537316e-05	5.9315581666773e-05	BIRC5/CDK1/PIN1/PLK1/AURKA/AURKB/KEAP1/KIF20A	8	Inf	AUXCHYJDVJZEPG-UHFFFAOYSA-N_BRD-A52660433_U2OS_10 uM_6 h
CC	GO:0000228	nuclear chromosome	8/67	249/19869	1.87401213095474e-06	0.000416030693071952	0.000138085104386139	PARP1/BIRC5/BRCA1/MCM3/PLK1/RPA2/RUVBL1/TIMELESS	8	Inf	AUXCHYJDVJZEPG-UHFFFAOYSA-N_BRD-A52660433_U2OS_10 uM_6 h
CC	GO:0043596	nuclear replication fork	4/67	33/19869	4.48858358597669e-06	0.000996465556086825	0.000220491825276048	PARP1/MCM3/RPA2/TIMELESS	4	Inf	AUXCHYJDVJZEPG-UHFFFAOYSA-N_BRD-A52660433_U2OS_10 uM_6 h
CC	GO:0005876	spindle microtubule	5/67	87/19869	1.1178374055073e-05	0.00248159904022621	0.000369021145125761	BIRC5/CDK1/PLK1/AURKA/AURKB	5	Inf	AUXCHYJDVJZEPG-UHFFFAOYSA-N_BRD-A52660433_U2OS_10 uM_6 h
CC	GO:0005819	spindle	9/67	426/19869	1.25203602810526e-05	0.00277951998239368	0.000369021145125761	BIRC5/CDK1/CDC20/PLK1/AURKA/AURKB/KIF20A/NUSAP1/NUP85	9	Inf	AUXCHYJDVJZEPG-UHFFFAOYSA-N_BRD-A52660433_U2OS_10 uM_6 h
CC	GO:0090734	site of DNA damage	5/67	106/19869	2.91827447556957e-05	0.00647856933576445	0.000716769169438141	PARP1/DDB2/RPA2/TIMELESS/PARP2	5	Inf	AUXCHYJDVJZEPG-UHFFFAOYSA-N_BRD-A52660433_U2OS_10 uM_6 h
CC	GO:0098687	chromosomal region	8/67	388/19869	4.69412051821093e-05	0.0104209475504283	0.000988235898570723	PARP1/BIRC5/CDK1/MCM3/PLK1/RPA2/AURKB/NUP85	8	Inf	AUXCHYJDVJZEPG-UHFFFAOYSA-N_BRD-A52660433_U2OS_10 uM_6 h
CC	GO:0005657	replication fork	4/67	65/19869	6.84837046067381e-05	0.0152033824226959	0.00122690545877613	PARP1/MCM3/RPA2/TIMELESS	4	Inf	AUXCHYJDVJZEPG-UHFFFAOYSA-N_BRD-A52660433_U2OS_10 uM_6 h
CC	GO:0030017	sarcomere	6/67	214/19869	8.40223768420423e-05	0.0186529676589334	0.00122690545877613	ILK/MMP2/TPM1/PDLIM1/STUB1/MYL9	6	Inf	AUXCHYJDVJZEPG-UHFFFAOYSA-N_BRD-A52660433_U2OS_10 uM_6 h
CC	GO:0001725	stress fiber	4/67	70/19869	9.15797288872179e-05	0.0203306998129624	0.00122690545877613	ILK/TPM1/PDLIM1/MYL9	4	Inf	AUXCHYJDVJZEPG-UHFFFAOYSA-N_BRD-A52660433_U2OS_10 uM_6 h
CC	GO:0097517	contractile actin filament bundle	4/67	70/19869	9.15797288872179e-05	0.0203306998129624	0.00122690545877613	ILK/TPM1/PDLIM1/MYL9	4	Inf	AUXCHYJDVJZEPG-UHFFFAOYSA-N_BRD-A52660433_U2OS_10 uM_6 h
CC	GO:0030016	myofibril	6/67	233/19869	0.000133934773820617	0.029733519788177	0.00154068255941257	ILK/MMP2/TPM1/PDLIM1/STUB1/MYL9	6	Inf	AUXCHYJDVJZEPG-UHFFFAOYSA-N_BRD-A52660433_U2OS_10 uM_6 h
CC	GO:0042641	actomyosin	4/67	78/19869	0.000139618702715365	0.030995352002811	0.00154068255941257	ILK/TPM1/PDLIM1/MYL9	4	Inf	AUXCHYJDVJZEPG-UHFFFAOYSA-N_BRD-A52660433_U2OS_10 uM_6 h
CC	GO:0032432	actin filament bundle	4/67	79/19869	0.00014669375842857	0.0325660143711425	0.00154068255941257	ILK/TPM1/PDLIM1/MYL9	4	Inf	AUXCHYJDVJZEPG-UHFFFAOYSA-N_BRD-A52660433_U2OS_10 uM_6 h
CC	GO:0043292	contractile fiber	6/67	242/19869	0.000164603957578784	0.0365420785824901	0.00154068255941257	ILK/MMP2/TPM1/PDLIM1/STUB1/MYL9	6	Inf	AUXCHYJDVJZEPG-UHFFFAOYSA-N_BRD-A52660433_U2OS_10 uM_6 h
CC	GO:0005874	microtubule	8/67	466/19869	0.000167274106450507	0.0371348516320126	0.00154068255941257	BIRC5/CDK1/DNM1/PLK1/AURKA/AURKB/KIF20A/NUSAP1	8	Inf	AUXCHYJDVJZEPG-UHFFFAOYSA-N_BRD-A52660433_U2OS_10 uM_6 h
MF	GO:0003684	damaged DNA binding	5/67	71/18432	5.89718715083444e-06	0.00155096022066946	0.00121668282269847	PARP1/BRCA1/DDB2/RPA2/PARP2	5	Inf	AUXCHYJDVJZEPG-UHFFFAOYSA-N_BRD-A52660433_U2OS_10 uM_6 h
MF	GO:0035173	histone kinase activity	3/67	20/18432	5.00674786524848e-05	0.0131677468856035	0.00516485569257212	CDK1/AURKA/AURKB	3	Inf	AUXCHYJDVJZEPG-UHFFFAOYSA-N_BRD-A52660433_U2OS_10 uM_6 h
BP	GO:0070482	response to oxygen levels	16/128	337/18903	1.12062331728966e-09	3.22963640042879e-06	1.76841874349474e-06	BNIP3L/EGR1/FOS/MYC/TGFBR2/HYOU1/DDIT4/ATP1B1/BAD/BNIP3/COL1A1/MMP2/PIN1/PDLIM1/STUB1/CIAO3	16	All	AUXCHYJDVJZEPG-UHFFFAOYSA-N_BRD-A52660433_U2OS_10 uM_6 h
BP	GO:0001666	response to hypoxia	15/128	296/18903	1.58266397203957e-09	4.56123756741804e-06	1.76841874349474e-06	BNIP3L/EGR1/FOS/MYC/TGFBR2/HYOU1/DDIT4/ATP1B1/BAD/BNIP3/MMP2/PIN1/PDLIM1/STUB1/CIAO3	15	All	AUXCHYJDVJZEPG-UHFFFAOYSA-N_BRD-A52660433_U2OS_10 uM_6 h
BP	GO:0036293	response to decreased oxygen levels	15/128	309/18903	2.84511251284644e-09	8.19961426202343e-06	2.11935925079754e-06	BNIP3L/EGR1/FOS/MYC/TGFBR2/HYOU1/DDIT4/ATP1B1/BAD/BNIP3/MMP2/PIN1/PDLIM1/STUB1/CIAO3	15	All	AUXCHYJDVJZEPG-UHFFFAOYSA-N_BRD-A52660433_U2OS_10 uM_6 h
BP	GO:0031331	positive regulation of cellular catabolic process	16/128	429/18903	3.42666550877343e-08	9.87564999628501e-05	1.91442391450684e-05	BNIP3L/ZFP36/BAG3/HERPUD1/TRIB1/ATF6/TRIB3/BAD/BNIP3/CDC20/PLK1/AURKA/KEAP1/STUB1/SESN1/PACSIN3	16	All	AUXCHYJDVJZEPG-UHFFFAOYSA-N_BRD-A52660433_U2OS_10 uM_6 h
BP	GO:0071214	cellular response to abiotic stimulus	14/128	335/18903	6.48192100054621e-08	0.000186808963235742	2.41423127792274e-05	EGR1/MYC/RELB/ARHGEF2/BAG3/PARP1/BAD/BNIP3/BRCA1/CDC25A/COL1A1/DDB2/MMP2/AURKB	14	All	AUXCHYJDVJZEPG-UHFFFAOYSA-N_BRD-A52660433_U2OS_10 uM_6 h
BP	GO:0104004	cellular response to environmental stimulus	14/128	335/18903	6.48192100054621e-08	0.000186808963235742	2.41423127792274e-05	EGR1/MYC/RELB/ARHGEF2/BAG3/PARP1/BAD/BNIP3/BRCA1/CDC25A/COL1A1/DDB2/MMP2/AURKB	14	All	AUXCHYJDVJZEPG-UHFFFAOYSA-N_BRD-A52660433_U2OS_10 uM_6 h
BP	GO:0042176	regulation of protein catabolic process	14/128	361/18903	1.62431296848833e-07	0.000468126997518336	5.18558861970033e-05	EGFR/HMGCR/HERPUD1/TRIB1/TRIB3/CDC20/PIN1/PLK1/AURKA/TIMP2/KEAP1/STUB1/PACSIN3/VPS28	14	All	AUXCHYJDVJZEPG-UHFFFAOYSA-N_BRD-A52660433_U2OS_10 uM_6 h
BP	GO:0032436	positive regulation of proteasomal ubiquitin-dependent protein catabolic process	8/128	94/18903	2.42384840540062e-07	0.00069855311043646	6.77082916403358e-05	HERPUD1/TRIB1/TRIB3/CDC20/PLK1/AURKA/KEAP1/STUB1	8	All	AUXCHYJDVJZEPG-UHFFFAOYSA-N_BRD-A52660433_U2OS_10 uM_6 h
BP	GO:1902749	regulation of cell cycle G2/M phase transition	8/128	110/18903	8.15051882821034e-07	0.00234897952629022	0.000182142647076743	DYRK3/BRCA1/CDK1/CDC25A/PLK1/AURKA/AURKB/ATF5	8	All	AUXCHYJDVJZEPG-UHFFFAOYSA-N_BRD-A52660433_U2OS_10 uM_6 h
BP	GO:2000060	positive regulation of ubiquitin-dependent protein catabolic process	8/128	110/18903	8.15051882821034e-07	0.00234897952629022	0.000182142647076743	HERPUD1/TRIB1/TRIB3/CDC20/PLK1/AURKA/KEAP1/STUB1	8	All	AUXCHYJDVJZEPG-UHFFFAOYSA-N_BRD-A52660433_U2OS_10 uM_6 h
BP	GO:0000302	response to reactive oxygen species	10/128	204/18903	1.29060765762023e-06	0.00371953126926151	0.000244652896492097	EGFR/FOS/FOSL1/BAD/BNIP3/CDK1/COL1A1/MMP2/TPM1/SESN1	10	All	AUXCHYJDVJZEPG-UHFFFAOYSA-N_BRD-A52660433_U2OS_10 uM_6 h
BP	GO:1901800	positive regulation of proteasomal protein catabolic process	8/128	118/18903	1.39100655606138e-06	0.00400888089456891	0.000244652896492097	HERPUD1/TRIB1/TRIB3/CDC20/PLK1/AURKA/KEAP1/STUB1	8	All	AUXCHYJDVJZEPG-UHFFFAOYSA-N_BRD-A52660433_U2OS_10 uM_6 h
BP	GO:2001020	regulation of response to DNA damage stimulus	12/128	312/18903	1.42320455566529e-06	0.00410167552942736	0.000244652896492097	EGFR/MYC/HMGA2/DYRK3/IER3/SPRED2/PARP1/BRCA1/RPA2/RUVBL1/TIMELESS/USP22	12	All	AUXCHYJDVJZEPG-UHFFFAOYSA-N_BRD-A52660433_U2OS_10 uM_6 h
BP	GO:0045732	positive regulation of protein catabolic process	10/128	209/18903	1.6068121435662e-06	0.00463083259775779	0.000256485878254966	HERPUD1/TRIB1/TRIB3/CDC20/PLK1/AURKA/KEAP1/STUB1/PACSIN3/VPS28	10	All	AUXCHYJDVJZEPG-UHFFFAOYSA-N_BRD-A52660433_U2OS_10 uM_6 h
BP	GO:0051443	positive regulation of ubiquitin-protein transferase activity	5/128	32/18903	2.28886437706184e-06	0.00659650713469223	0.000339861550733536	TRIB3/CDC20/PIN1/PLK1/STUB1	5	All	AUXCHYJDVJZEPG-UHFFFAOYSA-N_BRD-A52660433_U2OS_10 uM_6 h
BP	GO:1901987	regulation of cell cycle phase transition	14/128	453/18903	2.43329984510115e-06	0.00701277015358152	0.000339861550733536	CDK7/EGFR/DYRK3/BIRC5/BRCA1/CDK1/CDC20/CDC25A/PLK1/RPA2/AURKA/TIMELESS/AURKB/ATF5	14	All	AUXCHYJDVJZEPG-UHFFFAOYSA-N_BRD-A52660433_U2OS_10 uM_6 h
BP	GO:1903052	positive regulation of proteolysis involved in protein catabolic process	8/128	136/18903	4.04279138733463e-06	0.0116513247782984	0.000531445579895444	HERPUD1/TRIB1/TRIB3/CDC20/PLK1/AURKA/KEAP1/STUB1	8	All	AUXCHYJDVJZEPG-UHFFFAOYSA-N_BRD-A52660433_U2OS_10 uM_6 h
BP	GO:0032434	regulation of proteasomal ubiquitin-dependent protein catabolic process	8/128	141/18903	5.28646993367565e-06	0.0152356063488532	0.00065632606252593	HERPUD1/TRIB1/TRIB3/CDC20/PLK1/AURKA/KEAP1/STUB1	8	All	AUXCHYJDVJZEPG-UHFFFAOYSA-N_BRD-A52660433_U2OS_10 uM_6 h
BP	GO:0097193	intrinsic apoptotic signaling pathway	11/128	298/18903	5.8988907765224e-06	0.0170006032179375	0.00069381413399208	MYC/XBP1/ARHGEF2/HERPUD1/HYOU1/DDIT4/TRIB3/PARP1/BAD/BNIP3/BRCA1	11	All	AUXCHYJDVJZEPG-UHFFFAOYSA-N_BRD-A52660433_U2OS_10 uM_6 h
BP	GO:0006979	response to oxidative stress	13/128	434/18903	7.96207764039908e-06	0.0229467077596302	0.000889657412135118	EGFR/FOS/FOSL1/PARP1/BAD/BNIP3/CDK1/COL1A1/MMP2/TPM1/PDLIM1/KEAP1/SESN1	13	All	AUXCHYJDVJZEPG-UHFFFAOYSA-N_BRD-A52660433_U2OS_10 uM_6 h
BP	GO:1903320	regulation of protein modification by small protein conjugation or removal	10/128	252/18903	8.48579965882282e-06	0.0244560746167274	0.000890141844477226	EGR1/SQSTM1/HERPUD1/TRIB3/BRCA1/CDC20/PIN1/PLK1/STUB1/VPS28	10	All	AUXCHYJDVJZEPG-UHFFFAOYSA-N_BRD-A52660433_U2OS_10 uM_6 h
BP	GO:0071456	cellular response to hypoxia	8/128	151/18903	8.76305442749601e-06	0.0252551228600435	0.000890141844477226	BNIP3L/EGR1/FOS/MYC/HYOU1/BAD/BNIP3/STUB1	8	All	AUXCHYJDVJZEPG-UHFFFAOYSA-N_BRD-A52660433_U2OS_10 uM_6 h
BP	GO:0071364	cellular response to epidermal growth factor stimulus	5/128	43/18903	1.03079079277002e-05	0.0297073906476321	0.00100154180917655	EGFR/FOS/ZFP36/COL1A1/ERBB2	5	All	AUXCHYJDVJZEPG-UHFFFAOYSA-N_BRD-A52660433_U2OS_10 uM_6 h
BP	GO:0044839	cell cycle G2/M phase transition	8/128	157/18903	1.16554724114318e-05	0.0335910714897465	0.00108528806708201	DYRK3/BRCA1/CDK1/CDC25A/PLK1/AURKA/AURKB/ATF5	8	All	AUXCHYJDVJZEPG-UHFFFAOYSA-N_BRD-A52660433_U2OS_10 uM_6 h
BP	GO:0036294	cellular response to decreased oxygen levels	8/128	159/18903	1.27826347051891e-05	0.036839553220355	0.00109408297637426	BNIP3L/EGR1/FOS/MYC/HYOU1/BAD/BNIP3/STUB1	8	All	AUXCHYJDVJZEPG-UHFFFAOYSA-N_BRD-A52660433_U2OS_10 uM_6 h
BP	GO:0007623	circadian rhythm	9/128	210/18903	1.32186662006593e-05	0.0380961959903001	0.00109408297637426	EGR1/GFPT1/NFIL3/RELB/BHLHE40/PARP1/CDK1/TIMELESS/ATF5	9	All	AUXCHYJDVJZEPG-UHFFFAOYSA-N_BRD-A52660433_U2OS_10 uM_6 h
BP	GO:0031396	regulation of protein ubiquitination	9/128	210/18903	1.32186662006593e-05	0.0380961959903001	0.00109408297637426	SQSTM1/HERPUD1/TRIB3/BRCA1/CDC20/PIN1/PLK1/STUB1/VPS28	9	All	AUXCHYJDVJZEPG-UHFFFAOYSA-N_BRD-A52660433_U2OS_10 uM_6 h
BP	GO:0009612	response to mechanical stimulus	9/128	211/18903	1.37295995213027e-05	0.0395687058203944	0.0010957872099145	FOS/NFKBIA/TGFBR2/FOSL1/BAG3/BAD/BNIP3/COL1A1/MMP2	9	All	AUXCHYJDVJZEPG-UHFFFAOYSA-N_BRD-A52660433_U2OS_10 uM_6 h
BP	GO:0007088	regulation of mitotic nuclear division	7/128	118/18903	1.56520783373095e-05	0.045109289768126	0.00119738492808415	BIRC5/CDC20/PIN1/PLK1/AURKA/AURKB/NUSAP1	7	All	AUXCHYJDVJZEPG-UHFFFAOYSA-N_BRD-A52660433_U2OS_10 uM_6 h
BP	GO:0070849	response to epidermal growth factor	5/128	47/18903	1.60741735517656e-05	0.0463257681761883	0.00119738492808415	EGFR/FOS/ZFP36/COL1A1/ERBB2	5	All	AUXCHYJDVJZEPG-UHFFFAOYSA-N_BRD-A52660433_U2OS_10 uM_6 h
CC	GO:0016234	inclusion body	6/130	76/19869	1.04973535347577e-05	0.0031282113533578	0.00140646384387941	SQSTM1/BAG3/EDEM1/HERPUD1/KEAP1/STUB1	6	All	AUXCHYJDVJZEPG-UHFFFAOYSA-N_BRD-A52660433_U2OS_10 uM_6 h
CC	GO:0042641	actomyosin	6/130	78/19869	1.22021977322871e-05	0.00363625492422156	0.00140646384387941	STX1A/BAG3/ILK/TPM1/PDLIM1/MYL9	6	All	AUXCHYJDVJZEPG-UHFFFAOYSA-N_BRD-A52660433_U2OS_10 uM_6 h
CC	GO:0000228	nuclear chromosome	9/130	249/19869	3.89160844322818e-05	0.01159699316082	0.00224279539228151	HMGA2/PARP1/BIRC5/BRCA1/MCM3/PLK1/RPA2/RUVBL1/TIMELESS	9	All	AUXCHYJDVJZEPG-UHFFFAOYSA-N_BRD-A52660433_U2OS_10 uM_6 h
CC	GO:0090575	RNA polymerase II transcription regulator complex	9/130	249/19869	3.89160844322818e-05	0.01159699316082	0.00224279539228151	CDK7/FOS/MYC/NFIL3/XBP1/FOSL1/ATF6/ATF5/USP22	9	All	AUXCHYJDVJZEPG-UHFFFAOYSA-N_BRD-A52660433_U2OS_10 uM_6 h
CC	GO:0030496	midbody	8/130	203/19869	5.79100010392557e-05	0.0172571803096982	0.00237445451088767	BIRC5/CDK1/PIN1/PLK1/AURKA/AURKB/KEAP1/KIF20A	8	All	AUXCHYJDVJZEPG-UHFFFAOYSA-N_BRD-A52660433_U2OS_10 uM_6 h
CC	GO:0043596	nuclear replication fork	4/130	33/19869	6.1800870831323e-05	0.0184166595077343	0.00237445451088767	PARP1/MCM3/RPA2/TIMELESS	4	All	AUXCHYJDVJZEPG-UHFFFAOYSA-N_BRD-A52660433_U2OS_10 uM_6 h
CC	GO:0030017	sarcomere	8/130	214/19869	8.38027274349597e-05	0.024973212775618	0.00244757305552275	SQSTM1/BAG3/ILK/MMP2/TPM1/PDLIM1/STUB1/MYL9	8	All	AUXCHYJDVJZEPG-UHFFFAOYSA-N_BRD-A52660433_U2OS_10 uM_6 h
CC	GO:0001725	stress fiber	5/130	70/19869	9.555593435945e-05	0.0284756684391161	0.00244757305552275	BAG3/ILK/TPM1/PDLIM1/MYL9	5	All	AUXCHYJDVJZEPG-UHFFFAOYSA-N_BRD-A52660433_U2OS_10 uM_6 h
CC	GO:0097517	contractile actin filament bundle	5/130	70/19869	9.555593435945e-05	0.0284756684391161	0.00244757305552275	BAG3/ILK/TPM1/PDLIM1/MYL9	5	All	AUXCHYJDVJZEPG-UHFFFAOYSA-N_BRD-A52660433_U2OS_10 uM_6 h
CC	GO:0030016	myofibril	8/130	233/19869	0.000150892342057439	0.0449659179331168	0.00347846556953464	SQSTM1/BAG3/ILK/MMP2/TPM1/PDLIM1/STUB1/MYL9	8	All	AUXCHYJDVJZEPG-UHFFFAOYSA-N_BRD-A52660433_U2OS_10 uM_6 h
MF	GO:0031625	ubiquitin protein ligase binding	10/130	299/18432	5.2073134615609e-05	0.0204647419039343	0.00895587857507566	EGFR/NFKBIA/SQSTM1/TRIB1/ATF6/TRIB3/BRCA1/RPA2/AURKA/STUB1	10	All	AUXCHYJDVJZEPG-UHFFFAOYSA-N_BRD-A52660433_U2OS_10 uM_6 h
MF	GO:0004674	protein serine/threonine kinase activity	12/130	430/18432	5.36787674846806e-05	0.0210957556214795	0.00895587857507566	CDK7/EGFR/TGFBR2/DYRK3/SQSTM1/CDK1/ILK/PLK1/PRKX/RPS6KA1/AURKA/AURKB	12	All	AUXCHYJDVJZEPG-UHFFFAOYSA-N_BRD-A52660433_U2OS_10 uM_6 h
MF	GO:0044389	ubiquitin-like protein ligase binding	10/130	318/18432	8.69507007709496e-05	0.0341716254029832	0.00967135864715475	EGFR/NFKBIA/SQSTM1/TRIB1/ATF6/TRIB3/BRCA1/RPA2/AURKA/STUB1	10	All	AUXCHYJDVJZEPG-UHFFFAOYSA-N_BRD-A52660433_U2OS_10 uM_6 h
BP	GO:0032496	response to lipopolysaccharide	16/130	339/18903	1.53846721852197e-09	5.16155751814121e-06	2.1557063373234e-06	CXCL2/IL1B/MEF2C/NFKBIA/NFKBIB/NOTCH1/CCL2/SNCA/TLR4/XBP1/ZFP36/MAPKAPK2/TRIB1/TNIP1/MALT1/TICAM1	16	Sup	AVXQPEKZIGPIJW-UHFFFAOYSA-N_BRD-K17140735_U2OS_10 uM_6 h
BP	GO:0051090	regulation of DNA-binding transcription factor activity	18/130	454/18903	2.18248281817252e-09	7.32222985496881e-06	2.1557063373234e-06	HMOX1/IL1B/NFKBIA/NFKBIB/NFKBIE/PPARG/KDM5A/STAT3/TLR4/FOSL1/BHLHE40/ARHGEF2/TRIB1/MALT1/CHP1/TERF2IP/ARID5B/TICAM1	18	Sup	AVXQPEKZIGPIJW-UHFFFAOYSA-N_BRD-K17140735_U2OS_10 uM_6 h
BP	GO:0071216	cellular response to biotic stimulus	14/130	261/18903	3.39551881061057e-09	1.13919656095985e-05	2.1557063373234e-06	CXCL2/IL1B/MEF2C/NFKBIA/NFKBIB/NOTCH1/CCL2/TLR4/XBP1/ZFP36/TRIB1/TNIP1/MALT1/TICAM1	14	Sup	AVXQPEKZIGPIJW-UHFFFAOYSA-N_BRD-K17140735_U2OS_10 uM_6 h
BP	GO:0002237	response to molecule of bacterial origin	16/130	360/18903	3.64362348234844e-09	1.2224356783279e-05	2.1557063373234e-06	CXCL2/IL1B/MEF2C/NFKBIA/NFKBIB/NOTCH1/CCL2/SNCA/TLR4/XBP1/ZFP36/MAPKAPK2/TRIB1/TNIP1/MALT1/TICAM1	16	Sup	AVXQPEKZIGPIJW-UHFFFAOYSA-N_BRD-K17140735_U2OS_10 uM_6 h
BP	GO:0071222	cellular response to lipopolysaccharide	13/130	222/18903	4.4365706682349e-09	1.48846945919281e-05	2.1557063373234e-06	CXCL2/IL1B/MEF2C/NFKBIA/NFKBIB/CCL2/TLR4/XBP1/ZFP36/TRIB1/TNIP1/MALT1/TICAM1	13	Sup	AVXQPEKZIGPIJW-UHFFFAOYSA-N_BRD-K17140735_U2OS_10 uM_6 h
BP	GO:0042326	negative regulation of phosphorylation	16/130	381/18903	8.15141309684252e-09	2.73479909399067e-05	2.59363384117163e-06	CBLB/CDKN1A/DUSP6/HMGCR/IL1B/PPARG/RGS2/SNCA/STAT3/SH3BP5/TRIB1/CHP1/TERF2IP/DDIT4/TRIB3/SPRED2	16	Sup	AVXQPEKZIGPIJW-UHFFFAOYSA-N_BRD-K17140735_U2OS_10 uM_6 h
BP	GO:0071219	cellular response to molecule of bacterial origin	13/130	234/18903	8.36023753161798e-09	2.80485969185783e-05	2.59363384117163e-06	CXCL2/IL1B/MEF2C/NFKBIA/NFKBIB/CCL2/TLR4/XBP1/ZFP36/TRIB1/TNIP1/MALT1/TICAM1	13	Sup	AVXQPEKZIGPIJW-UHFFFAOYSA-N_BRD-K17140735_U2OS_10 uM_6 h
BP	GO:0045936	negative regulation of phosphate metabolic process	17/130	440/18903	9.29092209686218e-09	3.11710436349726e-05	2.59363384117163e-06	CBLB/CDKN1A/DUSP6/HMGCR/IL1B/PPARG/RGS2/SNCA/STAT3/SH3BP5/TRIB1/ARPP19/CHP1/TERF2IP/DDIT4/TRIB3/SPRED2	17	Sup	AVXQPEKZIGPIJW-UHFFFAOYSA-N_BRD-K17140735_U2OS_10 uM_6 h
BP	GO:0010563	negative regulation of phosphorus metabolic process	17/130	441/18903	9.60813229723461e-09	3.22352838572221e-05	2.59363384117163e-06	CBLB/CDKN1A/DUSP6/HMGCR/IL1B/PPARG/RGS2/SNCA/STAT3/SH3BP5/TRIB1/ARPP19/CHP1/TERF2IP/DDIT4/TRIB3/SPRED2	17	Sup	AVXQPEKZIGPIJW-UHFFFAOYSA-N_BRD-K17140735_U2OS_10 uM_6 h
BP	GO:0001933	negative regulation of protein phosphorylation	15/130	338/18903	1.18321703895748e-08	3.96969316570235e-05	2.63304070987669e-06	CBLB/CDKN1A/DUSP6/HMGCR/IL1B/PPARG/RGS2/SNCA/SH3BP5/TRIB1/CHP1/TERF2IP/DDIT4/TRIB3/SPRED2	15	Sup	AVXQPEKZIGPIJW-UHFFFAOYSA-N_BRD-K17140735_U2OS_10 uM_6 h
BP	GO:0007249	I-kappaB kinase/NF-kappaB signaling	14/130	288/18903	1.19216964550309e-08	3.99972916066288e-05	2.63304070987669e-06	BIRC2/HMOX1/IL1B/NFKBIA/NFKBIB/RELB/TLE1/TLR4/SQSTM1/TNIP1/MALT1/GOLT1B/TERF2IP/TICAM1	14	Sup	AVXQPEKZIGPIJW-UHFFFAOYSA-N_BRD-K17140735_U2OS_10 uM_6 h
BP	GO:1902895	positive regulation of miRNA transcription	7/130	47/18903	3.09364030782159e-08	0.000103791632327414	6.26326476355459e-06	ETS1/FOXO3/MYC/PPARG/STAT3/NR1H2/FOSL1	7	Sup	AVXQPEKZIGPIJW-UHFFFAOYSA-N_BRD-K17140735_U2OS_10 uM_6 h
BP	GO:2000630	positive regulation of miRNA metabolic process	7/130	56/18903	1.083754374502e-07	0.00036359959264542	2.02534825615434e-05	ETS1/FOXO3/MYC/PPARG/STAT3/NR1H2/FOSL1	7	Sup	AVXQPEKZIGPIJW-UHFFFAOYSA-N_BRD-K17140735_U2OS_10 uM_6 h
BP	GO:0043122	regulation of I-kappaB kinase/NF-kappaB signaling	12/130	255/18903	1.97713817600783e-07	0.000663329858050626	3.20923045247134e-05	BIRC2/HMOX1/IL1B/NFKBIB/TLE1/TLR4/SQSTM1/TNIP1/MALT1/GOLT1B/TERF2IP/TICAM1	12	Sup	AVXQPEKZIGPIJW-UHFFFAOYSA-N_BRD-K17140735_U2OS_10 uM_6 h
BP	GO:1902893	regulation of miRNA transcription	7/130	61/18903	1.98143561298599e-07	0.000664771648156798	3.20923045247134e-05	ETS1/FOXO3/MYC/PPARG/STAT3/NR1H2/FOSL1	7	Sup	AVXQPEKZIGPIJW-UHFFFAOYSA-N_BRD-K17140735_U2OS_10 uM_6 h
BP	GO:0061614	miRNA transcription	7/130	62/18903	2.22092860045115e-07	0.000745121545451361	3.37230474331662e-05	ETS1/FOXO3/MYC/PPARG/STAT3/NR1H2/FOSL1	7	Sup	AVXQPEKZIGPIJW-UHFFFAOYSA-N_BRD-K17140735_U2OS_10 uM_6 h
BP	GO:0031663	lipopolysaccharide-mediated signaling pathway	7/130	63/18903	2.48435054863514e-07	0.000833499609067089	3.55039075309591e-05	IL1B/NFKBIA/CCL2/TLR4/TRIB1/MALT1/TICAM1	7	Sup	AVXQPEKZIGPIJW-UHFFFAOYSA-N_BRD-K17140735_U2OS_10 uM_6 h
BP	GO:0006469	negative regulation of protein kinase activity	11/130	216/18903	2.97489838771509e-07	0.000998078409078413	4.01524297008563e-05	CBLB/CDKN1A/HMGCR/IL1B/PPARG/RGS2/SNCA/SH3BP5/TRIB1/CHP1/TRIB3	11	Sup	AVXQPEKZIGPIJW-UHFFFAOYSA-N_BRD-K17140735_U2OS_10 uM_6 h
BP	GO:0051348	negative regulation of transferase activity	12/130	276/18903	4.61735509081686e-07	0.00154912263296906	5.90407509673425e-05	CBLB/CDKN1A/HMGCR/IL1B/PPARG/RGS2/SNCA/ZFP36/SH3BP5/TRIB1/CHP1/TRIB3	12	Sup	AVXQPEKZIGPIJW-UHFFFAOYSA-N_BRD-K17140735_U2OS_10 uM_6 h
BP	GO:0043409	negative regulation of MAPK cascade	10/130	181/18903	4.99089395975152e-07	0.00167444492349663	6.06262276795079e-05	DUSP4/DUSP6/HMGCR/IL1B/MYC/PPARG/RGS2/TLR4/TNIP1/SPRED2	10	Sup	AVXQPEKZIGPIJW-UHFFFAOYSA-N_BRD-K17140735_U2OS_10 uM_6 h
BP	GO:0038061	NIK/NF-kappaB signaling	9/130	142/18903	6.01781325500709e-07	0.00201897634705488	6.96196139977763e-05	BIRC2/EGFR/IL1B/NFKB2/NFKBIA/RELB/TLR4/MALT1/TERF2IP	9	Sup	AVXQPEKZIGPIJW-UHFFFAOYSA-N_BRD-K17140735_U2OS_10 uM_6 h
BP	GO:2000628	regulation of miRNA metabolic process	7/130	74/18903	7.58992992326414e-07	0.00254642148925512	8.38160682435102e-05	ETS1/FOXO3/MYC/PPARG/STAT3/NR1H2/FOSL1	7	Sup	AVXQPEKZIGPIJW-UHFFFAOYSA-N_BRD-K17140735_U2OS_10 uM_6 h
BP	GO:0030099	myeloid cell differentiation	14/130	407/18903	8.34264895295616e-07	0.00279895872371679	8.5725151789318e-05	ALAS1/ETS1/FOXO3/MEF2C/MYC/NFKBIA/PPARG/RELB/STAT3/TGFBR2/TLR4/ZFP36/DYRK3/TRIB1	14	Sup	AVXQPEKZIGPIJW-UHFFFAOYSA-N_BRD-K17140735_U2OS_10 uM_6 h
BP	GO:0033673	negative regulation of kinase activity	11/130	240/18903	8.46851586133644e-07	0.00284118707147838	8.5725151789318e-05	CBLB/CDKN1A/HMGCR/IL1B/PPARG/RGS2/SNCA/SH3BP5/TRIB1/CHP1/TRIB3	11	Sup	AVXQPEKZIGPIJW-UHFFFAOYSA-N_BRD-K17140735_U2OS_10 uM_6 h
BP	GO:1903706	regulation of hemopoiesis	14/130	413/18903	9.92271881822837e-07	0.00332907216351562	9.54100167432474e-05	ETS1/FOXO3/IL4R/MEF2C/MYC/NFKBIA/PNP/STAT3/TGFBR2/TLR4/XBP1/ZFP36/TRIB1/MALT1	14	Sup	AVXQPEKZIGPIJW-UHFFFAOYSA-N_BRD-K17140735_U2OS_10 uM_6 h
BP	GO:0007159	leukocyte cell-cell adhesion	14/130	414/18903	1.02106906999922e-06	0.0034256867298474	9.54100167432474e-05	CBLB/CD44/ETS1/FOXO3/ICAM1/IL1B/IL4R/PNP/PIK3CA/CCL2/TGFBR2/XBP1/TNIP1/MALT1	14	Sup	AVXQPEKZIGPIJW-UHFFFAOYSA-N_BRD-K17140735_U2OS_10 uM_6 h
BP	GO:1903320	regulation of protein modification by small protein conjugation or removal	11/130	252/18903	1.36635915371537e-06	0.00458413496071507	0.000122945689153024	BIRC2/CBLB/DAXX/SQSTM1/HERPUD1/TNIP1/MALT1/CHP1/DCUN1D4/TRIB3/TICAM1	11	Sup	AVXQPEKZIGPIJW-UHFFFAOYSA-N_BRD-K17140735_U2OS_10 uM_6 h
BP	GO:1901653	cellular response to peptide	13/130	373/18903	1.82134880285011e-06	0.00611062523356213	0.000158032820939025	CRK/FOXO3/ICAM1/IL1B/INSIG1/PIK3CA/PPARG/STAT3/TLR4/XBP1/ARHGEF2/RAB31/TRIB3	13	Sup	AVXQPEKZIGPIJW-UHFFFAOYSA-N_BRD-K17140735_U2OS_10 uM_6 h
BP	GO:0031396	regulation of protein ubiquitination	10/130	210/18903	1.93254400137483e-06	0.00648368512461256	0.000161898786031692	BIRC2/CBLB/DAXX/SQSTM1/HERPUD1/MALT1/CHP1/DCUN1D4/TRIB3/TICAM1	10	Sup	AVXQPEKZIGPIJW-UHFFFAOYSA-N_BRD-K17140735_U2OS_10 uM_6 h
BP	GO:0010586	miRNA metabolic process	7/130	90/18903	2.87686348592981e-06	0.0096518769952945	0.000232975471071088	ETS1/FOXO3/MYC/PPARG/STAT3/NR1H2/FOSL1	7	Sup	AVXQPEKZIGPIJW-UHFFFAOYSA-N_BRD-K17140735_U2OS_10 uM_6 h
BP	GO:1903039	positive regulation of leukocyte cell-cell adhesion	11/130	275/18903	3.18475502654495e-06	0.0106848531140583	0.000249589629924134	CD44/ETS1/FOXO3/IL1B/IL4R/PNP/PIK3CA/CCL2/TGFBR2/XBP1/MALT1	11	Sup	AVXQPEKZIGPIJW-UHFFFAOYSA-N_BRD-K17140735_U2OS_10 uM_6 h
BP	GO:0002702	positive regulation of production of molecular mediator of immune response	8/130	133/18903	3.84345788669553e-06	0.0128948012098635	0.000281574061950418	HK1/IL1B/IL4R/TLR4/XBP1/MAPKAPK2/MALT1/TICAM1	8	Sup	AVXQPEKZIGPIJW-UHFFFAOYSA-N_BRD-K17140735_U2OS_10 uM_6 h
BP	GO:0051251	positive regulation of lymphocyte activation	13/130	400/18903	3.91938699246718e-06	0.0131495433597274	0.000281574061950418	CDKN1A/FOXO3/IL1B/IL4R/MEF2C/PNP/PIK3CA/CCL2/TGFBR2/TLR4/XBP1/MALT1/TICAM1	13	Sup	AVXQPEKZIGPIJW-UHFFFAOYSA-N_BRD-K17140735_U2OS_10 uM_6 h
BP	GO:0001659	temperature homeostasis	9/130	178/18903	3.94057287738236e-06	0.0132206220036178	0.000281574061950418	IL1B/IL4R/NOTCH1/STAT3/TLR4/NR1H2/SQSTM1/KDM3A/ABHD6	9	Sup	AVXQPEKZIGPIJW-UHFFFAOYSA-N_BRD-K17140735_U2OS_10 uM_6 h
BP	GO:0070371	ERK1 and ERK2 cascade	12/130	340/18903	4.07471999878218e-06	0.0136706855959142	0.000282840714501933	CD44/DUSP4/DUSP6/EGFR/ICAM1/IL1B/MYC/NOTCH1/CCL2/TLR4/TNIP1/SPRED2	12	Sup	AVXQPEKZIGPIJW-UHFFFAOYSA-N_BRD-K17140735_U2OS_10 uM_6 h
BP	GO:0010506	regulation of autophagy	12/130	344/18903	4.59176164060475e-06	0.0154053603042289	0.000309876779722683	ATP6V0B/CTTN/FOXO3/HMOX1/NPC1/PIK3CA/SNCA/STAT3/PIK3R4/ATP6V1D/TRIB3/TICAM1	12	Sup	AVXQPEKZIGPIJW-UHFFFAOYSA-N_BRD-K17140735_U2OS_10 uM_6 h
BP	GO:0043405	regulation of MAP kinase activity	9/130	186/18903	5.63986136316431e-06	0.0189217348734163	0.000370321480119011	EGFR/HMGCR/IL1B/MEF2C/PPARG/RGS2/TLR4/TRIB1/TRIB3	9	Sup	AVXQPEKZIGPIJW-UHFFFAOYSA-N_BRD-K17140735_U2OS_10 uM_6 h
BP	GO:0002700	regulation of production of molecular mediator of immune response	9/130	187/18903	5.89097100263634e-06	0.0197642077138449	0.000376630500667166	HK1/HMOX1/IL1B/IL4R/TLR4/XBP1/MAPKAPK2/MALT1/TICAM1	9	Sup	AVXQPEKZIGPIJW-UHFFFAOYSA-N_BRD-K17140735_U2OS_10 uM_6 h
BP	GO:0051403	stress-activated MAPK cascade	10/130	239/18903	6.1191271011203e-06	0.0205296714242586	0.00038118610929516	CRK/DAXX/EGFR/IL1B/MYC/TLR4/ZFP36/MAPKAPK2/MAP4K4/TRIB1	10	Sup	AVXQPEKZIGPIJW-UHFFFAOYSA-N_BRD-K17140735_U2OS_10 uM_6 h
BP	GO:0031098	stress-activated protein kinase signaling cascade	10/130	246/18903	7.8862513136221e-06	0.0264583731572021	0.00047898600083789	CRK/DAXX/EGFR/IL1B/MYC/TLR4/ZFP36/MAPKAPK2/MAP4K4/TRIB1	10	Sup	AVXQPEKZIGPIJW-UHFFFAOYSA-N_BRD-K17140735_U2OS_10 uM_6 h
BP	GO:0033002	muscle cell proliferation	10/130	247/18903	8.17161445747306e-06	0.0274157665048221	0.000484212738584027	CDKN1A/HMOX1/MEF2C/NOTCH1/PIK3CA/PPARG/TGFBR2/TLR4/VGLL4/TRIB1	10	Sup	AVXQPEKZIGPIJW-UHFFFAOYSA-N_BRD-K17140735_U2OS_10 uM_6 h
BP	GO:0070372	regulation of ERK1 and ERK2 cascade	11/130	315/18903	1.15470092321687e-05	0.0387402159739261	0.000654250263199639	CD44/DUSP4/DUSP6/EGFR/ICAM1/IL1B/NOTCH1/CCL2/TLR4/TNIP1/SPRED2	11	Sup	AVXQPEKZIGPIJW-UHFFFAOYSA-N_BRD-K17140735_U2OS_10 uM_6 h
BP	GO:1903037	regulation of leukocyte cell-cell adhesion	12/130	377/18903	1.15797761055915e-05	0.0388501488342596	0.000654250263199639	CBLB/CD44/ETS1/FOXO3/IL1B/IL4R/PNP/PIK3CA/CCL2/TGFBR2/XBP1/MALT1	12	Sup	AVXQPEKZIGPIJW-UHFFFAOYSA-N_BRD-K17140735_U2OS_10 uM_6 h
BP	GO:0002696	positive regulation of leukocyte activation	13/130	450/18903	1.386195689399e-05	0.0465068653793364	0.000748676098783717	CDKN1A/FOXO3/IL1B/IL4R/MEF2C/PNP/PIK3CA/CCL2/TGFBR2/TLR4/XBP1/MALT1/TICAM1	13	Sup	AVXQPEKZIGPIJW-UHFFFAOYSA-N_BRD-K17140735_U2OS_10 uM_6 h
BP	GO:0060420	regulation of heart growth	6/130	76/18903	1.38883334342889e-05	0.0465953586720391	0.000748676098783717	DUSP6/MEF2C/NOTCH1/RGS2/TGFBR2/VGLL4	6	Sup	AVXQPEKZIGPIJW-UHFFFAOYSA-N_BRD-K17140735_U2OS_10 uM_6 h
BP	GO:0022409	positive regulation of cell-cell adhesion	11/130	322/18903	1.41755396520141e-05	0.0475589355325072	0.000748676098783717	CD44/ETS1/FOXO3/IL1B/IL4R/PNP/PIK3CA/CCL2/TGFBR2/XBP1/MALT1	11	Sup	AVXQPEKZIGPIJW-UHFFFAOYSA-N_BRD-K17140735_U2OS_10 uM_6 h
BP	GO:0035710	CD4-positive, alpha-beta T cell activation	7/130	115/18903	1.46353743476155e-05	0.0491016809362499	0.000756516102895778	CBLB/CTSL/IL4R/RELB/STAT3/TGFBR2/MALT1	7	Sup	AVXQPEKZIGPIJW-UHFFFAOYSA-N_BRD-K17140735_U2OS_10 uM_6 h
CC	GO:0090575	RNA polymerase II transcription regulator complex	10/131	249/19869	6.10205587069946e-06	0.00170247358792515	0.000909135406678941	CDK7/CEBPD/MYC/NFIL3/PPARG/STAT3/TLE1/NR1H2/XBP1/FOSL1	10	Sup	AVXQPEKZIGPIJW-UHFFFAOYSA-N_BRD-K17140735_U2OS_10 uM_6 h
CC	GO:0045121	membrane raft	11/131	326/19869	1.08061336384248e-05	0.00301491128512051	0.000909135406678941	BIRC2/ATP1B1/CBLB/CRK/EGFR/HK1/HMOX1/ICAM1/NPC1/TGFBR2/CHP1	11	Sup	AVXQPEKZIGPIJW-UHFFFAOYSA-N_BRD-K17140735_U2OS_10 uM_6 h
CC	GO:0098857	membrane microdomain	11/131	327/19869	1.11203257898497e-05	0.00310257089536807	0.000909135406678941	BIRC2/ATP1B1/CBLB/CRK/EGFR/HK1/HMOX1/ICAM1/NPC1/TGFBR2/CHP1	11	Sup	AVXQPEKZIGPIJW-UHFFFAOYSA-N_BRD-K17140735_U2OS_10 uM_6 h
CC	GO:0001650	fibrillar center	7/131	145/19869	5.00476879110889e-05	0.0139633049271938	0.00306871349560098	CDK7/NFKBIE/TXNRD1/RNMT/NOLC1/POLR1C/MALT1	7	Sup	AVXQPEKZIGPIJW-UHFFFAOYSA-N_BRD-K17140735_U2OS_10 uM_6 h
MF	GO:0004860	protein kinase inhibitor activity	7/132	70/18432	6.78162078990843e-07	0.000284828073176154	0.000172670405597257	CDKN1A/SNCA/SH3BP5/TRIB1/CHP1/TRIB3/SPRED2	7	Sup	AVXQPEKZIGPIJW-UHFFFAOYSA-N_BRD-K17140735_U2OS_10 uM_6 h
MF	GO:0019210	kinase inhibitor activity	7/132	74/18432	9.9416294131754e-07	0.000417548435353367	0.000172670405597257	CDKN1A/SNCA/SH3BP5/TRIB1/CHP1/TRIB3/SPRED2	7	Sup	AVXQPEKZIGPIJW-UHFFFAOYSA-N_BRD-K17140735_U2OS_10 uM_6 h
MF	GO:0019207	kinase regulator activity	11/132	246/18432	1.60061274103684e-06	0.000672257351235472	0.000185334106856897	CDKN1A/DAXX/EGFR/PIK3CA/SNCA/SH3BP5/TRIB1/MALT1/CHP1/TRIB3/SPRED2	11	Sup	AVXQPEKZIGPIJW-UHFFFAOYSA-N_BRD-K17140735_U2OS_10 uM_6 h
MF	GO:0019887	protein kinase regulator activity	10/132	218/18432	3.87187356286183e-06	0.00162618689640197	0.000336241651511685	CDKN1A/DAXX/EGFR/PIK3CA/SNCA/SH3BP5/TRIB1/CHP1/TRIB3/SPRED2	10	Sup	AVXQPEKZIGPIJW-UHFFFAOYSA-N_BRD-K17140735_U2OS_10 uM_6 h
MF	GO:0004857	enzyme inhibitor activity	12/132	395/18432	2.74292918011159e-05	0.0115203025564687	0.00190561395670911	BIRC2/CAST/CDKN1A/NOTCH1/RGS2/SNCA/SH3BP5/TRIB1/ARPP19/CHP1/TRIB3/SPRED2	12	Sup	AVXQPEKZIGPIJW-UHFFFAOYSA-N_BRD-K17140735_U2OS_10 uM_6 h
MF	GO:0140297	DNA-binding transcription factor binding	13/132	476/18432	3.80478250866028e-05	0.0159800865363732	0.00219352913428118	DAXX/ETS1/MEF2C/MYC/NFKBIA/PPARG/STAT3/TLE1/TP53BP2/NR1H2/BHLHE40/TRIB1/KDM3A	13	Sup	AVXQPEKZIGPIJW-UHFFFAOYSA-N_BRD-K17140735_U2OS_10 uM_6 h
MF	GO:0061629	RNA polymerase II-specific DNA-binding transcription factor binding	11/132	350/18432	4.4202935584757e-05	0.018565232945598	0.00219352913428118	DAXX/ETS1/MEF2C/NFKBIA/PPARG/STAT3/TP53BP2/NR1H2/BHLHE40/TRIB1/KDM3A	11	Sup	AVXQPEKZIGPIJW-UHFFFAOYSA-N_BRD-K17140735_U2OS_10 uM_6 h
MF	GO:0017017	MAP kinase tyrosine/serine/threonine phosphatase activity	3/132	13/18432	9.74271233872549e-05	0.0409193918226471	0.00423038825234133	DUSP4/DUSP6/DUSP14	3	Sup	AVXQPEKZIGPIJW-UHFFFAOYSA-N_BRD-K17140735_U2OS_10 uM_6 h
BP	GO:0140014	mitotic nuclear division	21/158	325/18903	3.95843639256916e-13	1.24294902726672e-09	1.01627645910276e-09	BIRC5/BMP4/BUB1B/CCNB1/CDC20/CENPE/MYBL2/PIN1/PLK1/AURKA/SMC1A/AURKB/NCAPD2/KIF14/SMC4/KIF2C/UBE2C/CHEK2/PDS5A/NUSAP1/PSRC1	21	Inf	AVXQPEKZIGPIJW-UHFFFAOYSA-N_BRD-K17140735_U2OS_10 uM_6 h
BP	GO:0044772	mitotic cell cycle phase transition	24/158	473/18903	1.37806017558433e-12	4.3271089513348e-09	1.26384814928521e-09	AKT1/BIRC5/BRCA1/BUB1B/CCNA2/CCNB1/CCNF/CDK1/CDC20/CENPE/EZH2/ORC1/PLK1/PSME2/RAD51C/RPA2/AURKA/TP53/CCNB2/AURKB/MELK/KIF14/UBE2C/CHEK2	24	Inf	AVXQPEKZIGPIJW-UHFFFAOYSA-N_BRD-K17140735_U2OS_10 uM_6 h
BP	GO:0000819	sister chromatid segregation	18/158	239/18903	1.60651709299029e-12	5.0444636719895e-09	1.26384814928521e-09	BIRC5/BUB1B/CCNB1/CDC20/CENPE/PLK1/RAD51C/TOP2A/SMC1A/AURKB/NCAPD2/KIF14/SMC4/KIF2C/UBE2C/PDS5A/NUSAP1/PSRC1	18	Inf	AVXQPEKZIGPIJW-UHFFFAOYSA-N_BRD-K17140735_U2OS_10 uM_6 h
BP	GO:0000280	nuclear division	24/158	481/18903	1.96909510753743e-12	6.18295863766752e-09	1.26384814928521e-09	BIRC5/BMP4/BUB1B/CCNB1/CDC20/CENPE/MYBL2/PIN1/PLK1/RAD51C/AURKA/TOP2A/SMC1A/CCNB2/AURKB/NCAPD2/KIF14/SMC4/KIF2C/UBE2C/CHEK2/PDS5A/NUSAP1/PSRC1	24	Inf	AVXQPEKZIGPIJW-UHFFFAOYSA-N_BRD-K17140735_U2OS_10 uM_6 h
BP	GO:0000070	mitotic sister chromatid segregation	16/158	204/18903	1.60601921142924e-11	5.0429003238878e-08	7.4250759903031e-09	BIRC5/BUB1B/CCNB1/CDC20/CENPE/PLK1/SMC1A/AURKB/NCAPD2/KIF14/SMC4/KIF2C/UBE2C/PDS5A/NUSAP1/PSRC1	16	Inf	AVXQPEKZIGPIJW-UHFFFAOYSA-N_BRD-K17140735_U2OS_10 uM_6 h
BP	GO:1901990	regulation of mitotic cell cycle phase transition	20/158	354/18903	1.73525761150995e-11	5.44870890014124e-08	7.4250759903031e-09	AKT1/BIRC5/BRCA1/BUB1B/CCNB1/CDK1/CDC20/CENPE/EZH2/ORC1/PLK1/PSME2/RAD51C/RPA2/AURKA/TP53/AURKB/KIF14/UBE2C/CHEK2	20	Inf	AVXQPEKZIGPIJW-UHFFFAOYSA-N_BRD-K17140735_U2OS_10 uM_6 h
BP	GO:0044839	cell cycle G2/M phase transition	14/158	157/18903	5.66535381741077e-11	1.77892109866698e-07	2.0778643549872e-08	BRCA1/CCNA2/CCNB1/CDK1/ORC1/PLK1/RAD51C/AURKA/TP53/CCNB2/AURKB/MELK/KIF14/CHEK2	14	Inf	AVXQPEKZIGPIJW-UHFFFAOYSA-N_BRD-K17140735_U2OS_10 uM_6 h
BP	GO:0098813	nuclear chromosome segregation	18/158	321/18903	2.15343657406294e-10	6.76179084255764e-07	6.91083132123621e-08	BIRC5/BUB1B/CCNB1/CDC20/CENPE/PLK1/RAD51C/TOP2A/SMC1A/AURKB/NCAPD2/KIF14/SMC4/KIF2C/UBE2C/PDS5A/NUSAP1/PSRC1	18	Inf	AVXQPEKZIGPIJW-UHFFFAOYSA-N_BRD-K17140735_U2OS_10 uM_6 h
BP	GO:0007059	chromosome segregation	19/158	382/18903	4.99730091187776e-10	1.56915248632961e-06	1.4255458390725e-07	BIRC5/BRCA1/BUB1B/CCNB1/CDC20/CENPE/PLK1/RAD51C/TOP2A/SMC1A/AURKB/NCAPD2/KIF14/SMC4/KIF2C/UBE2C/PDS5A/NUSAP1/PSRC1	19	Inf	AVXQPEKZIGPIJW-UHFFFAOYSA-N_BRD-K17140735_U2OS_10 uM_6 h
BP	GO:1902850	microtubule cytoskeleton organization involved in mitosis	13/158	163/18903	1.13134002279932e-09	3.55240767158987e-06	2.90456664800794e-07	BIRC5/CCNB1/CDC20/CENPE/MYBL2/PAFAH1B1/PLK1/AURKA/SMC1A/AURKB/CHEK2/NUSAP1/PSRC1	13	Inf	AVXQPEKZIGPIJW-UHFFFAOYSA-N_BRD-K17140735_U2OS_10 uM_6 h
BP	GO:1901987	regulation of cell cycle phase transition	20/158	453/18903	1.34858019860982e-09	4.23454182363484e-06	3.14754746833431e-07	AKT1/BIRC5/BRCA1/BUB1B/CCNB1/CDK1/CDC20/CENPE/EZH2/ORC1/PLK1/PSME2/RAD51C/RPA2/AURKA/TP53/AURKB/KIF14/UBE2C/CHEK2	20	Inf	AVXQPEKZIGPIJW-UHFFFAOYSA-N_BRD-K17140735_U2OS_10 uM_6 h
BP	GO:0045930	negative regulation of mitotic cell cycle	15/158	246/18903	2.39115193595639e-09	7.50821707890306e-06	4.74913190124419e-07	ABL1/BIRC5/BMP4/BRCA1/BUB1B/CCNB1/CDK1/CDC20/EZH2/ORC1/PLK1/RPA2/TP53/AURKB/CHEK2	15	Inf	AVXQPEKZIGPIJW-UHFFFAOYSA-N_BRD-K17140735_U2OS_10 uM_6 h
BP	GO:0007093	mitotic cell cycle checkpoint signaling	12/158	141/18903	2.40474698566485e-09	7.55090553498764e-06	4.74913190124419e-07	BIRC5/BRCA1/BUB1B/CCNB1/CDK1/CDC20/ORC1/PLK1/RPA2/TP53/AURKB/CHEK2	12	Inf	AVXQPEKZIGPIJW-UHFFFAOYSA-N_BRD-K17140735_U2OS_10 uM_6 h
BP	GO:0000086	G2/M transition of mitotic cell cycle	12/158	142/18903	2.60797641895196e-09	8.18904595550917e-06	4.78259735776228e-07	BRCA1/CCNA2/CCNB1/CDK1/ORC1/PLK1/RAD51C/AURKA/AURKB/MELK/KIF14/CHEK2	12	Inf	AVXQPEKZIGPIJW-UHFFFAOYSA-N_BRD-K17140735_U2OS_10 uM_6 h
BP	GO:1901991	negative regulation of mitotic cell cycle phase transition	13/158	194/18903	9.44018467916329e-09	2.96421798925727e-05	1.61576213561258e-06	BIRC5/BRCA1/BUB1B/CCNB1/CDK1/CDC20/EZH2/ORC1/PLK1/RPA2/TP53/AURKB/CHEK2	13	Inf	AVXQPEKZIGPIJW-UHFFFAOYSA-N_BRD-K17140735_U2OS_10 uM_6 h
BP	GO:0007052	mitotic spindle organization	11/158	133/18903	1.54000481167923e-08	4.83561510867277e-05	2.47109982610897e-06	BIRC5/CCNB1/CDC20/CENPE/MYBL2/PLK1/AURKA/SMC1A/AURKB/CHEK2/PSRC1	11	Inf	AVXQPEKZIGPIJW-UHFFFAOYSA-N_BRD-K17140735_U2OS_10 uM_6 h
BP	GO:0006260	DNA replication	15/158	286/18903	1.83092816097313e-08	5.74911442545563e-05	2.76509831864611e-06	BRCA1/CCNA2/CDK1/GLI2/LIG1/ORC1/POLE2/RFC5/RPA1/RPA2/RPA3/TP53/RUVBL1/DNAJA3/PDS5A	15	Inf	AVXQPEKZIGPIJW-UHFFFAOYSA-N_BRD-K17140735_U2OS_10 uM_6 h
BP	GO:1902749	regulation of cell cycle G2/M phase transition	10/158	110/18903	2.86434215741137e-08	8.99403437427171e-05	4.08545644557096e-06	BRCA1/CCNB1/CDK1/ORC1/PLK1/RAD51C/AURKA/TP53/AURKB/KIF14	10	Inf	AVXQPEKZIGPIJW-UHFFFAOYSA-N_BRD-K17140735_U2OS_10 uM_6 h
BP	GO:0045786	negative regulation of cell cycle	17/158	405/18903	5.26243883021625e-08	0.00016524057926879	6.87313648022229e-06	ABL1/BIRC5/BMP4/BRCA1/BUB1B/CCNB1/CCNF/CDK1/CDC20/EZH2/ORC1/PLK1/RPA2/TP53/AURKB/CHEK2/RNF167	17	Inf	AVXQPEKZIGPIJW-UHFFFAOYSA-N_BRD-K17140735_U2OS_10 uM_6 h
BP	GO:0000075	cell cycle checkpoint signaling	12/158	186/18903	5.44857504470811e-08	0.000171085256403835	6.87313648022229e-06	BIRC5/BRCA1/BUB1B/CCNB1/CDK1/CDC20/ORC1/PLK1/RPA2/TP53/AURKB/CHEK2	12	Inf	AVXQPEKZIGPIJW-UHFFFAOYSA-N_BRD-K17140735_U2OS_10 uM_6 h
BP	GO:0007088	regulation of mitotic nuclear division	10/158	118/18903	5.62193820337986e-08	0.000176528859586128	6.87313648022229e-06	BIRC5/BMP4/BUB1B/CCNB1/CDC20/PIN1/PLK1/AURKA/AURKB/NUSAP1	10	Inf	AVXQPEKZIGPIJW-UHFFFAOYSA-N_BRD-K17140735_U2OS_10 uM_6 h
BP	GO:0045787	positive regulation of cell cycle	16/158	362/18903	6.56085875990916e-08	0.000206010965061148	7.65642799780787e-06	ABL1/AKT1/BIRC5/CCNB1/CDK1/EZH2/PAFAH1B1/RAD51C/AURKA/AURKB/KIF14/SMC4/UBE2C/CHEK2/NUSAP1/PSRC1	16	Inf	AVXQPEKZIGPIJW-UHFFFAOYSA-N_BRD-K17140735_U2OS_10 uM_6 h
BP	GO:0010948	negative regulation of cell cycle process	15/158	318/18903	7.42446337775812e-08	0.000233128150061605	8.28753600839911e-06	BIRC5/BMP4/BRCA1/BUB1B/CCNB1/CCNF/CDK1/CDC20/EZH2/ORC1/PLK1/RPA2/TP53/AURKB/CHEK2	15	Inf	AVXQPEKZIGPIJW-UHFFFAOYSA-N_BRD-K17140735_U2OS_10 uM_6 h
BP	GO:0007051	spindle organization	12/158	195/18903	9.16137603658402e-08	0.000287667207548738	9.80026147071422e-06	BIRC5/CCNB1/CDC20/CENPE/MYBL2/PLK1/AURKA/SMC1A/CCNB2/AURKB/CHEK2/PSRC1	12	Inf	AVXQPEKZIGPIJW-UHFFFAOYSA-N_BRD-K17140735_U2OS_10 uM_6 h
BP	GO:0010389	regulation of G2/M transition of mitotic cell cycle	9/158	99/18903	1.44351519131796e-07	0.000453263770073838	1.48241412699979e-05	BRCA1/CCNB1/CDK1/ORC1/PLK1/RAD51C/AURKA/AURKB/KIF14	9	Inf	AVXQPEKZIGPIJW-UHFFFAOYSA-N_BRD-K17140735_U2OS_10 uM_6 h
BP	GO:0051983	regulation of chromosome segregation	10/158	132/18903	1.62907702018464e-07	0.000511530184337979	1.6086311142633e-05	BIRC5/BUB1B/CCNB1/CDC20/CENPE/PLK1/AURKB/SMC4/KIF2C/UBE2C	10	Inf	AVXQPEKZIGPIJW-UHFFFAOYSA-N_BRD-K17140735_U2OS_10 uM_6 h
BP	GO:0051304	chromosome separation	10/158	135/18903	2.01234131447267e-07	0.000631875172744419	1.9134894604284e-05	BIRC5/BUB1B/CCNB1/CDC20/CENPE/PLK1/TOP2A/AURKB/SMC4/UBE2C	10	Inf	AVXQPEKZIGPIJW-UHFFFAOYSA-N_BRD-K17140735_U2OS_10 uM_6 h
BP	GO:0090068	positive regulation of cell cycle process	13/158	260/18903	2.9435441793944e-07	0.000924272872329842	2.69898656148231e-05	AKT1/BIRC5/CCNB1/CDK1/EZH2/RAD51C/AURKA/AURKB/KIF14/SMC4/UBE2C/CHEK2/NUSAP1	13	Inf	AVXQPEKZIGPIJW-UHFFFAOYSA-N_BRD-K17140735_U2OS_10 uM_6 h
BP	GO:0070227	lymphocyte apoptotic process	8/158	80/18903	3.47190449805781e-07	0.00109017801239015	3.07367516180145e-05	AKT1/BAX/BMP4/DFFA/TP53/DNAJA3/AURKB/CHEK2	8	Inf	AVXQPEKZIGPIJW-UHFFFAOYSA-N_BRD-K17140735_U2OS_10 uM_6 h
BP	GO:1905818	regulation of chromosome separation	9/158	111/18903	3.86945752767428e-07	0.00121500966368972	3.09813765979286e-05	BIRC5/BUB1B/CCNB1/CDC20/CENPE/PLK1/AURKB/SMC4/UBE2C	9	Inf	AVXQPEKZIGPIJW-UHFFFAOYSA-N_BRD-K17140735_U2OS_10 uM_6 h
BP	GO:0051783	regulation of nuclear division	10/158	145/18903	3.92220835483604e-07	0.00123157342341852	3.09813765979286e-05	BIRC5/BMP4/BUB1B/CCNB1/CDC20/PIN1/PLK1/AURKA/AURKB/NUSAP1	10	Inf	AVXQPEKZIGPIJW-UHFFFAOYSA-N_BRD-K17140735_U2OS_10 uM_6 h
BP	GO:0070242	thymocyte apoptotic process	5/158	19/18903	4.05037371731095e-07	0.00127181734723564	3.09813765979286e-05	BAX/BMP4/DFFA/TP53/CHEK2	5	Inf	AVXQPEKZIGPIJW-UHFFFAOYSA-N_BRD-K17140735_U2OS_10 uM_6 h
BP	GO:0045839	negative regulation of mitotic nuclear division	7/158	56/18903	4.102904731911e-07	0.00128831208582005	3.09813765979286e-05	BIRC5/BMP4/BUB1B/CCNB1/CDC20/PLK1/AURKB	7	Inf	AVXQPEKZIGPIJW-UHFFFAOYSA-N_BRD-K17140735_U2OS_10 uM_6 h
BP	GO:0051438	regulation of ubiquitin-protein transferase activity	7/158	56/18903	4.102904731911e-07	0.00128831208582005	3.09813765979286e-05	ABL1/BUB1B/CDC20/PIN1/PLK1/SKP1/UBE2C	7	Inf	AVXQPEKZIGPIJW-UHFFFAOYSA-N_BRD-K17140735_U2OS_10 uM_6 h
BP	GO:0007080	mitotic metaphase plate congression	7/158	57/18903	4.64471665641365e-07	0.00145844103011389	3.3124163523371e-05	BIRC5/CCNB1/CENPE/AURKB/KIF14/KIF2C/PSRC1	7	Inf	AVXQPEKZIGPIJW-UHFFFAOYSA-N_BRD-K17140735_U2OS_10 uM_6 h
BP	GO:0070231	T cell apoptotic process	7/158	57/18903	4.64471665641365e-07	0.00145844103011389	3.3124163523371e-05	AKT1/BAX/BMP4/DFFA/TP53/DNAJA3/CHEK2	7	Inf	AVXQPEKZIGPIJW-UHFFFAOYSA-N_BRD-K17140735_U2OS_10 uM_6 h
BP	GO:1901988	negative regulation of cell cycle phase transition	13/158	272/18903	4.92263282781179e-07	0.0015457067079329	3.41573299204352e-05	BIRC5/BRCA1/BUB1B/CCNB1/CDK1/CDC20/EZH2/ORC1/PLK1/RPA2/TP53/AURKB/CHEK2	13	Inf	AVXQPEKZIGPIJW-UHFFFAOYSA-N_BRD-K17140735_U2OS_10 uM_6 h
BP	GO:0140694	non-membrane-bounded organelle assembly	15/158	386/18903	8.86095592792621e-07	0.00278234016136883	5.98666800781497e-05	BIRC5/BRCA1/CDC20/CENPE/CIRBP/MYBL2/PLK1/AURKA/TPM1/SMC1A/CCNB2/AURKB/MYL9/CHEK2/MTERF3	15	Inf	AVXQPEKZIGPIJW-UHFFFAOYSA-N_BRD-K17140735_U2OS_10 uM_6 h
BP	GO:0051784	negative regulation of nuclear division	7/158	63/18903	9.32053913525385e-07	0.00292664928846971	6.13570713923998e-05	BIRC5/BMP4/BUB1B/CCNB1/CDC20/PLK1/AURKB	7	Inf	AVXQPEKZIGPIJW-UHFFFAOYSA-N_BRD-K17140735_U2OS_10 uM_6 h
BP	GO:0030071	regulation of mitotic metaphase/anaphase transition	8/158	92/18903	1.02433773944439e-06	0.00321642050185538	6.57463091185491e-05	BIRC5/BUB1B/CCNB1/CDC20/CENPE/PLK1/AURKB/UBE2C	8	Inf	AVXQPEKZIGPIJW-UHFFFAOYSA-N_BRD-K17140735_U2OS_10 uM_6 h
BP	GO:0051225	spindle assembly	9/158	128/18903	1.29379354841215e-06	0.00406251174201416	7.81935279878168e-05	BIRC5/CDC20/MYBL2/PLK1/AURKA/SMC1A/CCNB2/AURKB/CHEK2	9	Inf	AVXQPEKZIGPIJW-UHFFFAOYSA-N_BRD-K17140735_U2OS_10 uM_6 h
BP	GO:0007091	metaphase/anaphase transition of mitotic cell cycle	8/158	95/18903	1.30963739987795e-06	0.00411226143561676	7.81935279878168e-05	BIRC5/BUB1B/CCNB1/CDC20/CENPE/PLK1/AURKB/UBE2C	8	Inf	AVXQPEKZIGPIJW-UHFFFAOYSA-N_BRD-K17140735_U2OS_10 uM_6 h
BP	GO:1902099	regulation of metaphase/anaphase transition of cell cycle	8/158	95/18903	1.30963739987795e-06	0.00411226143561676	7.81935279878168e-05	BIRC5/BUB1B/CCNB1/CDC20/CENPE/PLK1/AURKB/UBE2C	8	Inf	AVXQPEKZIGPIJW-UHFFFAOYSA-N_BRD-K17140735_U2OS_10 uM_6 h
BP	GO:0033044	regulation of chromosome organization	12/158	252/18903	1.43063658788205e-06	0.00449219888594964	8.3476618130247e-05	BIRC5/BUB1B/CCNB1/CDC20/CENPE/PLK1/TOP2A/RUVBL1/AURKB/NCAPD2/SMC4/UBE2C	12	Inf	AVXQPEKZIGPIJW-UHFFFAOYSA-N_BRD-K17140735_U2OS_10 uM_6 h
BP	GO:1904668	positive regulation of ubiquitin protein ligase activity	4/158	11/18903	1.481402405383e-06	0.0046516035529026	8.45179056544825e-05	CDC20/PLK1/SKP1/UBE2C	4	Inf	AVXQPEKZIGPIJW-UHFFFAOYSA-N_BRD-K17140735_U2OS_10 uM_6 h
BP	GO:0010965	regulation of mitotic sister chromatid separation	8/158	98/18903	1.66003211406637e-06	0.00521250083816841	9.06790218635583e-05	BIRC5/BUB1B/CCNB1/CDC20/CENPE/PLK1/AURKB/UBE2C	8	Inf	AVXQPEKZIGPIJW-UHFFFAOYSA-N_BRD-K17140735_U2OS_10 uM_6 h
BP	GO:0044784	metaphase/anaphase transition of cell cycle	8/158	98/18903	1.66003211406637e-06	0.00521250083816841	9.06790218635583e-05	BIRC5/BUB1B/CCNB1/CDC20/CENPE/PLK1/AURKB/UBE2C	8	Inf	AVXQPEKZIGPIJW-UHFFFAOYSA-N_BRD-K17140735_U2OS_10 uM_6 h
BP	GO:0051306	mitotic sister chromatid separation	8/158	101/18903	2.08724733825561e-06	0.00655395664212262	0.000108771596011401	BIRC5/BUB1B/CCNB1/CDC20/CENPE/PLK1/AURKB/UBE2C	8	Inf	AVXQPEKZIGPIJW-UHFFFAOYSA-N_BRD-K17140735_U2OS_10 uM_6 h
BP	GO:0051310	metaphase plate congression	7/158	71/18903	2.11856502938877e-06	0.00665229419228074	0.000108771596011401	BIRC5/CCNB1/CENPE/AURKB/KIF14/KIF2C/PSRC1	7	Inf	AVXQPEKZIGPIJW-UHFFFAOYSA-N_BRD-K17140735_U2OS_10 uM_6 h
BP	GO:0007094	mitotic spindle assembly checkpoint signaling	6/158	46/18903	2.20308193643429e-06	0.00691767728040366	0.000108771596011401	BIRC5/BUB1B/CCNB1/CDC20/PLK1/AURKB	6	Inf	AVXQPEKZIGPIJW-UHFFFAOYSA-N_BRD-K17140735_U2OS_10 uM_6 h
BP	GO:0071173	spindle assembly checkpoint signaling	6/158	46/18903	2.20308193643429e-06	0.00691767728040366	0.000108771596011401	BIRC5/BUB1B/CCNB1/CDC20/PLK1/AURKB	6	Inf	AVXQPEKZIGPIJW-UHFFFAOYSA-N_BRD-K17140735_U2OS_10 uM_6 h
BP	GO:0071174	mitotic spindle checkpoint signaling	6/158	46/18903	2.20308193643429e-06	0.00691767728040366	0.000108771596011401	BIRC5/BUB1B/CCNB1/CDC20/PLK1/AURKB	6	Inf	AVXQPEKZIGPIJW-UHFFFAOYSA-N_BRD-K17140735_U2OS_10 uM_6 h
BP	GO:0031577	spindle checkpoint signaling	6/158	47/18903	2.50814369945476e-06	0.00787557121628795	0.000121496772253628	BIRC5/BUB1B/CCNB1/CDC20/PLK1/AURKB	6	Inf	AVXQPEKZIGPIJW-UHFFFAOYSA-N_BRD-K17140735_U2OS_10 uM_6 h
BP	GO:0090307	mitotic spindle assembly	7/158	74/18903	2.80734952306836e-06	0.00881507750243464	0.000130512652934564	BIRC5/CDC20/MYBL2/PLK1/SMC1A/AURKB/CHEK2	7	Inf	AVXQPEKZIGPIJW-UHFFFAOYSA-N_BRD-K17140735_U2OS_10 uM_6 h
BP	GO:0045841	negative regulation of mitotic metaphase/anaphase transition	6/158	48/18903	2.84677045351324e-06	0.00893885922403157	0.000130512652934564	BIRC5/BUB1B/CCNB1/CDC20/PLK1/AURKB	6	Inf	AVXQPEKZIGPIJW-UHFFFAOYSA-N_BRD-K17140735_U2OS_10 uM_6 h
BP	GO:1901976	regulation of cell cycle checkpoint	6/158	48/18903	2.84677045351324e-06	0.00893885922403157	0.000130512652934564	BIRC5/BRCA1/CCNB1/RPA2/AURKB/CHEK2	6	Inf	AVXQPEKZIGPIJW-UHFFFAOYSA-N_BRD-K17140735_U2OS_10 uM_6 h
BP	GO:0030261	chromosome condensation	6/158	49/18903	3.2217251403775e-06	0.0101162169407854	0.000142842872756951	CDK1/PLK1/TOP2A/NCAPD2/SMC4/NUSAP1	6	Inf	AVXQPEKZIGPIJW-UHFFFAOYSA-N_BRD-K17140735_U2OS_10 uM_6 h
BP	GO:0033045	regulation of sister chromatid segregation	8/158	107/18903	3.22699560840837e-06	0.0101327662104023	0.000142842872756951	BIRC5/BUB1B/CCNB1/CDC20/CENPE/PLK1/AURKB/UBE2C	8	Inf	AVXQPEKZIGPIJW-UHFFFAOYSA-N_BRD-K17140735_U2OS_10 uM_6 h
BP	GO:1902100	negative regulation of metaphase/anaphase transition of cell cycle	6/158	50/18903	3.63592194107208e-06	0.0114167948949663	0.00015722837503506	BIRC5/BUB1B/CCNB1/CDC20/PLK1/AURKB	6	Inf	AVXQPEKZIGPIJW-UHFFFAOYSA-N_BRD-K17140735_U2OS_10 uM_6 h
BP	GO:0051348	negative regulation of transferase activity	12/158	276/18903	3.67446386920805e-06	0.0115378165493133	0.00015722837503506	ABL1/AKT1/BMP4/BUB1B/CDC20/EPHB2/PLK1/TP53/PIP4K2B/ITGB1BP1/DUSP22/SNX6	12	Inf	AVXQPEKZIGPIJW-UHFFFAOYSA-N_BRD-K17140735_U2OS_10 uM_6 h
BP	GO:0033046	negative regulation of sister chromatid segregation	6/158	51/18903	4.0924301519545e-06	0.0128502306771371	0.000166774221230025	BIRC5/BUB1B/CCNB1/CDC20/PLK1/AURKB	6	Inf	AVXQPEKZIGPIJW-UHFFFAOYSA-N_BRD-K17140735_U2OS_10 uM_6 h
BP	GO:0033048	negative regulation of mitotic sister chromatid segregation	6/158	51/18903	4.0924301519545e-06	0.0128502306771371	0.000166774221230025	BIRC5/BUB1B/CCNB1/CDC20/PLK1/AURKB	6	Inf	AVXQPEKZIGPIJW-UHFFFAOYSA-N_BRD-K17140735_U2OS_10 uM_6 h
BP	GO:2000816	negative regulation of mitotic sister chromatid separation	6/158	51/18903	4.0924301519545e-06	0.0128502306771371	0.000166774221230025	BIRC5/BUB1B/CCNB1/CDC20/PLK1/AURKB	6	Inf	AVXQPEKZIGPIJW-UHFFFAOYSA-N_BRD-K17140735_U2OS_10 uM_6 h
BP	GO:0051985	negative regulation of chromosome segregation	6/158	53/18903	5.14545642088884e-06	0.016156733161591	0.000203235112721423	BIRC5/BUB1B/CCNB1/CDC20/PLK1/AURKB	6	Inf	AVXQPEKZIGPIJW-UHFFFAOYSA-N_BRD-K17140735_U2OS_10 uM_6 h
BP	GO:1905819	negative regulation of chromosome separation	6/158	53/18903	5.14545642088884e-06	0.016156733161591	0.000203235112721423	BIRC5/BUB1B/CCNB1/CDC20/PLK1/AURKB	6	Inf	AVXQPEKZIGPIJW-UHFFFAOYSA-N_BRD-K17140735_U2OS_10 uM_6 h
BP	GO:0051303	establishment of chromosome localization	7/158	82/18903	5.60857683891543e-06	0.0176109312741944	0.000218170955504222	BIRC5/CCNB1/CENPE/AURKB/KIF14/KIF2C/PSRC1	7	Inf	AVXQPEKZIGPIJW-UHFFFAOYSA-N_BRD-K17140735_U2OS_10 uM_6 h
BP	GO:0071887	leukocyte apoptotic process	8/158	117/18903	6.29192374625517e-06	0.0197566405632412	0.000241099796026966	AKT1/BAX/BMP4/DFFA/TP53/DNAJA3/AURKB/CHEK2	8	Inf	AVXQPEKZIGPIJW-UHFFFAOYSA-N_BRD-K17140735_U2OS_10 uM_6 h
BP	GO:0051443	positive regulation of ubiquitin-protein transferase activity	5/158	32/18903	6.42531134562248e-06	0.0201754776252546	0.000242590315355623	CDC20/PIN1/PLK1/SKP1/UBE2C	5	Inf	AVXQPEKZIGPIJW-UHFFFAOYSA-N_BRD-K17140735_U2OS_10 uM_6 h
BP	GO:0033047	regulation of mitotic sister chromatid segregation	6/158	56/18903	7.1284018818104e-06	0.0223831819088847	0.000261022134746525	BIRC5/BUB1B/CCNB1/CDC20/PLK1/AURKB	6	Inf	AVXQPEKZIGPIJW-UHFFFAOYSA-N_BRD-K17140735_U2OS_10 uM_6 h
BP	GO:0044774	mitotic DNA integrity checkpoint signaling	7/158	85/18903	7.13078730973543e-06	0.0223906721525692	0.000261022134746525	BRCA1/CDK1/ORC1/PLK1/RPA2/TP53/CHEK2	7	Inf	AVXQPEKZIGPIJW-UHFFFAOYSA-N_BRD-K17140735_U2OS_10 uM_6 h
BP	GO:0043393	regulation of protein binding	10/158	200/18903	7.21850881043587e-06	0.0226661176647686	0.000261022134746525	ABL1/AKT1/BAX/BMP4/NVL/PIN1/PLK1/AURKA/AURKB/ITGB1BP1	10	Inf	AVXQPEKZIGPIJW-UHFFFAOYSA-N_BRD-K17140735_U2OS_10 uM_6 h
BP	GO:0007143	female meiotic nuclear division	5/158	33/18903	7.52180813867157e-06	0.0236184775554287	0.000268211842839473	PLK1/RAD51C/AURKA/TOP2A/CCNB2	5	Inf	AVXQPEKZIGPIJW-UHFFFAOYSA-N_BRD-K17140735_U2OS_10 uM_6 h
BP	GO:1903320	regulation of protein modification by small protein conjugation or removal	11/158	252/18903	9.10921615164089e-06	0.0286029387161524	0.000320365943674868	ABL1/AKT1/BRCA1/BUB1B/CDC20/PIN1/PLK1/SKP1/WFS1/HMG20B/UBE2C	11	Inf	AVXQPEKZIGPIJW-UHFFFAOYSA-N_BRD-K17140735_U2OS_10 uM_6 h
BP	GO:0050000	chromosome localization	7/158	89/18903	9.68036677395161e-06	0.0303963516702081	0.000335852269725007	BIRC5/CCNB1/CENPE/AURKB/KIF14/KIF2C/PSRC1	7	Inf	AVXQPEKZIGPIJW-UHFFFAOYSA-N_BRD-K17140735_U2OS_10 uM_6 h
BP	GO:0031396	regulation of protein ubiquitination	10/158	210/18903	1.10717936478197e-05	0.0347654320541537	0.000379004978344311	ABL1/AKT1/BRCA1/BUB1B/CDC20/PIN1/PLK1/SKP1/WFS1/UBE2C	10	Inf	AVXQPEKZIGPIJW-UHFFFAOYSA-N_BRD-K17140735_U2OS_10 uM_6 h
BP	GO:1903046	meiotic cell cycle process	10/158	212/18903	1.20255503065904e-05	0.0377602279626938	0.000406237080301579	BUB1B/CDC20/PLK1/RAD51C/AURKA/TOP2A/SMC1A/CCNB2/NCAPD2/SMC4	10	Inf	AVXQPEKZIGPIJW-UHFFFAOYSA-N_BRD-K17140735_U2OS_10 uM_6 h
BP	GO:0010639	negative regulation of organelle organization	13/158	366/18903	1.28335461610221e-05	0.0402973349456093	0.000427901833038042	AKT1/BIRC5/BMP4/BRCA1/BUB1B/CCNB1/CCNF/CDC20/PLK1/TOP2A/TP53/AURKB/FEZ2	13	Inf	AVXQPEKZIGPIJW-UHFFFAOYSA-N_BRD-K17140735_U2OS_10 uM_6 h
BP	GO:0007062	sister chromatid cohesion	6/158	63/18903	1.42159479526682e-05	0.0446380765713781	0.000467917639089848	BUB1B/CDC20/PLK1/RAD51C/SMC1A/PDS5A	6	Inf	AVXQPEKZIGPIJW-UHFFFAOYSA-N_BRD-K17140735_U2OS_10 uM_6 h
BP	GO:0032465	regulation of cytokinesis	7/158	95/18903	1.48884100018699e-05	0.0467496074058715	0.000483848527575759	BIRC5/PIN1/PLK1/AURKA/AURKB/KIF14/KIF20A	7	Inf	AVXQPEKZIGPIJW-UHFFFAOYSA-N_BRD-K17140735_U2OS_10 uM_6 h
BP	GO:0006298	mismatch repair	5/158	38/18903	1.53808371587981e-05	0.048295828678626	0.000493603445135639	ABL1/LIG1/RPA1/RPA2/RPA3	5	Inf	AVXQPEKZIGPIJW-UHFFFAOYSA-N_BRD-K17140735_U2OS_10 uM_6 h
CC	GO:0098687	chromosomal region	22/160	388/19869	7.09997252273468e-13	2.32879098745697e-10	1.87588747705937e-10	BIRC5/BUB1B/CCNB1/CDK1/CENPE/EZH2/ORC1/PAFAH1B1/PLK1/RPA1/RPA2/TOP2A/SMC1A/HAT1/AURKB/NCAPD2/SMC4/IKZF1/KIF2C/CHEK2/PDS5A/NUP85	22	Inf	AVXQPEKZIGPIJW-UHFFFAOYSA-N_BRD-K17140735_U2OS_10 uM_6 h
CC	GO:0000775	chromosome, centromeric region	16/160	250/19869	1.97933647498517e-10	6.49222363795136e-08	2.61480765905936e-08	BIRC5/BUB1B/CCNB1/CENPE/EZH2/PAFAH1B1/PLK1/TOP2A/SMC1A/AURKB/NCAPD2/SMC4/IKZF1/KIF2C/PDS5A/NUP85	16	Inf	AVXQPEKZIGPIJW-UHFFFAOYSA-N_BRD-K17140735_U2OS_10 uM_6 h
CC	GO:0005819	spindle	19/160	426/19869	1.68389580270265e-09	5.52317823286468e-07	1.48300998764338e-07	AKT1/BIRC5/BUB1B/CCNB1/CDK1/CDC20/CENPE/PAFAH1B1/PLK1/AURKA/SMC1A/AURKB/KIF14/KIF20A/KIF2C/NUSAP1/NUP85/TUBB6/PSRC1	19	Inf	AVXQPEKZIGPIJW-UHFFFAOYSA-N_BRD-K17140735_U2OS_10 uM_6 h
CC	GO:0000793	condensed chromosome	14/160	273/19869	4.71605736269131e-08	1.54686681496275e-05	3.11507999483031e-06	BIRC5/BRCA1/BUB1B/CCNB1/CENPE/PAFAH1B1/PLK1/TOP2A/SMC1A/AURKB/NCAPD2/SMC4/KIF2C/NUP85	14	Inf	AVXQPEKZIGPIJW-UHFFFAOYSA-N_BRD-K17140735_U2OS_10 uM_6 h
CC	GO:0030496	midbody	12/160	203/19869	9.59462090694037e-08	3.14703565747644e-05	5.06999967924638e-06	BIRC5/CDK1/CENPE/GNAI2/PIN1/PLK1/AURKA/AURKB/KIF14/KIF20A/SCCPDH/PSRC1	12	Inf	AVXQPEKZIGPIJW-UHFFFAOYSA-N_BRD-K17140735_U2OS_10 uM_6 h
CC	GO:0000228	nuclear chromosome	13/160	249/19869	1.17951713788993e-07	3.86881621227896e-05	5.19401406333986e-06	BIRC5/BRCA1/ORC1/PLK1/POLE2/RPA1/RPA2/RPA3/TOP2A/SMC1A/RUVBL1/NCAPD2/SMC4	13	Inf	AVXQPEKZIGPIJW-UHFFFAOYSA-N_BRD-K17140735_U2OS_10 uM_6 h
CC	GO:0000779	condensed chromosome, centromeric region	11/160	174/19869	1.6994218066699e-07	5.57410352587726e-05	6.41435899961119e-06	BIRC5/BUB1B/CCNB1/CENPE/PAFAH1B1/PLK1/SMC1A/AURKB/NCAPD2/KIF2C/NUP85	11	Inf	AVXQPEKZIGPIJW-UHFFFAOYSA-N_BRD-K17140735_U2OS_10 uM_6 h
CC	GO:0005876	spindle microtubule	8/160	87/19869	5.05600228917837e-07	0.000165836875085051	1.66981128234707e-05	BIRC5/CDK1/CENPE/PAFAH1B1/PLK1/AURKA/AURKB/PSRC1	8	Inf	AVXQPEKZIGPIJW-UHFFFAOYSA-N_BRD-K17140735_U2OS_10 uM_6 h
CC	GO:0000776	kinetochore	10/160	164/19869	8.76245130110713e-07	0.000287408402676314	2.57236874453554e-05	BIRC5/BUB1B/CCNB1/CENPE/PAFAH1B1/PLK1/SMC1A/AURKB/KIF2C/NUP85	10	Inf	AVXQPEKZIGPIJW-UHFFFAOYSA-N_BRD-K17140735_U2OS_10 uM_6 h
CC	GO:0005874	microtubule	15/160	466/19869	5.71657333981379e-06	0.00187503605545892	0.000151037885083501	BIRC5/CDK1/CENPE/DNM1/PAFAH1B1/PLK1/AURKA/AURKB/KIF14/KIF20A/APPBP2/KIF2C/NUSAP1/TUBB6/PSRC1	15	Inf	AVXQPEKZIGPIJW-UHFFFAOYSA-N_BRD-K17140735_U2OS_10 uM_6 h
CC	GO:0051233	spindle midzone	5/160	36/19869	9.80014350707069e-06	0.00321444707031918	0.000235391006724856	CENPE/PLK1/AURKA/AURKB/KIF14	5	Inf	AVXQPEKZIGPIJW-UHFFFAOYSA-N_BRD-K17140735_U2OS_10 uM_6 h
CC	GO:0005657	replication fork	6/160	65/19869	1.38490703584666e-05	0.00454249507757705	0.000304922514032905	RAD51C/RFC5/RPA1/RPA2/RPA3/TP53	6	Inf	AVXQPEKZIGPIJW-UHFFFAOYSA-N_BRD-K17140735_U2OS_10 uM_6 h
CC	GO:0005759	mitochondrial matrix	14/160	483/19869	3.77334126446073e-05	0.0123765593474312	0.000766889601117121	ALDH7A1/CCNB1/CDK1/DECR1/ETFB/HADH/OXA1L/PYCR1/MRPL12/TP53/DNAJA3/DNAJC15/IARS2/COASY	14	Inf	AVXQPEKZIGPIJW-UHFFFAOYSA-N_BRD-K17140735_U2OS_10 uM_6 h
CC	GO:0000307	cyclin-dependent protein kinase holoenzyme complex	5/160	50/19869	5.02966816847635e-05	0.0164973115926024	0.000949208052847793	CCNA2/CCNB1/CCNF/CDK1/CCNB2	5	Inf	AVXQPEKZIGPIJW-UHFFFAOYSA-N_BRD-K17140735_U2OS_10 uM_6 h
CC	GO:0005875	microtubule associated complex	8/160	166/19869	6.09851416814265e-05	0.0200031264715079	0.00107419442540618	BIRC5/PAFAH1B1/AURKA/AURKB/KIF14/KIF20A/APPBP2/KIF2C	8	Inf	AVXQPEKZIGPIJW-UHFFFAOYSA-N_BRD-K17140735_U2OS_10 uM_6 h
CC	GO:0044815	DNA packaging complex	8/160	178/19869	9.94315416869093e-05	0.0326135456733063	0.00164192874759304	VPS72/SMC1A/H2BC21/RUVBL1/NCAPD2/SMC4/H2BC12/H2AZ2	8	Inf	AVXQPEKZIGPIJW-UHFFFAOYSA-N_BRD-K17140735_U2OS_10 uM_6 h
CC	GO:0000940	outer kinetochore	3/160	12/19869	0.000106888634747857	0.035059472197297	0.00166124132022985	BUB1B/CCNB1/PLK1	3	Inf	AVXQPEKZIGPIJW-UHFFFAOYSA-N_BRD-K17140735_U2OS_10 uM_6 h
CC	GO:0072686	mitotic spindle	8/160	183/19869	0.000120503477439098	0.0395251406000241	0.00176879373317038	CDK1/CENPE/PLK1/AURKA/SMC1A/AURKB/NUSAP1/TUBB6	8	Inf	AVXQPEKZIGPIJW-UHFFFAOYSA-N_BRD-K17140735_U2OS_10 uM_6 h
CC	GO:0043601	nuclear replisome	3/160	13/19869	0.000138134274500684	0.0453080420362242	0.00192086996674081	RPA1/RPA2/RPA3	3	Inf	AVXQPEKZIGPIJW-UHFFFAOYSA-N_BRD-K17140735_U2OS_10 uM_6 h
MF	GO:0046982	protein heterodimerization activity	14/160	341/18432	1.70319710944925e-06	0.000717045983078134	0.000609565281276574	BAX/ERBB2/PAFAH1B1/PAFAH1B3/AURKA/TOP2A/TP53/TPM1/SMC1A/H2BC21/PSMF1/LSM6/H2BC12/H2AZ2	14	Inf	AVXQPEKZIGPIJW-UHFFFAOYSA-N_BRD-K17140735_U2OS_10 uM_6 h
MF	GO:0140677	molecular function activator activity	6/160	59/18432	1.20002615789682e-05	0.0050521101247456	0.00214741522992062	AKT1/BRCA1/DNAJB1/AURKA/TP53/DNAJC15	6	Inf	AVXQPEKZIGPIJW-UHFFFAOYSA-N_BRD-K17140735_U2OS_10 uM_6 h
MF	GO:0008017	microtubule binding	11/160	271/18432	2.54316237865847e-05	0.0107067136141521	0.00303394810085571	BIRC5/CENPE/CETN3/DNM1/PAFAH1B1/PLK1/KIF14/KIF20A/KIF2C/NUSAP1/PSRC1	11	Inf	AVXQPEKZIGPIJW-UHFFFAOYSA-N_BRD-K17140735_U2OS_10 uM_6 h
MF	GO:0003684	damaged DNA binding	6/160	71/18432	3.50104294729214e-05	0.0147393908080999	0.00313251211073507	BRCA1/DDB2/RPA1/RPA2/RPA3/PARP2	6	Inf	AVXQPEKZIGPIJW-UHFFFAOYSA-N_BRD-K17140735_U2OS_10 uM_6 h
MF	GO:0015631	tubulin binding	12/160	375/18432	0.000109119438703217	0.0459392836940543	0.00781065455980921	BIRC5/BRCA1/CENPE/CETN3/DNM1/PAFAH1B1/PLK1/KIF14/KIF20A/KIF2C/NUSAP1/PSRC1	12	Inf	AVXQPEKZIGPIJW-UHFFFAOYSA-N_BRD-K17140735_U2OS_10 uM_6 h
BP	GO:0051348	negative regulation of transferase activity	24/288	276/18903	6.67978044442292e-12	2.94444721990163e-08	8.07408440147052e-09	CBLB/CDKN1A/HMGCR/IL1B/PPARG/RGS2/SNCA/ZFP36/SH3BP5/TRIB1/CHP1/TRIB3/ABL1/AKT1/BMP4/BUB1B/CDC20/EPHB2/PLK1/TP53/PIP4K2B/ITGB1BP1/DUSP22/SNX6	24	All	AVXQPEKZIGPIJW-UHFFFAOYSA-N_BRD-K17140735_U2OS_10 uM_6 h
BP	GO:0045936	negative regulation of phosphate metabolic process	30/288	440/18903	7.38112686947661e-12	3.25360072406529e-08	8.07408440147052e-09	CBLB/CDKN1A/DUSP6/HMGCR/IL1B/PPARG/RGS2/SNCA/STAT3/SH3BP5/TRIB1/ARPP19/CHP1/TERF2IP/DDIT4/TRIB3/SPRED2/ABL1/AKT1/BAX/BMP4/EPHB2/GNAI2/PLK1/TP53/PIP4K2B/ITGB1BP1/PWP1/DUSP22/SNX6	30	All	AVXQPEKZIGPIJW-UHFFFAOYSA-N_BRD-K17140735_U2OS_10 uM_6 h
BP	GO:0010563	negative regulation of phosphorus metabolic process	30/288	441/18903	7.81363006593921e-12	3.44424813306601e-08	8.07408440147052e-09	CBLB/CDKN1A/DUSP6/HMGCR/IL1B/PPARG/RGS2/SNCA/STAT3/SH3BP5/TRIB1/ARPP19/CHP1/TERF2IP/DDIT4/TRIB3/SPRED2/ABL1/AKT1/BAX/BMP4/EPHB2/GNAI2/PLK1/TP53/PIP4K2B/ITGB1BP1/PWP1/DUSP22/SNX6	30	All	AVXQPEKZIGPIJW-UHFFFAOYSA-N_BRD-K17140735_U2OS_10 uM_6 h
BP	GO:0042326	negative regulation of phosphorylation	27/288	381/18903	3.64743220214265e-11	1.60778811470448e-07	2.48622243910405e-08	CBLB/CDKN1A/DUSP6/HMGCR/IL1B/PPARG/RGS2/SNCA/STAT3/SH3BP5/TRIB1/CHP1/TERF2IP/DDIT4/TRIB3/SPRED2/ABL1/AKT1/BAX/BMP4/EPHB2/PLK1/PIP4K2B/ITGB1BP1/PWP1/DUSP22/SNX6	27	All	AVXQPEKZIGPIJW-UHFFFAOYSA-N_BRD-K17140735_U2OS_10 uM_6 h
BP	GO:0044772	mitotic cell cycle phase transition	30/288	473/18903	4.446284817766e-11	1.95992234767125e-07	2.48622243910405e-08	CDK7/CDKN1A/EGFR/MYC/CCL2/ARPP19/AKT1/BIRC5/BRCA1/BUB1B/CCNA2/CCNB1/CCNF/CDK1/CDC20/CENPE/EZH2/ORC1/PLK1/PSME2/RAD51C/RPA2/AURKA/TP53/CCNB2/AURKB/MELK/KIF14/UBE2C/CHEK2	30	All	AVXQPEKZIGPIJW-UHFFFAOYSA-N_BRD-K17140735_U2OS_10 uM_6 h
BP	GO:1903320	regulation of protein modification by small protein conjugation or removal	22/288	252/18903	4.81204343052397e-11	2.12114874417496e-07	2.48622243910405e-08	BIRC2/CBLB/DAXX/SQSTM1/HERPUD1/TNIP1/MALT1/CHP1/DCUN1D4/TRIB3/TICAM1/ABL1/AKT1/BRCA1/BUB1B/CDC20/PIN1/PLK1/SKP1/WFS1/HMG20B/UBE2C	22	All	AVXQPEKZIGPIJW-UHFFFAOYSA-N_BRD-K17140735_U2OS_10 uM_6 h
BP	GO:0031396	regulation of protein ubiquitination	20/288	210/18903	7.87444013044613e-11	3.47105320950065e-07	3.13760019359322e-08	BIRC2/CBLB/DAXX/SQSTM1/HERPUD1/MALT1/CHP1/DCUN1D4/TRIB3/TICAM1/ABL1/AKT1/BRCA1/BUB1B/CDC20/PIN1/PLK1/SKP1/WFS1/UBE2C	20	All	AVXQPEKZIGPIJW-UHFFFAOYSA-N_BRD-K17140735_U2OS_10 uM_6 h
BP	GO:0001933	negative regulation of protein phosphorylation	25/288	338/18903	8.09703275765991e-11	3.56917203957649e-07	3.13760019359322e-08	CBLB/CDKN1A/DUSP6/HMGCR/IL1B/PPARG/RGS2/SNCA/SH3BP5/TRIB1/CHP1/TERF2IP/DDIT4/TRIB3/SPRED2/ABL1/AKT1/BAX/BMP4/EPHB2/PLK1/ITGB1BP1/PWP1/DUSP22/SNX6	25	All	AVXQPEKZIGPIJW-UHFFFAOYSA-N_BRD-K17140735_U2OS_10 uM_6 h
BP	GO:0044839	cell cycle G2/M phase transition	17/288	157/18903	2.89656639038371e-10	1.27680646488114e-06	9.97706201132168e-08	CDKN1A/DYRK3/ARPP19/BRCA1/CCNA2/CCNB1/CDK1/ORC1/PLK1/RAD51C/AURKA/TP53/CCNB2/AURKB/MELK/KIF14/CHEK2	17	All	AVXQPEKZIGPIJW-UHFFFAOYSA-N_BRD-K17140735_U2OS_10 uM_6 h
BP	GO:0071216	cellular response to biotic stimulus	21/288	261/18903	6.06548610946069e-10	2.67366627705027e-06	1.88030069393281e-07	CXCL2/IL1B/MEF2C/NFKBIA/NFKBIB/NOTCH1/CCL2/TLR4/XBP1/ZFP36/TRIB1/TNIP1/MALT1/TICAM1/ABL1/AKT1/EPHB2/TP53/WFS1/SMC1A/PLSCR3	21	All	AVXQPEKZIGPIJW-UHFFFAOYSA-N_BRD-K17140735_U2OS_10 uM_6 h
BP	GO:0033673	negative regulation of kinase activity	20/288	240/18903	8.51875971697664e-10	3.7550692832433e-06	2.37245447466477e-07	CBLB/CDKN1A/HMGCR/IL1B/PPARG/RGS2/SNCA/SH3BP5/TRIB1/CHP1/TRIB3/ABL1/AKT1/BMP4/EPHB2/PLK1/PIP4K2B/ITGB1BP1/DUSP22/SNX6	20	All	AVXQPEKZIGPIJW-UHFFFAOYSA-N_BRD-K17140735_U2OS_10 uM_6 h
BP	GO:0006469	negative regulation of protein kinase activity	19/288	216/18903	9.18369474063781e-10	4.04817264167315e-06	2.37245447466477e-07	CBLB/CDKN1A/HMGCR/IL1B/PPARG/RGS2/SNCA/SH3BP5/TRIB1/CHP1/TRIB3/ABL1/AKT1/BMP4/EPHB2/PLK1/ITGB1BP1/DUSP22/SNX6	19	All	AVXQPEKZIGPIJW-UHFFFAOYSA-N_BRD-K17140735_U2OS_10 uM_6 h
BP	GO:1901990	regulation of mitotic cell cycle phase transition	24/288	354/18903	1.14455992497317e-09	5.04522014928174e-06	2.72933520570525e-07	CDK7/CDKN1A/EGFR/CCL2/AKT1/BIRC5/BRCA1/BUB1B/CCNB1/CDK1/CDC20/CENPE/EZH2/ORC1/PLK1/PSME2/RAD51C/RPA2/AURKA/TP53/AURKB/KIF14/UBE2C/CHEK2	24	All	AVXQPEKZIGPIJW-UHFFFAOYSA-N_BRD-K17140735_U2OS_10 uM_6 h
BP	GO:0140014	mitotic nuclear division	22/288	325/18903	5.95257511225589e-09	2.6238951094824e-05	1.31807020342809e-06	IL1B/BIRC5/BMP4/BUB1B/CCNB1/CDC20/CENPE/MYBL2/PIN1/PLK1/AURKA/SMC1A/AURKB/NCAPD2/KIF14/SMC4/KIF2C/UBE2C/CHEK2/PDS5A/NUSAP1/PSRC1	22	All	AVXQPEKZIGPIJW-UHFFFAOYSA-N_BRD-K17140735_U2OS_10 uM_6 h
BP	GO:0071900	regulation of protein serine/threonine kinase activity	24/288	395/18903	9.88272324814386e-09	4.35630440778181e-05	2.04242947128306e-06	CDK7/CDKN1A/EGFR/HMGCR/IL1B/MEF2C/PPARG/RGS2/SNCA/TLR4/TRIB1/TRIB3/ABL1/AKT1/BMP4/CCNA2/CCNB1/CCNF/ERBB2/EZH2/GHR/PLK1/CCNB2/PSRC1	24	All	AVXQPEKZIGPIJW-UHFFFAOYSA-N_BRD-K17140735_U2OS_10 uM_6 h
BP	GO:0043393	regulation of protein binding	17/288	200/18903	1.20374542185737e-08	5.3061098195473e-05	2.33225675484866e-06	CBLB/CDKN1A/CRK/TIAM1/BAMBI/TRIB3/TICAM1/ABL1/AKT1/BAX/BMP4/NVL/PIN1/PLK1/AURKA/AURKB/ITGB1BP1	17	All	AVXQPEKZIGPIJW-UHFFFAOYSA-N_BRD-K17140735_U2OS_10 uM_6 h
BP	GO:1901653	cellular response to peptide	23/288	373/18903	1.54481169935573e-08	6.80952997076007e-05	2.8170095694134e-06	CRK/FOXO3/ICAM1/IL1B/INSIG1/PIK3CA/PPARG/STAT3/TLR4/XBP1/ARHGEF2/RAB31/TRIB3/AKT1/CCNA2/EPHB2/GHR/GNAI2/STAT1/TP53/PIP4K2B/C2CD5/SNX6	23	All	AVXQPEKZIGPIJW-UHFFFAOYSA-N_BRD-K17140735_U2OS_10 uM_6 h
BP	GO:0043409	negative regulation of MAPK cascade	16/288	181/18903	1.87161152823426e-08	8.2500636164566e-05	3.22333096529233e-06	DUSP4/DUSP6/HMGCR/IL1B/MYC/PPARG/RGS2/TLR4/TNIP1/SPRED2/ABL1/BMP4/EPHB2/PAFAH1B1/PIN1/ITGB1BP1	16	All	AVXQPEKZIGPIJW-UHFFFAOYSA-N_BRD-K17140735_U2OS_10 uM_6 h
BP	GO:1903322	positive regulation of protein modification by small protein conjugation or removal	14/288	137/18903	2.34713551572376e-08	0.000103461733533103	3.82953689407561e-06	BIRC2/CBLB/TNIP1/MALT1/DCUN1D4/TRIB3/TICAM1/BRCA1/CDC20/PIN1/PLK1/SKP1/WFS1/UBE2C	14	All	AVXQPEKZIGPIJW-UHFFFAOYSA-N_BRD-K17140735_U2OS_10 uM_6 h
BP	GO:0000280	nuclear division	26/288	481/18903	2.57881188149851e-08	0.000113674027736454	3.9971584163227e-06	IL1B/FOXJ3/BIRC5/BMP4/BUB1B/CCNB1/CDC20/CENPE/MYBL2/PIN1/PLK1/RAD51C/AURKA/TOP2A/SMC1A/CCNB2/AURKB/NCAPD2/KIF14/SMC4/KIF2C/UBE2C/CHEK2/PDS5A/NUSAP1/PSRC1	26	All	AVXQPEKZIGPIJW-UHFFFAOYSA-N_BRD-K17140735_U2OS_10 uM_6 h
BP	GO:0000819	sister chromatid segregation	18/288	239/18903	2.94600098267472e-08	0.000129859723316302	4.14897683905416e-06	BIRC5/BUB1B/CCNB1/CDC20/CENPE/PLK1/RAD51C/TOP2A/SMC1A/AURKB/NCAPD2/KIF14/SMC4/KIF2C/UBE2C/PDS5A/NUSAP1/PSRC1	18	All	AVXQPEKZIGPIJW-UHFFFAOYSA-N_BRD-K17140735_U2OS_10 uM_6 h
BP	GO:1901214	regulation of neuron death	21/288	325/18903	2.99057912861163e-08	0.000131824727989201	4.14897683905416e-06	DAXX/FOXO3/HMOX1/MEF2C/PIK3CA/CCL2/SNCA/TLR4/CHP1/DDIT4/ABL1/AKT1/BAX/GHR/MYBL2/RASA1/TP53/WFS1/KIF14/PARP2/SNX6	21	All	AVXQPEKZIGPIJW-UHFFFAOYSA-N_BRD-K17140735_U2OS_10 uM_6 h
BP	GO:0048872	homeostasis of number of cells	20/288	296/18903	3.07827313865309e-08	0.000135690279951828	4.14897683905416e-06	ALAS1/TSC22D3/ETS1/FOXO3/HMOX1/MEF2C/NOTCH1/STAT3/ZFP36/DYRK3/ABL1/AKT1/BAX/BMP4/EZH2/STAT1/DNAJA3/CCNB2/IKZF1/PPP2R3C	20	All	AVXQPEKZIGPIJW-UHFFFAOYSA-N_BRD-K17140735_U2OS_10 uM_6 h
BP	GO:1901987	regulation of cell cycle phase transition	25/288	453/18903	3.23530138412516e-08	0.000142612085012237	4.16859333595248e-06	CDK7/CDKN1A/EGFR/CCL2/DYRK3/AKT1/BIRC5/BRCA1/BUB1B/CCNB1/CDK1/CDC20/CENPE/EZH2/ORC1/PLK1/PSME2/RAD51C/RPA2/AURKA/TP53/AURKB/KIF14/UBE2C/CHEK2	25	All	AVXQPEKZIGPIJW-UHFFFAOYSA-N_BRD-K17140735_U2OS_10 uM_6 h
BP	GO:0031398	positive regulation of protein ubiquitination	13/288	119/18903	3.36176881931651e-08	0.000148186769555472	4.16859333595248e-06	BIRC2/CBLB/MALT1/DCUN1D4/TRIB3/TICAM1/BRCA1/CDC20/PIN1/PLK1/SKP1/WFS1/UBE2C	13	All	AVXQPEKZIGPIJW-UHFFFAOYSA-N_BRD-K17140735_U2OS_10 uM_6 h
BP	GO:0000086	G2/M transition of mitotic cell cycle	14/288	142/18903	3.71382732654314e-08	0.000163705508554022	4.4280248893399e-06	CDKN1A/ARPP19/BRCA1/CCNA2/CCNB1/CDK1/ORC1/PLK1/RAD51C/AURKA/AURKB/MELK/KIF14/CHEK2	14	All	AVXQPEKZIGPIJW-UHFFFAOYSA-N_BRD-K17140735_U2OS_10 uM_6 h
BP	GO:0070997	neuron death	22/288	368/18903	5.55432377902287e-08	0.000244834592179328	6.24789890040317e-06	DAXX/FOXO3/HMOX1/MEF2C/PIK3CA/CCL2/SNCA/TLR4/CHP1/DDIT4/ABL1/AKT1/BAX/CASP7/GHR/MYBL2/RASA1/TP53/WFS1/KIF14/PARP2/SNX6	22	All	AVXQPEKZIGPIJW-UHFFFAOYSA-N_BRD-K17140735_U2OS_10 uM_6 h
BP	GO:0071222	cellular response to lipopolysaccharide	17/288	222/18903	5.6432635229448e-08	0.000248755056091407	6.24789890040317e-06	CXCL2/IL1B/MEF2C/NFKBIA/NFKBIB/CCL2/TLR4/XBP1/ZFP36/TRIB1/TNIP1/MALT1/TICAM1/ABL1/AKT1/EPHB2/PLSCR3	17	All	AVXQPEKZIGPIJW-UHFFFAOYSA-N_BRD-K17140735_U2OS_10 uM_6 h
BP	GO:0032496	response to lipopolysaccharide	21/288	339/18903	6.15817722441272e-08	0.000271452452052113	6.58287910195842e-06	CXCL2/IL1B/MEF2C/NFKBIA/NFKBIB/NOTCH1/CCL2/SNCA/TLR4/XBP1/ZFP36/MAPKAPK2/TRIB1/TNIP1/MALT1/TICAM1/ABL1/AKT1/EPHB2/LOXL1/PLSCR3	21	All	AVXQPEKZIGPIJW-UHFFFAOYSA-N_BRD-K17140735_U2OS_10 uM_6 h
BP	GO:0000070	mitotic sister chromatid segregation	16/288	204/18903	1.00362387452686e-07	0.000442397403891439	1.03707800367775e-05	BIRC5/BUB1B/CCNB1/CDC20/CENPE/PLK1/SMC1A/AURKB/NCAPD2/KIF14/SMC4/KIF2C/UBE2C/PDS5A/NUSAP1/PSRC1	16	All	AVXQPEKZIGPIJW-UHFFFAOYSA-N_BRD-K17140735_U2OS_10 uM_6 h
BP	GO:0072594	establishment of protein localization to organelle	24/288	449/18903	1.11802699233684e-07	0.00049282629822208	1.11802699233684e-05	CBLB/CDKN1A/HK1/NFKBIA/NOTCH1/RALA/STAT3/SQSTM1/NOLC1/HERPUD1/CHP1/PIK3R4/AKT1/BAX/BMP4/CDK1/NMT1/OXA1L/TP53/NUP93/TRAM2/TIMM9/DNAJC15/NUP85	24	All	AVXQPEKZIGPIJW-UHFFFAOYSA-N_BRD-K17140735_U2OS_10 uM_6 h
BP	GO:1902749	regulation of cell cycle G2/M phase transition	12/288	110/18903	1.15972930016241e-07	0.00051120867551159	1.12348775953233e-05	CDKN1A/DYRK3/BRCA1/CCNB1/CDK1/ORC1/PLK1/RAD51C/AURKA/TP53/AURKB/KIF14	12	All	AVXQPEKZIGPIJW-UHFFFAOYSA-N_BRD-K17140735_U2OS_10 uM_6 h
BP	GO:0071219	cellular response to molecule of bacterial origin	17/288	234/18903	1.21179540135786e-07	0.000534159412918543	1.13835325582102e-05	CXCL2/IL1B/MEF2C/NFKBIA/NFKBIB/CCL2/TLR4/XBP1/ZFP36/TRIB1/TNIP1/MALT1/TICAM1/ABL1/AKT1/EPHB2/PLSCR3	17	All	AVXQPEKZIGPIJW-UHFFFAOYSA-N_BRD-K17140735_U2OS_10 uM_6 h
BP	GO:0051438	regulation of ubiquitin-protein transferase activity	9/288	56/18903	1.58011079925284e-07	0.00069651284031065	1.44068925814229e-05	DCUN1D4/TRIB3/ABL1/BUB1B/CDC20/PIN1/PLK1/SKP1/UBE2C	9	All	AVXQPEKZIGPIJW-UHFFFAOYSA-N_BRD-K17140735_U2OS_10 uM_6 h
BP	GO:0002237	response to molecule of bacterial origin	21/288	360/18903	1.69581086305132e-07	0.000747513428433022	1.4681693133921e-05	CXCL2/IL1B/MEF2C/NFKBIA/NFKBIB/NOTCH1/CCL2/SNCA/TLR4/XBP1/ZFP36/MAPKAPK2/TRIB1/TNIP1/MALT1/TICAM1/ABL1/AKT1/EPHB2/LOXL1/PLSCR3	21	All	AVXQPEKZIGPIJW-UHFFFAOYSA-N_BRD-K17140735_U2OS_10 uM_6 h
BP	GO:0097193	intrinsic apoptotic signaling pathway	19/288	298/18903	1.70497081555212e-07	0.000751551135495374	1.4681693133921e-05	CD44/CDKN1A/HMOX1/MYC/TP53BP2/XBP1/ARHGEF2/HERPUD1/DDIT4/TRIB3/ABL1/AKT1/BAX/BRCA1/TP53/WFS1/MELK/CHEK2/CYCS	19	All	AVXQPEKZIGPIJW-UHFFFAOYSA-N_BRD-K17140735_U2OS_10 uM_6 h
BP	GO:1902850	microtubule cytoskeleton organization involved in mitosis	14/288	163/18903	2.10167911802182e-07	0.000926420155224017	1.76086628807233e-05	GNAI1/BIRC5/CCNB1/CDC20/CENPE/MYBL2/PAFAH1B1/PLK1/AURKA/SMC1A/AURKB/CHEK2/NUSAP1/PSRC1	14	All	AVXQPEKZIGPIJW-UHFFFAOYSA-N_BRD-K17140735_U2OS_10 uM_6 h
BP	GO:0006606	protein import into nucleus	14/288	165/18903	2.44355603481516e-07	0.00107711950014652	1.93918367826813e-05	CBLB/CDKN1A/NFKBIA/NOTCH1/STAT3/SQSTM1/NOLC1/CHP1/AKT1/BMP4/CDK1/TP53/NUP93/NUP85	14	All	AVXQPEKZIGPIJW-UHFFFAOYSA-N_BRD-K17140735_U2OS_10 uM_6 h
BP	GO:0045930	negative regulation of mitotic cell cycle	17/288	246/18903	2.48006031005822e-07	0.00109321058467367	1.93918367826813e-05	CDKN1A/CCL2/ABL1/BIRC5/BMP4/BRCA1/BUB1B/CCNB1/CDK1/CDC20/EZH2/ORC1/PLK1/RPA2/TP53/AURKB/CHEK2	17	All	AVXQPEKZIGPIJW-UHFFFAOYSA-N_BRD-K17140735_U2OS_10 uM_6 h
BP	GO:0007093	mitotic cell cycle checkpoint signaling	13/288	141/18903	2.52473776589034e-07	0.00111290440720446	1.93918367826813e-05	CDKN1A/BIRC5/BRCA1/BUB1B/CCNB1/CDK1/CDC20/ORC1/PLK1/RPA2/TP53/AURKB/CHEK2	13	All	AVXQPEKZIGPIJW-UHFFFAOYSA-N_BRD-K17140735_U2OS_10 uM_6 h
BP	GO:0034504	protein localization to nucleus	19/288	306/18903	2.56838529506962e-07	0.00113214423806669	1.93918367826813e-05	CBLB/CDKN1A/NFKBIA/NOTCH1/STAT3/SQSTM1/NOLC1/CHP1/AKT1/BMP4/CDK1/COL1A1/NVL/PIN1/PLK1/SKP1/TP53/NUP93/NUP85	19	All	AVXQPEKZIGPIJW-UHFFFAOYSA-N_BRD-K17140735_U2OS_10 uM_6 h
BP	GO:0033002	muscle cell proliferation	17/288	247/18903	2.6272811124923e-07	0.00115810551438661	1.93918367826813e-05	CDKN1A/HMOX1/MEF2C/NOTCH1/PIK3CA/PPARG/TGFBR2/TLR4/VGLL4/TRIB1/ABL1/AKT1/BMP4/CDK1/GNAI2/STAT1/TPM1	17	All	AVXQPEKZIGPIJW-UHFFFAOYSA-N_BRD-K17140735_U2OS_10 uM_6 h
BP	GO:0070371	ERK1 and ERK2 cascade	20/288	340/18903	2.94220822344088e-07	0.00129692538489274	2.1211268587597e-05	CD44/DUSP4/DUSP6/EGFR/ICAM1/IL1B/MYC/NOTCH1/CCL2/TLR4/TNIP1/SPRED2/ABL1/BMP4/CDK1/EPHB2/ERBB2/GNAI2/PIN1/ITGB1BP1	20	All	AVXQPEKZIGPIJW-UHFFFAOYSA-N_BRD-K17140735_U2OS_10 uM_6 h
BP	GO:1901991	negative regulation of mitotic cell cycle phase transition	15/288	194/18903	3.04793125109637e-07	0.00134352809548328	2.14740610872699e-05	CDKN1A/CCL2/BIRC5/BRCA1/BUB1B/CCNB1/CDK1/CDC20/EZH2/ORC1/PLK1/RPA2/TP53/AURKB/CHEK2	15	All	AVXQPEKZIGPIJW-UHFFFAOYSA-N_BRD-K17140735_U2OS_10 uM_6 h
BP	GO:0051170	import into nucleus	14/288	169/18903	3.28133214279424e-07	0.0014464112085437	2.26047325392492e-05	CBLB/CDKN1A/NFKBIA/NOTCH1/STAT3/SQSTM1/NOLC1/CHP1/AKT1/BMP4/CDK1/TP53/NUP93/NUP85	14	All	AVXQPEKZIGPIJW-UHFFFAOYSA-N_BRD-K17140735_U2OS_10 uM_6 h
BP	GO:1902893	regulation of miRNA transcription	9/288	61/18903	3.38397700564842e-07	0.00149165706408982	2.28050624293698e-05	ETS1/FOXO3/MYC/PPARG/STAT3/NR1H2/FOSL1/BMP4/TP53	9	All	AVXQPEKZIGPIJW-UHFFFAOYSA-N_BRD-K17140735_U2OS_10 uM_6 h
BP	GO:0061614	miRNA transcription	9/288	62/18903	3.90626767364371e-07	0.00172188279054215	2.5764744230416e-05	ETS1/FOXO3/MYC/PPARG/STAT3/NR1H2/FOSL1/BMP4/TP53	9	All	AVXQPEKZIGPIJW-UHFFFAOYSA-N_BRD-K17140735_U2OS_10 uM_6 h
BP	GO:0051443	positive regulation of ubiquitin-protein transferase activity	7/288	32/18903	4.3031302553603e-07	0.00189681981656282	2.76410569059488e-05	DCUN1D4/TRIB3/CDC20/PIN1/PLK1/SKP1/UBE2C	7	All	AVXQPEKZIGPIJW-UHFFFAOYSA-N_BRD-K17140735_U2OS_10 uM_6 h
BP	GO:0072331	signal transduction by p53 class mediator	14/288	173/18903	4.36907028513384e-07	0.001925886181687	2.76410569059488e-05	CD44/CDKN1A/FOXO3/MYC/TP53BP2/DYRK3/DDIT4/SPRED2/AKT1/BAX/AURKA/TP53/AURKB/CHEK2	14	All	AVXQPEKZIGPIJW-UHFFFAOYSA-N_BRD-K17140735_U2OS_10 uM_6 h
BP	GO:1902895	positive regulation of miRNA transcription	8/288	47/18903	4.94825600287399e-07	0.00218119124606685	3.06791872178187e-05	ETS1/FOXO3/MYC/PPARG/STAT3/NR1H2/FOSL1/TP53	8	All	AVXQPEKZIGPIJW-UHFFFAOYSA-N_BRD-K17140735_U2OS_10 uM_6 h
BP	GO:0033674	positive regulation of kinase activity	24/288	496/18903	6.81729346402671e-07	0.00300506295894297	4.14384504676133e-05	CDKN1A/DAXX/EGFR/IL1B/MEF2C/PIK3CA/SNCA/TGFBR2/TLR4/MALT1/PIK3R4/ABL1/AKT1/CCNB1/CENPE/EPHA3/EPHB2/ERBB2/EZH2/GHR/ITGB1BP1/KIF14/PPP2R3C/PSRC1	24	All	AVXQPEKZIGPIJW-UHFFFAOYSA-N_BRD-K17140735_U2OS_10 uM_6 h
BP	GO:0045787	positive regulation of cell cycle	20/288	362/18903	7.90808750612492e-07	0.00348588497269986	4.71443678249755e-05	EGFR/IL1B/FOSL1/DYRK3/ABL1/AKT1/BIRC5/CCNB1/CDK1/EZH2/PAFAH1B1/RAD51C/AURKA/AURKB/KIF14/SMC4/UBE2C/CHEK2/NUSAP1/PSRC1	20	All	AVXQPEKZIGPIJW-UHFFFAOYSA-N_BRD-K17140735_U2OS_10 uM_6 h
BP	GO:0007052	mitotic spindle organization	12/288	133/18903	9.26841811442561e-07	0.00408551870483881	5.42115021787159e-05	GNAI1/BIRC5/CCNB1/CDC20/CENPE/MYBL2/PLK1/AURKA/SMC1A/AURKB/CHEK2/PSRC1	12	All	AVXQPEKZIGPIJW-UHFFFAOYSA-N_BRD-K17140735_U2OS_10 uM_6 h
BP	GO:1903131	mononuclear cell differentiation	23/288	473/18903	1.07900085906029e-06	0.00475623578673776	6.19426419090166e-05	CTSL/FOXO3/IL1B/IL4R/MYC/NFIL3/PNP/PPARG/RELB/STAT3/TGFBR2/XBP1/MALT1/ABL1/BAX/BMP4/ERBB2/EZH2/GLI2/TP53/DNAJA3/IKZF1/PPP2R3C	23	All	AVXQPEKZIGPIJW-UHFFFAOYSA-N_BRD-K17140735_U2OS_10 uM_6 h
BP	GO:0046651	lymphocyte proliferation	18/288	305/18903	1.1145278815613e-06	0.00491283890192222	6.28188442334553e-05	CBLB/CDKN1A/IL1B/MEF2C/PNP/TGFBR2/TLR4/MALT1/TICAM1/ABL1/BAX/BMP4/EPHB2/ERBB2/HPRT1/PSMB10/TP53/DNAJA3	18	All	AVXQPEKZIGPIJW-UHFFFAOYSA-N_BRD-K17140735_U2OS_10 uM_6 h
BP	GO:0051098	regulation of binding	20/288	372/18903	1.20722119567025e-06	0.00532143103051447	6.68283161888889e-05	CBLB/CDKN1A/CRK/HMOX1/NFKBIA/PPARG/TIAM1/BAMBI/TRIB3/TICAM1/ABL1/AKT1/BAX/BMP4/NVL/PIN1/PLK1/AURKA/AURKB/ITGB1BP1	20	All	AVXQPEKZIGPIJW-UHFFFAOYSA-N_BRD-K17140735_U2OS_10 uM_6 h
BP	GO:0032943	mononuclear cell proliferation	18/288	312/18903	1.54193728176408e-06	0.00679685953801605	8.38597469029585e-05	CBLB/CDKN1A/IL1B/MEF2C/PNP/TGFBR2/TLR4/MALT1/TICAM1/ABL1/BAX/BMP4/EPHB2/ERBB2/HPRT1/PSMB10/TP53/DNAJA3	18	All	AVXQPEKZIGPIJW-UHFFFAOYSA-N_BRD-K17140735_U2OS_10 uM_6 h
BP	GO:1903706	regulation of hemopoiesis	21/288	413/18903	1.58941095847556e-06	0.00700612350496028	8.49512753667973e-05	ETS1/FOXO3/IL4R/MEF2C/MYC/NFKBIA/PNP/STAT3/TGFBR2/TLR4/XBP1/ZFP36/TRIB1/MALT1/ABL1/BMP4/ERBB2/GLI2/STAT1/PPP2R3C/SKIC8	21	All	AVXQPEKZIGPIJW-UHFFFAOYSA-N_BRD-K17140735_U2OS_10 uM_6 h
BP	GO:0007159	leukocyte cell-cell adhesion	21/288	414/18903	1.65162064106104e-06	0.00728034378579708	8.67800675811735e-05	CBLB/CD44/ETS1/FOXO3/ICAM1/IL1B/IL4R/PNP/PIK3CA/CCL2/TGFBR2/XBP1/TNIP1/MALT1/ABL1/AKT1/BMP4/ERBB2/GLI2/DNAJA3/DUSP22	21	All	AVXQPEKZIGPIJW-UHFFFAOYSA-N_BRD-K17140735_U2OS_10 uM_6 h
BP	GO:0071887	leukocyte apoptotic process	11/288	117/18903	1.76176089086361e-06	0.00776584200692679	8.9790826274638e-05	CTSL/TSC22D3/MEF2C/AKT1/BAX/BMP4/DFFA/TP53/DNAJA3/AURKB/CHEK2	11	All	AVXQPEKZIGPIJW-UHFFFAOYSA-N_BRD-K17140735_U2OS_10 uM_6 h
BP	GO:0070372	regulation of ERK1 and ERK2 cascade	18/288	315/18903	1.76685174282352e-06	0.00778828248236609	8.9790826274638e-05	CD44/DUSP4/DUSP6/EGFR/ICAM1/IL1B/NOTCH1/CCL2/TLR4/TNIP1/SPRED2/ABL1/BMP4/EPHB2/ERBB2/GNAI2/PIN1/ITGB1BP1	18	All	AVXQPEKZIGPIJW-UHFFFAOYSA-N_BRD-K17140735_U2OS_10 uM_6 h
BP	GO:2000628	regulation of miRNA metabolic process	9/288	74/18903	1.81419433504345e-06	0.00799696862887154	9.07097167521726e-05	ETS1/FOXO3/MYC/PPARG/STAT3/NR1H2/FOSL1/BMP4/TP53	9	All	AVXQPEKZIGPIJW-UHFFFAOYSA-N_BRD-K17140735_U2OS_10 uM_6 h
BP	GO:0007088	regulation of mitotic nuclear division	11/288	118/18903	1.91692203737097e-06	0.00844979234073123	9.38134473606578e-05	IL1B/BIRC5/BMP4/BUB1B/CCNB1/CDC20/PIN1/PLK1/AURKA/AURKB/NUSAP1	11	All	AVXQPEKZIGPIJW-UHFFFAOYSA-N_BRD-K17140735_U2OS_10 uM_6 h
BP	GO:0010718	positive regulation of epithelial to mesenchymal transition	8/288	56/18903	1.98512952965003e-06	0.00875045096669733	9.38134473606578e-05	IL1B/NOTCH1/TGFBR2/TIAM1/BAMBI/BMP4/COL1A1/EZH2	8	All	AVXQPEKZIGPIJW-UHFFFAOYSA-N_BRD-K17140735_U2OS_10 uM_6 h
BP	GO:2000630	positive regulation of miRNA metabolic process	8/288	56/18903	1.98512952965003e-06	0.00875045096669733	9.38134473606578e-05	ETS1/FOXO3/MYC/PPARG/STAT3/NR1H2/FOSL1/TP53	8	All	AVXQPEKZIGPIJW-UHFFFAOYSA-N_BRD-K17140735_U2OS_10 uM_6 h
BP	GO:0030098	lymphocyte differentiation	21/288	419/18903	1.99731855671078e-06	0.00880418019798112	9.38134473606578e-05	CTSL/FOXO3/IL1B/IL4R/NFIL3/PNP/RELB/STAT3/TGFBR2/XBP1/MALT1/ABL1/BAX/BMP4/ERBB2/EZH2/GLI2/TP53/DNAJA3/IKZF1/PPP2R3C	21	All	AVXQPEKZIGPIJW-UHFFFAOYSA-N_BRD-K17140735_U2OS_10 uM_6 h
BP	GO:0045860	positive regulation of protein kinase activity	21/288	420/18903	2.07391025353887e-06	0.00914179639759936	9.59570415816494e-05	CDKN1A/DAXX/EGFR/IL1B/MEF2C/PIK3CA/SNCA/TGFBR2/TLR4/MALT1/ABL1/AKT1/CCNB1/CENPE/ERBB2/EZH2/GHR/ITGB1BP1/KIF14/PPP2R3C/PSRC1	21	All	AVXQPEKZIGPIJW-UHFFFAOYSA-N_BRD-K17140735_U2OS_10 uM_6 h
BP	GO:0007249	I-kappaB kinase/NF-kappaB signaling	17/288	288/18903	2.21816590173413e-06	0.00977767529484405	0.000101122269049644	BIRC2/HMOX1/IL1B/NFKBIA/NFKBIB/RELB/TLE1/TLR4/SQSTM1/TNIP1/MALT1/GOLT1B/TERF2IP/TICAM1/ABL1/AKT1/STAT1	17	All	AVXQPEKZIGPIJW-UHFFFAOYSA-N_BRD-K17140735_U2OS_10 uM_6 h
BP	GO:0070231	T cell apoptotic process	8/288	57/18903	2.27900282085571e-06	0.010045844434332	0.000102211025790291	TSC22D3/AKT1/BAX/BMP4/DFFA/TP53/DNAJA3/CHEK2	8	All	AVXQPEKZIGPIJW-UHFFFAOYSA-N_BRD-K17140735_U2OS_10 uM_6 h
BP	GO:0098813	nuclear chromosome segregation	18/288	321/18903	2.30799090494204e-06	0.0101736239089845	0.000102211025790291	BIRC5/BUB1B/CCNB1/CDC20/CENPE/PLK1/RAD51C/TOP2A/SMC1A/AURKB/NCAPD2/KIF14/SMC4/KIF2C/UBE2C/PDS5A/NUSAP1/PSRC1	18	All	AVXQPEKZIGPIJW-UHFFFAOYSA-N_BRD-K17140735_U2OS_10 uM_6 h
BP	GO:0090068	positive regulation of cell cycle process	16/288	260/18903	2.59005994720113e-06	0.0114169842472626	0.000113087124455261	EGFR/IL1B/DYRK3/AKT1/BIRC5/CCNB1/CDK1/EZH2/RAD51C/AURKA/AURKB/KIF14/SMC4/UBE2C/CHEK2/NUSAP1	16	All	AVXQPEKZIGPIJW-UHFFFAOYSA-N_BRD-K17140735_U2OS_10 uM_6 h
BP	GO:0010389	regulation of G2/M transition of mitotic cell cycle	10/288	99/18903	2.72086159725365e-06	0.0119935579206941	0.000117148207659532	CDKN1A/BRCA1/CCNB1/CDK1/ORC1/PLK1/RAD51C/AURKA/AURKB/KIF14	10	All	AVXQPEKZIGPIJW-UHFFFAOYSA-N_BRD-K17140735_U2OS_10 uM_6 h
BP	GO:0070373	negative regulation of ERK1 and ERK2 cascade	9/288	78/18903	2.83843342212015e-06	0.0125118145247056	0.000120536213816061	DUSP4/DUSP6/TLR4/TNIP1/SPRED2/ABL1/EPHB2/PIN1/ITGB1BP1	9	All	AVXQPEKZIGPIJW-UHFFFAOYSA-N_BRD-K17140735_U2OS_10 uM_6 h
BP	GO:0048660	regulation of smooth muscle cell proliferation	13/288	175/18903	2.95888581085538e-06	0.0130427686542505	0.000123953324508806	CDKN1A/HMOX1/MEF2C/PIK3CA/PPARG/TGFBR2/TLR4/TRIB1/AKT1/BMP4/GNAI2/STAT1/TPM1	13	All	AVXQPEKZIGPIJW-UHFFFAOYSA-N_BRD-K17140735_U2OS_10 uM_6 h
BP	GO:1905477	positive regulation of protein localization to membrane	10/288	101/18903	3.26683002462885e-06	0.014400186748564	0.000135028974351326	EGFR/SQSTM1/CHP1/AKT1/EPHA3/EPHB2/ERBB2/NMT1/ITGB1BP1/C2CD5	10	All	AVXQPEKZIGPIJW-UHFFFAOYSA-N_BRD-K17140735_U2OS_10 uM_6 h
BP	GO:0070227	lymphocyte apoptotic process	9/288	80/18903	3.51478691042443e-06	0.0154931807011509	0.000143366308188365	TSC22D3/AKT1/BAX/BMP4/DFFA/TP53/DNAJA3/AURKB/CHEK2	9	All	AVXQPEKZIGPIJW-UHFFFAOYSA-N_BRD-K17140735_U2OS_10 uM_6 h
BP	GO:0009895	negative regulation of catabolic process	18/288	332/18903	3.70300642524596e-06	0.0163228523224842	0.000148542394851599	EGFR/HMGCR/HMOX1/IL1B/NPC1/PIK3CA/SNCA/STAT3/ZFP36/MAPKAPK2/DDIT4/AKT1/CIRBP/DFFA/PIN1/TP53/PSMF1/FEZ2	18	All	AVXQPEKZIGPIJW-UHFFFAOYSA-N_BRD-K17140735_U2OS_10 uM_6 h
BP	GO:0010639	negative regulation of organelle organization	19/288	366/18903	3.73751832207249e-06	0.0164749807636955	0.000148542394851599	PIK3CA/PPARG/SNCA/ARHGEF2/VAT1/TERF2IP/AKT1/BIRC5/BMP4/BRCA1/BUB1B/CCNB1/CCNF/CDC20/PLK1/TOP2A/TP53/AURKB/FEZ2	19	All	AVXQPEKZIGPIJW-UHFFFAOYSA-N_BRD-K17140735_U2OS_10 uM_6 h
BP	GO:0048659	smooth muscle cell proliferation	13/288	179/18903	3.79967724356294e-06	0.0167489772896254	0.000149101258924622	CDKN1A/HMOX1/MEF2C/PIK3CA/PPARG/TGFBR2/TLR4/TRIB1/AKT1/BMP4/GNAI2/STAT1/TPM1	13	All	AVXQPEKZIGPIJW-UHFFFAOYSA-N_BRD-K17140735_U2OS_10 uM_6 h
BP	GO:0045786	negative regulation of cell cycle	20/288	405/18903	4.39502874302902e-06	0.0193732866992719	0.000170307363792374	CDKN1A/CCL2/TP53BP2/ABL1/BIRC5/BMP4/BRCA1/BUB1B/CCNB1/CCNF/CDK1/CDC20/EZH2/ORC1/PLK1/RPA2/TP53/AURKB/CHEK2/RNF167	20	All	AVXQPEKZIGPIJW-UHFFFAOYSA-N_BRD-K17140735_U2OS_10 uM_6 h
BP	GO:0030099	myeloid cell differentiation	20/288	407/18903	4.73063538315371e-06	0.0208526407689415	0.000181049008491068	ALAS1/ETS1/FOXO3/MEF2C/MYC/NFKBIA/PPARG/RELB/STAT3/TGFBR2/TLR4/ZFP36/DYRK3/TRIB1/BMP4/LBR/PAFAH1B1/STAT1/IKZF1/SKIC8	20	All	AVXQPEKZIGPIJW-UHFFFAOYSA-N_BRD-K17140735_U2OS_10 uM_6 h
BP	GO:0031663	lipopolysaccharide-mediated signaling pathway	8/288	63/18903	4.93563260265319e-06	0.0217562685124953	0.000186590988636889	IL1B/NFKBIA/CCL2/TLR4/TRIB1/MALT1/TICAM1/AKT1	8	All	AVXQPEKZIGPIJW-UHFFFAOYSA-N_BRD-K17140735_U2OS_10 uM_6 h
BP	GO:0010717	regulation of epithelial to mesenchymal transition	10/288	107/18903	5.51405908793559e-06	0.0243059724596201	0.000205946785212052	IL1B/NOTCH1/TGFBR2/TIAM1/BAMBI/SPRED2/BMP4/COL1A1/EPHA3/EZH2	10	All	AVXQPEKZIGPIJW-UHFFFAOYSA-N_BRD-K17140735_U2OS_10 uM_6 h
BP	GO:1903037	regulation of leukocyte cell-cell adhesion	19/288	377/18903	5.72570655735126e-06	0.0252389145048043	0.000208693946746196	CBLB/CD44/ETS1/FOXO3/IL1B/IL4R/PNP/PIK3CA/CCL2/TGFBR2/XBP1/MALT1/ABL1/AKT1/BMP4/ERBB2/GLI2/DNAJA3/DUSP22	19	All	AVXQPEKZIGPIJW-UHFFFAOYSA-N_BRD-K17140735_U2OS_10 uM_6 h
BP	GO:0000075	cell cycle checkpoint signaling	13/288	186/18903	5.78957400650736e-06	0.0255204422206844	0.000208693946746196	CDKN1A/BIRC5/BRCA1/BUB1B/CCNB1/CDK1/CDC20/ORC1/PLK1/RPA2/TP53/AURKB/CHEK2	13	All	AVXQPEKZIGPIJW-UHFFFAOYSA-N_BRD-K17140735_U2OS_10 uM_6 h
BP	GO:0043405	regulation of MAP kinase activity	13/288	186/18903	5.78957400650736e-06	0.0255204422206844	0.000208693946746196	EGFR/HMGCR/IL1B/MEF2C/PPARG/RGS2/TLR4/TRIB1/TRIB3/BMP4/ERBB2/EZH2/GHR	13	All	AVXQPEKZIGPIJW-UHFFFAOYSA-N_BRD-K17140735_U2OS_10 uM_6 h
BP	GO:0010506	regulation of autophagy	18/288	344/18903	6.05686539640914e-06	0.0266986626673715	0.00021581934171113	ATP6V0B/CTTN/FOXO3/HMOX1/NPC1/PIK3CA/SNCA/STAT3/PIK3R4/ATP6V1D/TRIB3/TICAM1/ABL1/AKT1/TP53/PIP4K2B/FEZ2/SNX6	18	All	AVXQPEKZIGPIJW-UHFFFAOYSA-N_BRD-K17140735_U2OS_10 uM_6 h
BP	GO:0031100	animal organ regeneration	8/288	65/18903	6.26527283955131e-06	0.0276173226767422	0.000220708475029648	HMOX1/IGF2R/NOTCH1/TGFBR2/CCNA2/CDK1/EZH2/AURKA	8	All	AVXQPEKZIGPIJW-UHFFFAOYSA-N_BRD-K17140735_U2OS_10 uM_6 h
BP	GO:0043523	regulation of neuron apoptotic process	14/288	218/18903	6.7656149232821e-06	0.0298228305818275	0.000235656250136792	FOXO3/HMOX1/MEF2C/PIK3CA/CCL2/SNCA/ABL1/BAX/MYBL2/RASA1/TP53/WFS1/KIF14/SNX6	14	All	AVXQPEKZIGPIJW-UHFFFAOYSA-N_BRD-K17140735_U2OS_10 uM_6 h
BP	GO:0007059	chromosome segregation	19/288	382/18903	6.91141915778592e-06	0.0304655356475203	0.000236638660387099	BIRC5/BRCA1/BUB1B/CCNB1/CDC20/CENPE/PLK1/RAD51C/TOP2A/SMC1A/AURKB/NCAPD2/KIF14/SMC4/KIF2C/UBE2C/PDS5A/NUSAP1/PSRC1	19	All	AVXQPEKZIGPIJW-UHFFFAOYSA-N_BRD-K17140735_U2OS_10 uM_6 h
BP	GO:0051090	regulation of DNA-binding transcription factor activity	21/288	454/18903	6.94648970813743e-06	0.0306201266334698	0.000236638660387099	HMOX1/IL1B/NFKBIA/NFKBIB/NFKBIE/PPARG/KDM5A/STAT3/TLR4/FOSL1/BHLHE40/ARHGEF2/TRIB1/MALT1/CHP1/TERF2IP/ARID5B/TICAM1/AKT1/EZH2/WFS1	21	All	AVXQPEKZIGPIJW-UHFFFAOYSA-N_BRD-K17140735_U2OS_10 uM_6 h
BP	GO:0070661	leukocyte proliferation	18/288	348/18903	7.09938703313674e-06	0.0312940980420667	0.000239218476116564	CBLB/CDKN1A/IL1B/MEF2C/PNP/TGFBR2/TLR4/MALT1/TICAM1/ABL1/BAX/BMP4/EPHB2/ERBB2/HPRT1/PSMB10/TP53/DNAJA3	18	All	AVXQPEKZIGPIJW-UHFFFAOYSA-N_BRD-K17140735_U2OS_10 uM_6 h
BP	GO:0070242	thymocyte apoptotic process	5/288	19/18903	7.73911887469412e-06	0.0341140359996517	0.000257970629156471	BAX/BMP4/DFFA/TP53/CHEK2	5	All	AVXQPEKZIGPIJW-UHFFFAOYSA-N_BRD-K17140735_U2OS_10 uM_6 h
BP	GO:0010948	negative regulation of cell cycle process	17/288	318/18903	8.31873368714795e-06	0.0366689780929481	0.000274341217342113	CDKN1A/CCL2/BIRC5/BMP4/BRCA1/BUB1B/CCNB1/CCNF/CDK1/CDC20/EZH2/ORC1/PLK1/RPA2/TP53/AURKB/CHEK2	17	All	AVXQPEKZIGPIJW-UHFFFAOYSA-N_BRD-K17140735_U2OS_10 uM_6 h
BP	GO:0006260	DNA replication	16/288	286/18903	8.72570276807704e-06	0.0384628978016836	0.000284733458747777	EGFR/BRCA1/CCNA2/CDK1/GLI2/LIG1/ORC1/POLE2/RFC5/RPA1/RPA2/RPA3/TP53/RUVBL1/DNAJA3/PDS5A	16	All	AVXQPEKZIGPIJW-UHFFFAOYSA-N_BRD-K17140735_U2OS_10 uM_6 h
BP	GO:0051402	neuron apoptotic process	15/288	255/18903	9.19605449334222e-06	0.0405362082066525	0.000296955926347509	FOXO3/HMOX1/MEF2C/PIK3CA/CCL2/SNCA/ABL1/BAX/CASP7/MYBL2/RASA1/TP53/WFS1/KIF14/SNX6	15	All	AVXQPEKZIGPIJW-UHFFFAOYSA-N_BRD-K17140735_U2OS_10 uM_6 h
BP	GO:0010586	miRNA metabolic process	9/288	90/18903	9.37335469674616e-06	0.0413177475032571	0.00029956082020529	ETS1/FOXO3/MYC/PPARG/STAT3/NR1H2/FOSL1/BMP4/TP53	9	All	AVXQPEKZIGPIJW-UHFFFAOYSA-N_BRD-K17140735_U2OS_10 uM_6 h
BP	GO:0007051	spindle organization	13/288	195/18903	9.66811416642339e-06	0.0426170472455943	0.000305828101182781	GNAI1/BIRC5/CCNB1/CDC20/CENPE/MYBL2/PLK1/AURKA/SMC1A/CCNB2/AURKB/CHEK2/PSRC1	13	All	AVXQPEKZIGPIJW-UHFFFAOYSA-N_BRD-K17140735_U2OS_10 uM_6 h
BP	GO:0002260	lymphocyte homeostasis	8/288	69/18903	9.84688880210791e-06	0.0434050858396917	0.000308336922086207	TSC22D3/MEF2C/ABL1/AKT1/BAX/DNAJA3/CCNB2/PPP2R3C	8	All	AVXQPEKZIGPIJW-UHFFFAOYSA-N_BRD-K17140735_U2OS_10 uM_6 h
BP	GO:1901216	positive regulation of neuron death	9/288	91/18903	1.02650243289885e-05	0.0452482272421815	0.000318215754198645	DAXX/FOXO3/SNCA/TLR4/DDIT4/ABL1/BAX/MYBL2/TP53	9	All	AVXQPEKZIGPIJW-UHFFFAOYSA-N_BRD-K17140735_U2OS_10 uM_6 h
CC	GO:0098687	chromosomal region	24/291	388/19869	3.30634052507468e-09	1.47793421470838e-06	1.27033083331817e-06	DAXX/TERF2IP/BIRC5/BUB1B/CCNB1/CDK1/CENPE/EZH2/ORC1/PAFAH1B1/PLK1/RPA1/RPA2/TOP2A/SMC1A/HAT1/AURKB/NCAPD2/SMC4/IKZF1/KIF2C/CHEK2/PDS5A/NUP85	24	All	AVXQPEKZIGPIJW-UHFFFAOYSA-N_BRD-K17140735_U2OS_10 uM_6 h
CC	GO:0000775	chromosome, centromeric region	17/291	250/19869	1.80931154036098e-07	8.08762258541357e-05	3.47578269595662e-05	DAXX/BIRC5/BUB1B/CCNB1/CENPE/EZH2/PAFAH1B1/PLK1/TOP2A/SMC1A/AURKB/NCAPD2/SMC4/IKZF1/KIF2C/PDS5A/NUP85	17	All	AVXQPEKZIGPIJW-UHFFFAOYSA-N_BRD-K17140735_U2OS_10 uM_6 h
CC	GO:0005819	spindle	22/291	426/19869	3.59411953018789e-07	0.000160657142999399	4.60299518778449e-05	CTTN/ARHGEF2/KLHL21/AKT1/BIRC5/BUB1B/CCNB1/CDK1/CDC20/CENPE/PAFAH1B1/PLK1/AURKA/SMC1A/AURKB/KIF14/KIF20A/KIF2C/NUSAP1/NUP85/TUBB6/PSRC1	22	All	AVXQPEKZIGPIJW-UHFFFAOYSA-N_BRD-K17140735_U2OS_10 uM_6 h
CC	GO:0030496	midbody	14/291	203/19869	1.88587443660083e-06	0.000842985873160572	0.000181143202462975	GNAI1/RALA/BIRC5/CDK1/CENPE/GNAI2/PIN1/PLK1/AURKA/AURKB/KIF14/KIF20A/SCCPDH/PSRC1	14	All	AVXQPEKZIGPIJW-UHFFFAOYSA-N_BRD-K17140735_U2OS_10 uM_6 h
CC	GO:0000228	nuclear chromosome	15/291	249/19869	4.33523903011328e-06	0.00193785184646064	0.00029033315698805	ARID4B/TERF2IP/BIRC5/BRCA1/ORC1/PLK1/POLE2/RPA1/RPA2/RPA3/TOP2A/SMC1A/RUVBL1/NCAPD2/SMC4	15	All	AVXQPEKZIGPIJW-UHFFFAOYSA-N_BRD-K17140735_U2OS_10 uM_6 h
CC	GO:0005876	spindle microtubule	9/291	87/19869	5.17482821215057e-06	0.00231314821083131	0.00029033315698805	KLHL21/BIRC5/CDK1/CENPE/PAFAH1B1/PLK1/AURKA/AURKB/PSRC1	9	All	AVXQPEKZIGPIJW-UHFFFAOYSA-N_BRD-K17140735_U2OS_10 uM_6 h
CC	GO:0043073	germ cell nucleus	8/291	66/19869	5.28963149033022e-06	0.00236446527617761	0.00029033315698805	CDK7/TERF2IP/KDM3A/BRCA1/AURKA/TOP2A/TP53/TCFL5	8	All	AVXQPEKZIGPIJW-UHFFFAOYSA-N_BRD-K17140735_U2OS_10 uM_6 h
CC	GO:0000307	cyclin-dependent protein kinase holoenzyme complex	7/291	50/19869	7.83593364117925e-06	0.00350266233760712	0.000376331023556635	CDK7/CDKN1A/CCNA2/CCNB1/CCNF/CDK1/CCNB2	7	All	AVXQPEKZIGPIJW-UHFFFAOYSA-N_BRD-K17140735_U2OS_10 uM_6 h
CC	GO:0051233	spindle midzone	6/291	36/19869	1.26164174102509e-05	0.00563953858238213	0.000538595597045797	CTTN/CENPE/PLK1/AURKA/AURKB/KIF14	6	All	AVXQPEKZIGPIJW-UHFFFAOYSA-N_BRD-K17140735_U2OS_10 uM_6 h
CC	GO:0061695	transferase complex, transferring phosphorus-containing groups	15/291	295/19869	3.2362432135274e-05	0.0144660071644675	0.00124339870835527	CDK7/CDKN1A/PIK3CA/TGFBR2/POLR1C/PIK3R4/CCNA2/CCNB1/CCNF/CDK1/PFKL/POLE2/POLR2I/CCNB2/SKIC8	15	All	AVXQPEKZIGPIJW-UHFFFAOYSA-N_BRD-K17140735_U2OS_10 uM_6 h
CC	GO:0000779	condensed chromosome, centromeric region	11/291	174/19869	5.35789930568429e-05	0.0239498098964088	0.00172947826453859	BIRC5/BUB1B/CCNB1/CENPE/PAFAH1B1/PLK1/SMC1A/AURKB/NCAPD2/KIF2C/NUP85	11	All	AVXQPEKZIGPIJW-UHFFFAOYSA-N_BRD-K17140735_U2OS_10 uM_6 h
CC	GO:0000793	condensed chromosome	14/291	273/19869	5.4016581412986e-05	0.0241454118916047	0.00172947826453859	BIRC5/BRCA1/BUB1B/CCNB1/CENPE/PAFAH1B1/PLK1/TOP2A/SMC1A/AURKB/NCAPD2/SMC4/KIF2C/NUP85	14	All	AVXQPEKZIGPIJW-UHFFFAOYSA-N_BRD-K17140735_U2OS_10 uM_6 h
CC	GO:0001673	male germ cell nucleus	6/291	51/19869	9.70427566889238e-05	0.0433781122399489	0.0028680652786605	CDK7/TERF2IP/KDM3A/BRCA1/TOP2A/TCFL5	6	All	AVXQPEKZIGPIJW-UHFFFAOYSA-N_BRD-K17140735_U2OS_10 uM_6 h
MF	GO:0140677	molecular function activator activity	10/292	59/18432	2.70365188326492e-08	1.66004225632466e-05	1.40874492864856e-05	ATP1B1/CDKN1A/MYC/NOTCH1/AKT1/BRCA1/DNAJB1/AURKA/TP53/DNAJC15	10	All	AVXQPEKZIGPIJW-UHFFFAOYSA-N_BRD-K17140735_U2OS_10 uM_6 h
MF	GO:0046982	protein heterodimerization activity	20/292	341/18432	5.67569767690577e-07	0.000348487837362014	0.000147866860529914	ATP1B1/MEF2C/TLR4/XBP1/BHLHE40/NOLC1/BAX/ERBB2/PAFAH1B1/PAFAH1B3/AURKA/TOP2A/TP53/TPM1/SMC1A/H2BC21/PSMF1/LSM6/H2BC12/H2AZ2	20	All	AVXQPEKZIGPIJW-UHFFFAOYSA-N_BRD-K17140735_U2OS_10 uM_6 h
MF	GO:0044389	ubiquitin-like protein ligase binding	18/292	318/18432	3.47741318942294e-06	0.00213513169830569	0.000603971764478721	CDKN1A/CRK/DAXX/EGFR/NFKBIA/RALA/SQSTM1/TRIB1/TRIB3/BRCA1/CCNB1/RPA2/STAT1/AURKA/TP53/WFS1/UBE2C/CHEK2	18	All	AVXQPEKZIGPIJW-UHFFFAOYSA-N_BRD-K17140735_U2OS_10 uM_6 h
MF	GO:0019207	kinase regulator activity	15/292	246/18432	9.47875531767611e-06	0.00581995576505313	0.00109277036516449	CDKN1A/DAXX/EGFR/PIK3CA/SNCA/SH3BP5/TRIB1/MALT1/CHP1/TRIB3/SPRED2/CCNA2/CCNB1/CCNF/CCNB2	15	All	AVXQPEKZIGPIJW-UHFFFAOYSA-N_BRD-K17140735_U2OS_10 uM_6 h
MF	GO:0019887	protein kinase regulator activity	14/292	218/18432	1.04861802717804e-05	0.00643851468687319	0.00109277036516449	CDKN1A/DAXX/EGFR/PIK3CA/SNCA/SH3BP5/TRIB1/CHP1/TRIB3/SPRED2/CCNA2/CCNB1/CCNF/CCNB2	14	All	AVXQPEKZIGPIJW-UHFFFAOYSA-N_BRD-K17140735_U2OS_10 uM_6 h
MF	GO:0015631	tubulin binding	18/292	375/18432	3.24778052444171e-05	0.0199413724200721	0.00282044098175202	RGS2/SNCA/ARHGEF2/MAP4K4/ARL4C/CHP1/BIRC5/BRCA1/CENPE/CETN3/DNM1/PAFAH1B1/PLK1/KIF14/KIF20A/KIF2C/NUSAP1/PSRC1	18	All	AVXQPEKZIGPIJW-UHFFFAOYSA-N_BRD-K17140735_U2OS_10 uM_6 h
BP	GO:0006047	UDP-N-acetylglucosamine metabolic process	3/34	14/18903	1.90915740984245e-06	0.0023654460307948	0.00167001032376745	GNPDA1/SLC35A3/AMDHD2	3	Sup	AWBBMFXXCINDIY-AFKLWXAFSA-N_BRD-K60527064_U2OS_10 uM_6 h
BP	GO:2000191	regulation of fatty acid transport	3/34	33/18903	2.79554096104838e-05	0.0346367525073895	0.0115513589789254	MIF/PLA2G4A/FIS1	3	Sup	AWBBMFXXCINDIY-AFKLWXAFSA-N_BRD-K60527064_U2OS_10 uM_6 h
BP	GO:0009225	nucleotide-sugar metabolic process	3/34	37/18903	3.96165741154481e-05	0.0490849353290402	0.0115513589789254	GNPDA1/SLC35A3/AMDHD2	3	Sup	AWBBMFXXCINDIY-AFKLWXAFSA-N_BRD-K60527064_U2OS_10 uM_6 h
BP	GO:0046686	response to cadmium ion	4/32	60/18903	3.08533514739229e-06	0.00327045525623582	0.00251048849361499	CDK1/DAXX/PCNA/ABCB6	4	Inf	AWBBMFXXCINDIY-AFKLWXAFSA-N_BRD-K60527064_U2OS_10 uM_6 h
BP	GO:0010038	response to metal ion	6/32	360/18903	2.72849534216042e-05	0.0289220506269005	0.0111006678920527	CASP3/CDK1/DAXX/PCNA/TFAP2A/ABCB6	6	Inf	AWBBMFXXCINDIY-AFKLWXAFSA-N_BRD-K60527064_U2OS_10 uM_6 h
CC	GO:0098687	chromosomal region	6/32	388/19869	3.14536032030626e-05	0.00402606120999201	0.00251628825624501	CDK1/CENPE/DAXX/PCNA/SMC4/KIF2C	6	Inf	AWBBMFXXCINDIY-AFKLWXAFSA-N_BRD-K60527064_U2OS_10 uM_6 h
CC	GO:0072686	mitotic spindle	4/32	183/19869	0.0002046727649755	0.026198113916864	0.00818691059902001	CDK1/CENPE/AURKA/RAE1	4	Inf	AWBBMFXXCINDIY-AFKLWXAFSA-N_BRD-K60527064_U2OS_10 uM_6 h
CC	GO:0005876	spindle microtubule	3/32	87/19869	0.000366901381427323	0.0469633768226974	0.00978403683806196	CDK1/CENPE/AURKA	3	Inf	AWBBMFXXCINDIY-AFKLWXAFSA-N_BRD-K60527064_U2OS_10 uM_6 h
MF	GO:0032404	mismatch repair complex binding	2/33	11/18432	0.000169247216300941	0.0264025657429468	0.0116580023569947	MSH6/PCNA	2	Inf	AWBBMFXXCINDIY-AFKLWXAFSA-N_BRD-K60527064_U2OS_10 uM_6 h
MF	GO:0030983	mismatched DNA binding	2/33	14/18432	0.000279087173385175	0.0435375990480873	0.0116580023569947	MSH6/PCNA	2	Inf	AWBBMFXXCINDIY-AFKLWXAFSA-N_BRD-K60527064_U2OS_10 uM_6 h
BP	GO:2000573	positive regulation of DNA biosynthetic process	5/66	74/18903	5.94817979045471e-06	0.011093355309198	0.00664561146049637	MAPKAPK5/POLG2/PNKP/PCNA/USP1	5	All	AWBBMFXXCINDIY-AFKLWXAFSA-N_BRD-K60527064_U2OS_10 uM_6 h
BP	GO:0097193	intrinsic apoptotic signaling pathway	8/66	298/18903	9.02549090417662e-06	0.0168325405362894	0.00664561146049637	MIF/HERPUD1/FIS1/CASP3/MSH6/PMAIP1/WFS1/TRAP1	8	All	AWBBMFXXCINDIY-AFKLWXAFSA-N_BRD-K60527064_U2OS_10 uM_6 h
BP	GO:0006047	UDP-N-acetylglucosamine metabolic process	3/66	14/18903	1.43967616764934e-05	0.0268499605266602	0.00706704195979448	GNPDA1/SLC35A3/AMDHD2	3	All	AWBBMFXXCINDIY-AFKLWXAFSA-N_BRD-K60527064_U2OS_10 uM_6 h
CC	GO:1902911	protein kinase complex	5/68	136/19869	0.000102934064483361	0.0204838788321889	0.0164694503173378	CDK4/IGF1R/TGFBR2/CDK1/PCNA	5	All	AWBBMFXXCINDIY-AFKLWXAFSA-N_BRD-K60527064_U2OS_10 uM_6 h
BP	GO:0071549	cellular response to dexamethasone stimulus	3/24	27/18903	5.15556402241312e-06	0.00378933955647364	0.00247798548100921	IGF1R/PCK2/DDIT4	3	Sup	AWBBMFXXCINDIY-SGQNLQFHSA-N_BRD-K43782664_U2OS_10 uM_6 h
BP	GO:1901655	cellular response to ketone	4/24	105/18903	8.76754639463223e-06	0.00644414660005469	0.00247798548100921	GNAI1/IGF1R/PCK2/DDIT4	4	Sup	AWBBMFXXCINDIY-SGQNLQFHSA-N_BRD-K43782664_U2OS_10 uM_6 h
BP	GO:0071548	response to dexamethasone	3/24	43/18903	2.14639741380582e-05	0.0157760209914728	0.00404426460074992	IGF1R/PCK2/DDIT4	3	Sup	AWBBMFXXCINDIY-SGQNLQFHSA-N_BRD-K43782664_U2OS_10 uM_6 h
BP	GO:0071385	cellular response to glucocorticoid stimulus	3/24	55/18903	4.51750670492488e-05	0.0332036742811978	0.00638395026459121	IGF1R/PCK2/DDIT4	3	Sup	AWBBMFXXCINDIY-SGQNLQFHSA-N_BRD-K43782664_U2OS_10 uM_6 h
MF	GO:0031994	insulin-like growth factor I binding	2/24	13/18432	0.000125634866319532	0.0129403912309118	0.0100507893055626	IGF1R/IGFBP3	2	Sup	AWBBMFXXCINDIY-SGQNLQFHSA-N_BRD-K43782664_U2OS_10 uM_6 h
MF	GO:0005520	insulin-like growth factor binding	2/24	19/18432	0.000274118811200895	0.0282342375536922	0.0109647524480358	IGF1R/IGFBP3	2	Sup	AWBBMFXXCINDIY-SGQNLQFHSA-N_BRD-K43782664_U2OS_10 uM_6 h
BP	GO:0000281	mitotic cytokinesis	6/51	85/18903	1.05856134706209e-07	0.000183236969176447	0.000139395815281544	BIRC5/STMN1/PLK1/AURKB/KIF20A/NUSAP1	6	Inf	AWBBMFXXCINDIY-SGQNLQFHSA-N_BRD-K43782664_U2OS_10 uM_6 h
BP	GO:0061640	cytoskeleton-dependent cytokinesis	6/51	113/18903	5.77512077208643e-07	0.00099967340564816	0.000245437772457626	BIRC5/STMN1/PLK1/AURKB/KIF20A/NUSAP1	6	Inf	AWBBMFXXCINDIY-SGQNLQFHSA-N_BRD-K43782664_U2OS_10 uM_6 h
BP	GO:0000910	cytokinesis	7/51	187/18903	6.64193383262386e-07	0.00114971874642719	0.000245437772457626	BIRC5/STMN1/PIN1/PLK1/AURKB/KIF20A/NUSAP1	7	Inf	AWBBMFXXCINDIY-SGQNLQFHSA-N_BRD-K43782664_U2OS_10 uM_6 h
BP	GO:0007088	regulation of mitotic nuclear division	6/51	118/18903	7.45534400750584e-07	0.00129052004769926	0.000245437772457626	BIRC5/EDN1/PIN1/PLK1/AURKB/NUSAP1	6	Inf	AWBBMFXXCINDIY-SGQNLQFHSA-N_BRD-K43782664_U2OS_10 uM_6 h
BP	GO:0140014	mitotic nuclear division	8/51	325/18903	2.34438259472742e-06	0.00405812627147316	0.000546235161164092	BIRC5/CENPE/EDN1/PIN1/PLK1/AURKB/UBE2C/NUSAP1	8	Inf	AWBBMFXXCINDIY-SGQNLQFHSA-N_BRD-K43782664_U2OS_10 uM_6 h
BP	GO:0051783	regulation of nuclear division	6/51	145/18903	2.48884126189874e-06	0.00430818422434672	0.000546235161164092	BIRC5/EDN1/PIN1/PLK1/AURKB/NUSAP1	6	Inf	AWBBMFXXCINDIY-SGQNLQFHSA-N_BRD-K43782664_U2OS_10 uM_6 h
BP	GO:0009411	response to UV	6/51	149/18903	2.91469663509893e-06	0.00504533987535624	0.000548313607595302	CASP3/CASP7/CIRBP/MSH6/USP1/AURKB	6	Inf	AWBBMFXXCINDIY-SGQNLQFHSA-N_BRD-K43782664_U2OS_10 uM_6 h
BP	GO:0044772	mitotic cell cycle phase transition	9/51	473/18903	4.26280256946572e-06	0.00737891124774516	0.000571357333577022	BIRC5/CCNF/CENPE/ORC1/PLK1/PSME2/AURKB/UBE2C/FBXL12	9	Inf	AWBBMFXXCINDIY-SGQNLQFHSA-N_BRD-K43782664_U2OS_10 uM_6 h
BP	GO:0030071	regulation of mitotic metaphase/anaphase transition	5/51	92/18903	4.81659821842061e-06	0.00833753151608608	0.000571357333577022	BIRC5/CENPE/PLK1/AURKB/UBE2C	5	Inf	AWBBMFXXCINDIY-SGQNLQFHSA-N_BRD-K43782664_U2OS_10 uM_6 h
BP	GO:1902850	microtubule cytoskeleton organization involved in mitosis	6/51	163/18903	4.89802118610947e-06	0.00847847467315549	0.000571357333577022	BIRC5/CENPE/STMN1/PLK1/AURKB/NUSAP1	6	Inf	AWBBMFXXCINDIY-SGQNLQFHSA-N_BRD-K43782664_U2OS_10 uM_6 h
BP	GO:0007091	metaphase/anaphase transition of mitotic cell cycle	5/51	95/18903	5.64049805729515e-06	0.0097637021371779	0.000571357333577022	BIRC5/CENPE/PLK1/AURKB/UBE2C	5	Inf	AWBBMFXXCINDIY-SGQNLQFHSA-N_BRD-K43782664_U2OS_10 uM_6 h
BP	GO:0032465	regulation of cytokinesis	5/51	95/18903	5.64049805729515e-06	0.0097637021371779	0.000571357333577022	BIRC5/PIN1/PLK1/AURKB/KIF20A	5	Inf	AWBBMFXXCINDIY-SGQNLQFHSA-N_BRD-K43782664_U2OS_10 uM_6 h
BP	GO:1902099	regulation of metaphase/anaphase transition of cell cycle	5/51	95/18903	5.64049805729515e-06	0.0097637021371779	0.000571357333577022	BIRC5/CENPE/PLK1/AURKB/UBE2C	5	Inf	AWBBMFXXCINDIY-SGQNLQFHSA-N_BRD-K43782664_U2OS_10 uM_6 h
BP	GO:0010965	regulation of mitotic sister chromatid separation	5/51	98/18903	6.57101211866138e-06	0.0113744219774028	0.000576865695469852	BIRC5/CENPE/PLK1/AURKB/UBE2C	5	Inf	AWBBMFXXCINDIY-SGQNLQFHSA-N_BRD-K43782664_U2OS_10 uM_6 h
BP	GO:0044784	metaphase/anaphase transition of cell cycle	5/51	98/18903	6.57101211866138e-06	0.0113744219774028	0.000576865695469852	BIRC5/CENPE/PLK1/AURKB/UBE2C	5	Inf	AWBBMFXXCINDIY-SGQNLQFHSA-N_BRD-K43782664_U2OS_10 uM_6 h
BP	GO:0051306	mitotic sister chromatid separation	5/51	101/18903	7.61770604856907e-06	0.0131862491700731	0.000626957254392099	BIRC5/CENPE/PLK1/AURKB/UBE2C	5	Inf	AWBBMFXXCINDIY-SGQNLQFHSA-N_BRD-K43782664_U2OS_10 uM_6 h
BP	GO:0033045	regulation of sister chromatid segregation	5/51	107/18903	1.01003366817451e-05	0.0174836827961008	0.000782385212932703	BIRC5/CENPE/PLK1/AURKB/UBE2C	5	Inf	AWBBMFXXCINDIY-SGQNLQFHSA-N_BRD-K43782664_U2OS_10 uM_6 h
BP	GO:0045786	negative regulation of cell cycle	8/51	405/18903	1.1782412883194e-05	0.0203953567008087	0.000837132309241039	BIRC5/CASP3/CCNF/ORC1/PLK1/AURKB/ATF5/GMNN	8	Inf	AWBBMFXXCINDIY-SGQNLQFHSA-N_BRD-K43782664_U2OS_10 uM_6 h
BP	GO:1905818	regulation of chromosome separation	5/51	111/18903	1.2078527723262e-05	0.0209079314889665	0.000837132309241039	BIRC5/CENPE/PLK1/AURKB/UBE2C	5	Inf	AWBBMFXXCINDIY-SGQNLQFHSA-N_BRD-K43782664_U2OS_10 uM_6 h
BP	GO:0000070	mitotic sister chromatid segregation	6/51	204/18903	1.76393407145627e-05	0.030533698776908	0.00116141132810094	BIRC5/CENPE/PLK1/AURKB/UBE2C/NUSAP1	6	Inf	AWBBMFXXCINDIY-SGQNLQFHSA-N_BRD-K43782664_U2OS_10 uM_6 h
BP	GO:0009416	response to light stimulus	7/51	321/18903	2.32604254670806e-05	0.0402637964835166	0.0014232532205964	CASP3/CASP7/CIRBP/MSH6/USP1/AURKB/FBXL12	7	Inf	AWBBMFXXCINDIY-SGQNLQFHSA-N_BRD-K43782664_U2OS_10 uM_6 h
BP	GO:0051315	attachment of mitotic spindle microtubules to kinetochore	3/51	21/18903	2.3777771631067e-05	0.0411593226933769	0.0014232532205964	BIRC5/CENPE/AURKB	3	Inf	AWBBMFXXCINDIY-SGQNLQFHSA-N_BRD-K43782664_U2OS_10 uM_6 h
BP	GO:1901987	regulation of cell cycle phase transition	8/51	453/18903	2.6365341962045e-05	0.0456384069363	0.00150952140936011	BIRC5/CENPE/ORC1/PLK1/PSME2/AURKB/UBE2C/ATF5	8	Inf	AWBBMFXXCINDIY-SGQNLQFHSA-N_BRD-K43782664_U2OS_10 uM_6 h
BP	GO:0051983	regulation of chromosome segregation	5/51	132/18903	2.79360944752842e-05	0.048357379536717	0.00151621595053288	BIRC5/CENPE/PLK1/AURKB/UBE2C	5	Inf	AWBBMFXXCINDIY-SGQNLQFHSA-N_BRD-K43782664_U2OS_10 uM_6 h
CC	GO:0030496	midbody	8/51	203/19869	4.51890227923194e-08	6.19089612254775e-06	4.5664696716449e-06	BIRC5/CENPE/GNAI2/PIN1/PLK1/AURKB/KIF20A/TXNDC9	8	Inf	AWBBMFXXCINDIY-SGQNLQFHSA-N_BRD-K43782664_U2OS_10 uM_6 h
CC	GO:0005876	spindle microtubule	5/51	87/19869	2.87258147815747e-06	0.000393543662507573	0.000145140958896377	BIRC5/CENPE/PLK1/DYNLT3/AURKB	5	Inf	AWBBMFXXCINDIY-SGQNLQFHSA-N_BRD-K43782664_U2OS_10 uM_6 h
CC	GO:0005874	microtubule	8/51	466/19869	2.26540598869631e-05	0.00310360620451395	0.000763084122508232	BIRC5/CENPE/STMN1/PLK1/DYNLT3/AURKB/KIF20A/NUSAP1	8	Inf	AWBBMFXXCINDIY-SGQNLQFHSA-N_BRD-K43782664_U2OS_10 uM_6 h
CC	GO:0000776	kinetochore	5/51	164/19869	6.22993534987726e-05	0.00853501142933184	0.00135353325646929	BIRC5/CENPE/PLK1/DYNLT3/AURKB	5	Inf	AWBBMFXXCINDIY-SGQNLQFHSA-N_BRD-K43782664_U2OS_10 uM_6 h
CC	GO:0000779	condensed chromosome, centromeric region	5/51	174/19869	8.24500771786196e-05	0.0112956605734709	0.00135353325646929	BIRC5/CENPE/PLK1/DYNLT3/AURKB	5	Inf	AWBBMFXXCINDIY-SGQNLQFHSA-N_BRD-K43782664_U2OS_10 uM_6 h
CC	GO:0005819	spindle	7/51	426/19869	0.000101682566208346	0.0139305115705433	0.00135353325646929	BIRC5/CENPE/PLK1/DYNLT3/AURKB/KIF20A/NUSAP1	7	Inf	AWBBMFXXCINDIY-SGQNLQFHSA-N_BRD-K43782664_U2OS_10 uM_6 h
CC	GO:0072686	mitotic spindle	5/51	183/19869	0.00010457262132116	0.0143264491209989	0.00135353325646929	CENPE/PLK1/DYNLT3/AURKB/NUSAP1	5	Inf	AWBBMFXXCINDIY-SGQNLQFHSA-N_BRD-K43782664_U2OS_10 uM_6 h
CC	GO:0051233	spindle midzone	3/51	36/19869	0.000107154716137152	0.0146801961107899	0.00135353325646929	CENPE/PLK1/AURKB	3	Inf	AWBBMFXXCINDIY-SGQNLQFHSA-N_BRD-K43782664_U2OS_10 uM_6 h
MF	GO:0015631	tubulin binding	8/52	375/18432	9.38024695175768e-06	0.00174472593302693	0.00137247823820455	BIRC5/CENPE/STMN1/PLK1/CDK5R1/KIF20A/ATF5/NUSAP1	8	Inf	AWBBMFXXCINDIY-SGQNLQFHSA-N_BRD-K43782664_U2OS_10 uM_6 h
BP	GO:0000910	cytokinesis	8/75	187/18903	7.56486912516243e-07	0.00157349277803379	0.00092025454861508	IGF1R/BIRC5/STMN1/PIN1/PLK1/AURKB/KIF20A/NUSAP1	8	All	AWBBMFXXCINDIY-SGQNLQFHSA-N_BRD-K43782664_U2OS_10 uM_6 h
BP	GO:0000281	mitotic cytokinesis	6/75	85/18903	1.08601468470103e-06	0.00225891054417813	0.00092025454861508	BIRC5/STMN1/PLK1/AURKB/KIF20A/NUSAP1	6	All	AWBBMFXXCINDIY-SGQNLQFHSA-N_BRD-K43782664_U2OS_10 uM_6 h
BP	GO:0032465	regulation of cytokinesis	6/75	95/18903	2.09164128087154e-06	0.0043506138642128	0.00118159384638708	IGF1R/BIRC5/PIN1/PLK1/AURKB/KIF20A	6	All	AWBBMFXXCINDIY-SGQNLQFHSA-N_BRD-K43782664_U2OS_10 uM_6 h
BP	GO:1902850	microtubule cytoskeleton organization involved in mitosis	7/75	163/18903	3.7801349613515e-06	0.00786268071961112	0.00148166016357774	GNAI1/BIRC5/CENPE/STMN1/PLK1/AURKB/NUSAP1	7	All	AWBBMFXXCINDIY-SGQNLQFHSA-N_BRD-K43782664_U2OS_10 uM_6 h
BP	GO:0045786	negative regulation of cell cycle	10/75	405/18903	4.37135762546227e-06	0.00909242386096153	0.00148166016357774	APBB2/TIMELESS/BIRC5/CASP3/CCNF/ORC1/PLK1/AURKB/ATF5/GMNN	10	All	AWBBMFXXCINDIY-SGQNLQFHSA-N_BRD-K43782664_U2OS_10 uM_6 h
BP	GO:0061640	cytoskeleton-dependent cytokinesis	6/75	113/18903	5.74765370357303e-06	0.0119551197034319	0.00162346008118466	BIRC5/STMN1/PLK1/AURKB/KIF20A/NUSAP1	6	All	AWBBMFXXCINDIY-SGQNLQFHSA-N_BRD-K43782664_U2OS_10 uM_6 h
BP	GO:0007088	regulation of mitotic nuclear division	6/75	118/18903	7.37980110621259e-06	0.0153499863009222	0.00178668868887252	BIRC5/EDN1/PIN1/PLK1/AURKB/NUSAP1	6	All	AWBBMFXXCINDIY-SGQNLQFHSA-N_BRD-K43782664_U2OS_10 uM_6 h
BP	GO:1901987	regulation of cell cycle phase transition	10/75	453/18903	1.16523505829513e-05	0.0242368892125388	0.00246845847875679	APBB2/TIMELESS/BIRC5/CENPE/ORC1/PLK1/PSME2/AURKB/UBE2C/ATF5	10	All	AWBBMFXXCINDIY-SGQNLQFHSA-N_BRD-K43782664_U2OS_10 uM_6 h
BP	GO:0007052	mitotic spindle organization	6/75	133/18903	1.4652477306289e-05	0.030477152797081	0.00275912145767546	GNAI1/BIRC5/CENPE/STMN1/PLK1/AURKB	6	All	AWBBMFXXCINDIY-SGQNLQFHSA-N_BRD-K43782664_U2OS_10 uM_6 h
BP	GO:0032530	regulation of microvillus organization	3/75	13/18903	1.66740377149617e-05	0.0346819984471204	0.00282581060221983	PLS1/RAP1GAP/TWF2	3	All	AWBBMFXXCINDIY-SGQNLQFHSA-N_BRD-K43782664_U2OS_10 uM_6 h
BP	GO:0051783	regulation of nuclear division	6/75	145/18903	2.3926856798668e-05	0.0497678621412295	0.0035426936423939	BIRC5/EDN1/PIN1/PLK1/AURKB/NUSAP1	6	All	AWBBMFXXCINDIY-SGQNLQFHSA-N_BRD-K43782664_U2OS_10 uM_6 h
CC	GO:0030496	midbody	9/75	203/19869	7.12529864123663e-08	1.23980196357517e-05	9.5253992361795e-06	GNAI1/BIRC5/CENPE/GNAI2/PIN1/PLK1/AURKB/KIF20A/TXNDC9	9	All	AWBBMFXXCINDIY-SGQNLQFHSA-N_BRD-K43782664_U2OS_10 uM_6 h
CC	GO:0005876	spindle microtubule	5/75	87/19869	1.943595793155e-05	0.0033818566800897	0.00129914034595098	BIRC5/CENPE/PLK1/DYNLT3/AURKB	5	All	AWBBMFXXCINDIY-SGQNLQFHSA-N_BRD-K43782664_U2OS_10 uM_6 h
CC	GO:0005874	microtubule	9/75	466/19869	6.33389808775334e-05	0.0110209826726908	0.00282247388471815	MAP7/BIRC5/CENPE/STMN1/PLK1/DYNLT3/AURKB/KIF20A/NUSAP1	9	All	AWBBMFXXCINDIY-SGQNLQFHSA-N_BRD-K43782664_U2OS_10 uM_6 h
MF	GO:0097153	cysteine-type endopeptidase activity involved in apoptotic process	3/76	15/18432	2.95786807054575e-05	0.00733551281495347	0.00663185156869732	CASP10/CASP3/CASP7	3	All	AWBBMFXXCINDIY-SGQNLQFHSA-N_BRD-K43782664_U2OS_10 uM_6 h
MF	GO:0015631	tubulin binding	8/76	375/18432	0.000153808675143967	0.0381445514357038	0.0172427620029816	BIRC5/CENPE/STMN1/PLK1/CDK5R1/KIF20A/ATF5/NUSAP1	8	All	AWBBMFXXCINDIY-SGQNLQFHSA-N_BRD-K43782664_U2OS_10 uM_6 h
MF	GO:0008330	protein tyrosine/threonine phosphatase activity	1/4	10/18432	0.00216854980540038	0.0368653466918064	0.00395568623592116	DUSP6	1	Sup	AXBJPSYRCLUHNL-CNFUJFEGSA-N_BRD-K46123637_U2OS_10 uM_6 h
MF	GO:0016671	oxidoreductase activity, acting on a sulfur group of donors, disulfide as acceptor	1/4	10/18432	0.00216854980540038	0.0368653466918064	0.00395568623592116	GLRX	1	Sup	AXBJPSYRCLUHNL-CNFUJFEGSA-N_BRD-K46123637_U2OS_10 uM_6 h
MF	GO:0017017	MAP kinase tyrosine/serine/threonine phosphatase activity	1/4	13/18432	0.00281842644309382	0.047913249532595	0.00395568623592116	DUSP6	1	Sup	AXBJPSYRCLUHNL-CNFUJFEGSA-N_BRD-K46123637_U2OS_10 uM_6 h
MF	GO:0017128	phospholipid scramblase activity	1/3	15/18432	0.00243955221869196	0.0292746266243036	NA	PLSCR3	1	Inf	AXBJPSYRCLUHNL-CNFUJFEGSA-N_BRD-K46123637_U2OS_10 uM_6 h
MF	GO:0004659	prenyltransferase activity	1/3	17/18432	0.00276452575824016	0.0331743090988819	NA	FDFT1	1	Inf	AXBJPSYRCLUHNL-CNFUJFEGSA-N_BRD-K46123637_U2OS_10 uM_6 h
BP	GO:0055013	cardiac muscle cell development	2/5	83/18903	0.000188854347239984	0.0441919172541562	0.00677984140879468	FHL2/RGS2	2	Sup	AXBJPSYRCLUHNL-FXIKWKPTSA-N_BRD-K84797651_U2OS_10 uM_6 h
BP	GO:0055013	cardiac muscle cell development	2/5	83/18903	0.000188854347239984	0.0441919172541562	0.00677984140879468	FHL2/RGS2	2	All	AXBJPSYRCLUHNL-FXIKWKPTSA-N_BRD-K84797651_U2OS_10 uM_6 h
BP	GO:0007088	regulation of mitotic nuclear division	6/37	118/18903	1.03334119611855e-07	0.000134954360213082	5.28127365427107e-05	BIRC5/BUB1B/CCNB1/CDC20/AURKA/NUSAP1	6	Inf	AXBJPSYRCLUHNL-HSFWNXDSSA-N_BRD-K87434936_U2OS_10 uM_6 h
BP	GO:0000070	mitotic sister chromatid segregation	7/37	204/18903	1.20341089092224e-07	0.000157165462354445	5.28127365427107e-05	BIRC5/BUB1B/CCNB1/CDC20/KIF2C/NUSAP1/PSRC1	7	Inf	AXBJPSYRCLUHNL-HSFWNXDSSA-N_BRD-K87434936_U2OS_10 uM_6 h
BP	GO:0140014	mitotic nuclear division	8/37	325/18903	1.75222699821566e-07	0.000228840845966965	5.28127365427107e-05	BIRC5/BUB1B/CCNB1/CDC20/AURKA/KIF2C/NUSAP1/PSRC1	8	Inf	AXBJPSYRCLUHNL-HSFWNXDSSA-N_BRD-K87434936_U2OS_10 uM_6 h
BP	GO:0051783	regulation of nuclear division	6/37	145/18903	3.50917863399495e-07	0.00045829872959974	6.37567385807367e-05	BIRC5/BUB1B/CCNB1/CDC20/AURKA/NUSAP1	6	Inf	AXBJPSYRCLUHNL-HSFWNXDSSA-N_BRD-K87434936_U2OS_10 uM_6 h
BP	GO:0000819	sister chromatid segregation	7/37	239/18903	3.52554724398719e-07	0.000460436470064727	6.37567385807367e-05	BIRC5/BUB1B/CCNB1/CDC20/KIF2C/NUSAP1/PSRC1	7	Inf	AXBJPSYRCLUHNL-HSFWNXDSSA-N_BRD-K87434936_U2OS_10 uM_6 h
BP	GO:1902850	microtubule cytoskeleton organization involved in mitosis	6/37	163/18903	6.98522032436795e-07	0.000912269774362454	0.000105268495765475	BIRC5/CCNB1/CDC20/AURKA/NUSAP1/PSRC1	6	Inf	AXBJPSYRCLUHNL-HSFWNXDSSA-N_BRD-K87434936_U2OS_10 uM_6 h
BP	GO:0007094	mitotic spindle assembly checkpoint signaling	4/37	46/18903	1.91098020666039e-06	0.00249574014989847	0.000161604431475294	BIRC5/BUB1B/CCNB1/CDC20	4	Inf	AXBJPSYRCLUHNL-HSFWNXDSSA-N_BRD-K87434936_U2OS_10 uM_6 h
BP	GO:0071173	spindle assembly checkpoint signaling	4/37	46/18903	1.91098020666039e-06	0.00249574014989847	0.000161604431475294	BIRC5/BUB1B/CCNB1/CDC20	4	Inf	AXBJPSYRCLUHNL-HSFWNXDSSA-N_BRD-K87434936_U2OS_10 uM_6 h
BP	GO:0071174	mitotic spindle checkpoint signaling	4/37	46/18903	1.91098020666039e-06	0.00249574014989847	0.000161604431475294	BIRC5/BUB1B/CCNB1/CDC20	4	Inf	AXBJPSYRCLUHNL-HSFWNXDSSA-N_BRD-K87434936_U2OS_10 uM_6 h
BP	GO:0031577	spindle checkpoint signaling	4/37	47/18903	2.0858298479061e-06	0.00272409378136537	0.000161604431475294	BIRC5/BUB1B/CCNB1/CDC20	4	Inf	AXBJPSYRCLUHNL-HSFWNXDSSA-N_BRD-K87434936_U2OS_10 uM_6 h
BP	GO:0045841	negative regulation of mitotic metaphase/anaphase transition	4/37	48/18903	2.27227418617666e-06	0.00296759008714672	0.000161604431475294	BIRC5/BUB1B/CCNB1/CDC20	4	Inf	AXBJPSYRCLUHNL-HSFWNXDSSA-N_BRD-K87434936_U2OS_10 uM_6 h
BP	GO:0098813	nuclear chromosome segregation	7/37	321/18903	2.5354261778642e-06	0.00331126658829064	0.000161604431475294	BIRC5/BUB1B/CCNB1/CDC20/KIF2C/NUSAP1/PSRC1	7	Inf	AXBJPSYRCLUHNL-HSFWNXDSSA-N_BRD-K87434936_U2OS_10 uM_6 h
BP	GO:1902100	negative regulation of metaphase/anaphase transition of cell cycle	4/37	50/18903	2.68190317077599e-06	0.00350256554103345	0.000161604431475294	BIRC5/BUB1B/CCNB1/CDC20	4	Inf	AXBJPSYRCLUHNL-HSFWNXDSSA-N_BRD-K87434936_U2OS_10 uM_6 h
BP	GO:0033046	negative regulation of sister chromatid segregation	4/37	51/18903	2.90608783159433e-06	0.0037953507080622	0.000161604431475294	BIRC5/BUB1B/CCNB1/CDC20	4	Inf	AXBJPSYRCLUHNL-HSFWNXDSSA-N_BRD-K87434936_U2OS_10 uM_6 h
BP	GO:0033048	negative regulation of mitotic sister chromatid segregation	4/37	51/18903	2.90608783159433e-06	0.0037953507080622	0.000161604431475294	BIRC5/BUB1B/CCNB1/CDC20	4	Inf	AXBJPSYRCLUHNL-HSFWNXDSSA-N_BRD-K87434936_U2OS_10 uM_6 h
BP	GO:2000816	negative regulation of mitotic sister chromatid separation	4/37	51/18903	2.90608783159433e-06	0.0037953507080622	0.000161604431475294	BIRC5/BUB1B/CCNB1/CDC20	4	Inf	AXBJPSYRCLUHNL-HSFWNXDSSA-N_BRD-K87434936_U2OS_10 uM_6 h
BP	GO:0000280	nuclear division	8/37	481/18903	3.34502702483752e-06	0.00436860529443781	0.000161604431475294	BIRC5/BUB1B/CCNB1/CDC20/AURKA/KIF2C/NUSAP1/PSRC1	8	Inf	AXBJPSYRCLUHNL-HSFWNXDSSA-N_BRD-K87434936_U2OS_10 uM_6 h
BP	GO:0051985	negative regulation of chromosome segregation	4/37	53/18903	3.39576250073232e-06	0.00443486582595641	0.000161604431475294	BIRC5/BUB1B/CCNB1/CDC20	4	Inf	AXBJPSYRCLUHNL-HSFWNXDSSA-N_BRD-K87434936_U2OS_10 uM_6 h
BP	GO:1905819	negative regulation of chromosome separation	4/37	53/18903	3.39576250073232e-06	0.00443486582595641	0.000161604431475294	BIRC5/BUB1B/CCNB1/CDC20	4	Inf	AXBJPSYRCLUHNL-HSFWNXDSSA-N_BRD-K87434936_U2OS_10 uM_6 h
BP	GO:0033047	regulation of mitotic sister chromatid segregation	4/37	56/18903	4.2414890047801e-06	0.00553938464024281	0.000182628524065469	BIRC5/BUB1B/CCNB1/CDC20	4	Inf	AXBJPSYRCLUHNL-HSFWNXDSSA-N_BRD-K87434936_U2OS_10 uM_6 h
BP	GO:0045839	negative regulation of mitotic nuclear division	4/37	56/18903	4.2414890047801e-06	0.00553938464024281	0.000182628524065469	BIRC5/BUB1B/CCNB1/CDC20	4	Inf	AXBJPSYRCLUHNL-HSFWNXDSSA-N_BRD-K87434936_U2OS_10 uM_6 h
BP	GO:0007080	mitotic metaphase plate congression	4/37	57/18903	4.55523421866779e-06	0.00594913588958014	0.00018722230592515	BIRC5/CCNB1/KIF2C/PSRC1	4	Inf	AXBJPSYRCLUHNL-HSFWNXDSSA-N_BRD-K87434936_U2OS_10 uM_6 h
BP	GO:0045787	positive regulation of cell cycle	7/37	362/18903	5.59480862065517e-06	0.00730682005857565	0.000210378383494395	BIRC5/CCNB1/CDK1/LGMN/AURKA/NUSAP1/PSRC1	7	Inf	AXBJPSYRCLUHNL-HSFWNXDSSA-N_BRD-K87434936_U2OS_10 uM_6 h
BP	GO:0051983	regulation of chromosome segregation	5/37	132/18903	5.60587557749549e-06	0.00732127350420911	0.000210378383494395	BIRC5/BUB1B/CCNB1/CDC20/KIF2C	5	Inf	AXBJPSYRCLUHNL-HSFWNXDSSA-N_BRD-K87434936_U2OS_10 uM_6 h
BP	GO:0007052	mitotic spindle organization	5/37	133/18903	5.81663167403014e-06	0.00759652096628336	0.000210378383494395	BIRC5/CCNB1/CDC20/AURKA/PSRC1	5	Inf	AXBJPSYRCLUHNL-HSFWNXDSSA-N_BRD-K87434936_U2OS_10 uM_6 h
BP	GO:0051784	negative regulation of nuclear division	4/37	63/18903	6.81185175643179e-06	0.00889627839389992	0.000236898002379551	BIRC5/BUB1B/CCNB1/CDC20	4	Inf	AXBJPSYRCLUHNL-HSFWNXDSSA-N_BRD-K87434936_U2OS_10 uM_6 h
BP	GO:0007093	mitotic cell cycle checkpoint signaling	5/37	141/18903	7.73561204923923e-06	0.0101027093363064	0.000256765071266244	BIRC5/BUB1B/CCNB1/CDK1/CDC20	5	Inf	AXBJPSYRCLUHNL-HSFWNXDSSA-N_BRD-K87434936_U2OS_10 uM_6 h
[truncated: 27,341 more rows]

## Sheet: mat_kGO_promiscuous
ONTOLOGY	ID	Description	GeneRatio	BgRatio	pvalue	p.adjust	qvalue	geneID	Count	supinf	sig_id
[truncated: 74,650 more rows]

[truncated: 4 more sheets: stacked_barplot_cytotox, stacked_barplot_promiscuous, scaled_fit_eulerr, heatmap_data]
