# Supplementary material for: Counting cells can accurately predict small-molecule bioactivity benchmarks
Source: Nat Commun. 2026 Feb 6;17:2436. doi: 10.1038/s41467-026-68725-5 (PMC12988037; doi:10.1038/s41467-026-68725-5)
Supplement: Supplementary file 5 — Supplementary Data 3 [file 41467_2026_68725_MOESM5_ESM.xlsx]

## Sheet: Table S2
Supplementary Data 2. Comparison of Protonet CP+ model (at support set size 64) with baseline cell count model as benchmarked on FSL-CP in Ha et al.
ChEMBL ID	Protonet CP+ (64) AUC	Baseline Cell Count model AUC	Baseline Cell Count Model with labels reversed AUC
CHEMBL1614530	0.65	0.6	0.4
CHEMBL1040692	0.61	0.53	0.47
CHEMBL1741325	0.68	0.54	0.46
CHEMBL1741323	0.7	0.56	0.44
CHEMBL1741324	0.59	0.57	0.43
CHEMBL3562136	0.74	0.75	0.25
CHEMBL1738598	0.54	0.43	0.57
CHEMBL1738606	0.63	0.57	0.43
CHEMBL1738312	0.57	0.65	0.35
CHEMBL1794311	0.77	0.62	0.38
CHEMBL1794486	0.63	0.6	0.4
CHEMBL1794499	0.6	0.7	0.3
CHEMBL1794584	0.8	0.75	0.25
CHEMBL1964081	0.69	0.64	0.36
CHEMBL2114784	0.87	0.82	0.18
CHEMBL2114807	0.77	0.24	0.76
CHEMBL2354287	0.54	0.5	0.5
CHEMBL2114817	0.61	0.5	0.5
